# Supplementary material for: The mouse retinal pigment epithelium mounts an innate immune defense response following retinal detachment
Source: J Neuroinflammation. 2024 Mar 25;21:74. doi: 10.1186/s12974-024-03062-2 (PMC10964713; doi:10.1186/s12974-024-03062-2)
Supplement: Supplementary file 1 — Supplementary Material 1 [file 12974_2024_3062_MOESM1_ESM.xlsx]

## Sheet: S1A - Ret>RPE DEG Removal Venn
Supplemental Data Table S1A: 2671-Gene Naïve C57BL/6J Mouse RPE Transcriptome based on Mean TPM≥45 - Venn comparison with 4454 DEG with Ret>RPE (Log2FC≥1.0, padj≤0.05) to identify 225 retinal genes to be ommitted from RPE transcriptome
2671 RPE TPM≥45	4454 Ret>RPE DEG, L2FC≥1.0											225 common elements in "2670 RPE TPM≥45" and "4454 Ret>RPE":	2446 elements included exclusively in "2670 RPE TPM≥45":
gsto1	gja8											mt-atp8	gsto1
krt12	gm21985											gm28438	krt12
aldh3a1	srd5a2											rho	aldh3a1
ptgds	a930017m01rik											gapdh	ptgds
lypd2	gm28635											gnat1	lypd2
mt-co1	syt10											aldoa	mt-co1
rn18s-rs5	mip											gnb1	rn18s-rs5
tmsb4x	gm19667											glul	tmsb4x
krt5	7530428d23rik											pde6g	krt5
gm28661	gja10											eno1	gm28661
mt-atp6	gm26847											pkm	mt-atp6
eef1a1	gja3											hspa8	eef1a1
mt-cytb	lctl											prph2	mt-cytb
s100a6	rgs13											mt-nd3	s100a6
gm28437	kcnj6											rom1	gm28437
gm29216	gm15725											sag	gm29216
mt-atp8	glra4											unc119	tpt1
tpt1	umodl1											tma7	rplp1
rplp1	gm52993											tuba1a	gsta4
gsta4	r3hdml											tpi1	rps12
rps12	gm4409											pdc	mt-nd1
mt-nd1	fam205a3											mt-rnr2	ttr
ttr	sox1ot											ckb	rpl41
rpl41	gm15423											cryab	calml3
calml3	htr1a											cpe	rpl13a
rpl13a	glra3											rcvrn	s100a11
s100a11	gm3898											gpi1	aqp5
aqp5	il12a											calm2	rps27
rps27	dcc											cryaa	actg1
actg1	cfi											dkk3	asprv1
asprv1	fam135b											guca1a	rps24
rps24	9330121j05rik											pgk1	trf
trf	gm29260											rbp3	rplp0
gm28438	st8sia3os											agpat3	mt-co3
rplp0	sox5os2											pgam1	rps15
mt-co3	a930005n03rik											e130218i03rik	upk3bl
rps15	gabrr3											hsp90aa1	cst3
upk3bl	4932442e05rik											aldoc	emp1
cst3	cbln4											nrl	psca
emp1	d030047h15rik											guca1b	rps14
psca	tmem235											pea15a	apoe
rps14	oprm1											vtn	fth1
apoe	cryba1											plekhb1	yam1
fth1	hhipl1											crybb2	rps29
yam1	5730419f03rik											slc6a6	uba52
rps29	gm43858											tspan7	rps17
uba52	1700071m16rik											ndfip1	rpl32
rho	foxe3											atp1a3	mt-co2
rps17	gm43375											reep6	slurp1
rpl32	gm37056											atp1b2	rps18
mt-co2	slc47a2											tspan3	mt-nd4
slurp1	tbr1											ddx5	rpl28
rps18	tinag											atp1b1	rpl31
mt-nd4	gm10308											clstn1	rpl26
rpl28	spag6l											calm3	ppia
rpl31	gm2464											grina	krt6a
rpl26	gm43011											gngt1	rps11
ppia	gm26614											calm1	anxa2
krt6a	c130093g08rik											slc17a7	krt15
rps11	adra1d											vim	rps4x
anxa2	cntnap5a											laptm4b	rps26
krt15	4933404i11rik											pde6b	rpl23a
rps4x	pakap ensmusg00000090053											tulp1	krt6b
rps26	gm1110											cfl1	mt-nd6
rpl23a	gm37264											ppp1cc	rps9
krt6b	gm43718											rtn4	rgr
mt-nd6	fam181a											impdh1	rpl10
gapdh	pnlip											zfp385a	rpl13
rps9	pakap ensmusg00000089945											plekhb2	rplp2
rgr	tex14											map4	rps5
rpl10	nxph2											vamp2	mt-nd2
rpl13	tfap2d											atp6v1b2	rps15a
rplp2	tmem114											pde6a	rps21
rps5	trpc6											guk1	rps2
mt-nd2	crygs											prom1	rpl9
rps15a	dcx											pcp4	rpl7
rps21	neto1											cryba1	fau
rps2	tff2											snap25	rpl17
rpl9	gm43148											arl3	gm10222
rpl7	slc17a1											eif4a2	rps10
fau	gm38393											rtbdn	rps28
gnat1	9630001p10rik											lbhd1	rpl19
rpl17	gm20757											maged1	mgarp
gm10222	gm29595											cdhr1	rps16
rps10	gm43508											anp32e	mal
rps28	gm7029											cngb1	rpl11
rpl19	siah3											rs1	clu
mgarp	vip											otx2	rpl8
rps16	gm13027											tubb2a	rps6
mal	gm12371											atp6v0e2	s100a10
rpl11	gm10033											slc24a1	rps23
clu	gm12660											prnp	rps3a1
rpl8	serpinb1b											hk1	rpl37a
rps6	1700086l19rik											prkar1a	rpl35a
s100a10	lrrc9											crygs	actb
rps23	gm37988											cltc	rpl36
rps3a1	ipcef1											syp	rps27a
rpl37a	5730507c01rik											serinc1	hbb-bs
rpl35a	gm11583											ywhah	lars2
actb	2900055j20rik											abca4	rps7
rpl36	gm13716											gabarapl1	rps8
rps27a	4930554h23rik											thra	perp
hbb-bs	gm15496											gnb5	mt-nd5
lars2	gm21738											klc1	rpl18
rps7	ghsr											pcbp4	gnb2l1
rps8	fthl17f											slc38a3	rpl30
perp	4930465k10rik											tmx2	tkt
mt-nd5	dbhos											glo1	rpl10a
rpl18	skor2											slc6a9	rpl4
gnb2l1	gm38124											dohh	rpl23
rpl30	kcnh8											zwint	rpl12
tkt	gm7598											hprt	ftl1
rpl10a	zfp804b											hnrnph1	rps19
rpl4	4732414g09rik											enpp5	rps20
rpl23	mir670hg											atp6v1a	rpl7a
rpl12	cryaa											got1	rpl38
ftl1	2810429i04rik											osbp2	rpl34
rps19	gm11110											kpna2	rpl15
rps20	cdh12											slc22a17	myl6
rpl7a	e130114p18rik											mff	gm10925
rpl38	kctd19											ndrg3	rps13
rpl34	cdh7											hnrnpd	bsg
rpl15	1700086p04rik											stxbp1	ifitm1
myl6	wnt7a											rd3l	h3f3a
gm10925	gm26870											crx	cbr2
aldoa	kcnma1											gdi1	krt13
rps13	cryba2											sncb	gpx4
bsg	gm21742											tmem9	rps25
ifitm1	1110015o18rik											fkbp3	mt1
h3f3a	4930563e18rik											gstm5	rpl5
cbr2	ankef1											ttyh1	rpl3
krt13	lamp3											podxl2	rpl27
gpx4	cyp26a1											pla2g7	rpsa
rps25	gal											aplp1	ubb
mt1	tnni3											ip6k2	capns1
rpl5	fgf2os											nap1l1	rpl29
rpl3	gm38020											pcmtd2	rpl36a
rpl27	il22											nrep	rpl21
rpsa	gm42778											tusc3	rpl6
ubb	gm16485											ankrd40	ctsd
capns1	pcdha5											matr3	dapl1
rpl29	pcdhb1											1810009a15rik	eef2
rpl36a	gm26658											dnaja1	oaz1
rpl21	creb3l3											aipl1	hba-a2
rpl6	gm17102											cnga1	bc100530
ctsd	a230052g05rik											gls	rpl39
dapl1	shisal2b											fkbp1a	ndufa4
eef2	a230004m16rik											rab3a	lgals3
oaz1	gm20687											vopp1	rpl18a
hba-a2	defb42											ndn	rpl27a
bc100530	cdh8											me1	mt2
rpl39	abcb11											calb2	atp5b
ndufa4	gm15348											eno2	psap
lgals3	b230303o12rik											snap47	eef1b2
rpl18a	4930447c04rik											pcbp3	tuba1b
rpl27a	gm15898											cryba2	aqp3
mt2	a930007i19rik											vat1l	rpl14
atp5b	1700124l16rik											stx3	adh1
psap	gm15863											pfkl	gm10076
eef1b2	gm2990											htra1	hspb1
gnb1	gm16322											ctsf	cox4i1
tuba1b	il17rb											syngr1	rpl24
aqp3	4921513d11rik											rnf11	prdx6
rpl14	marchf11											faim	rps3
adh1	4930444p10rik											eif4e	rpl22
gm10076	mterf1b											kcnj14	rpl35
hspb1	1810010k12rik											mef2d	2610528a11rik
cox4i1	gm30382											hif1a	ly6e
rpl24	ccdc192											hspb6	laptm4a
prdx6	gm20449											cul3	atp5e
glul	lim2											cds1	upk1b
rps3	slc17a4											rdh12	prdx5
pde6g	a330008l17rik											rpa1	actn4
rpl22	gm42853											sv2b	s100a16
rpl35	epha6											tdrd7	plet1
2610528a11rik	galnt13											lgalsl	rdh5
ly6e	nhlh1											ppp3r1	dct
laptm4a	tmem121b											nr2e3	rpl37
atp5e	2810442n19rik											cplx4	sfn
upk1b	bpifb6											fam169a	ucp2
prdx5	gm3020											wdr6	gpx1
actn4	csmd1											abhd8	itm2b
s100a16	gm42433											cryba4	uqcrh
plet1	gm9750											ahcyl1	s100a14
rdh5	rp23-171a13.10											pnkd	hba-a1
eno1	9330171b17rik											car2	pfdn5
dct	rag1											mapre2	mir6236
pkm	cryba4											hacd3	pdzk1ip1
rpl37	ssmem1											eif1b	mif
sfn	gm1604b											rcn2	atp5l
ucp2	1700003m07rik											sparcl1	ubl5
gpx1	adcyap1											uchl1	mt-nd4l
itm2b	magel2											ddx1	cox6b1
uqcrh	gm11342											syt1	atp6v0c
s100a14	gm4211											cdip1	sdc1
hba-a1	rfx8											sh3gl2	eif5a
pfdn5	gm37459											gng13	dynll1
mir6236	abca6											rogdi	cox8a
pdzk1ip1	a730036i17rik											dnajc5	anxa8
mif	pcdha10											olfm1	tubb4b
atp5l	gm10097											gpm6a	hopx
ubl5	rp23-333l19.1											snrpn	akr1a1
mt-nd4l	gabra1											pitpnm1	ldha
cox6b1	lrrc6											cops8	atp5h
atp6v0c	1700026j14rik											tmem30a	rlbp1
sdc1	npy6r											pygm	gpx3
eif5a	gm20628											tubb4a	naca
dynll1	slc16a14											ccndbp1	cd9
cox8a	tmem196											azin1	rbp2
anxa8	gdf9											slmap	fam83a
tubb4b	gm10801											trnp1	arl6ip1
hopx	gm16041											scg5	gnas
hspa8	kcnk10											pfn2	ctsl
akr1a1	gprin2											idh3a	uqcr11
prph2	pip5kl1											cadm1	tacstd2
ldha	gm16982											gnao1	slc25a5
atp5h	crybb1											scamp1	nccrp1
rlbp1	dnah6											pcp2	hsp90ab1
gpx3	pcsk1											acot7	tceb2
naca	neurod4											rtn1	capg
cd9	nppa											eid1	atp5k
rbp2	htr2c											ap2a2	ptma
fam83a	fbxw21											nsf	serf2
mt-nd3	prr19											ctbp2	taldo1
arl6ip1	1600029o15rik											hdhd2	trim29
gnas	tcerg1l												eif1
ctsl	3110021n24rik												adh7
uqcr11	zfp804a												pebp1
rom1	tmem74												arpc2
tacstd2	gm26804												sepw1
slc25a5	gm28551												igfbp2
nccrp1	grifin												jup
hsp90ab1	gm7340												cox7a2l
tceb2	rtl9												car3
capg	spem1												anxa1
atp5k	fbxo43												gsn
ptma	kcnmb2												dstn
serf2	gm43570												tmbim6
taldo1	rgs17												pfn1
sag	magea13												plac8
trim29	gm8234												atp5g3
eif1	crybb3												dbi
unc119	crybb2												spint2
adh7	p2rx2												myl12a
tma7	1700017g19rik												atox1
pebp1	qrfpr												btf3
arpc2	gm807												uqcr10
sepw1	rskr												cox6a1
igfbp2	nat8f7												h3f3b
jup	lrrtm4												gnb2
cox7a2l	kcna3												elf3
car3	gm9936												ndufa3
anxa1	nrg3												rac1
gsn	cntnap5b												ly6a
dstn	pcdh20												ybx3
tmbim6	gm14216												rpe65
pfn1	a430105j06rik												app
plac8	klhl1												eef1g
atp5g3	pla2r1												2010107e04rik
dbi	ctxn2												sh3bgrl3
tuba1a	c230021g24rik												cstb
spint2	gm43808												ybx1
myl12a	gsx1												krt14
atox1	gm26577												cox6c
btf3	zfp872												scp2
uqcr10	il22b												fdps
cox6a1	cyp2j13												aes
h3f3b	trhr												pglyrp1
gnb2	gm30725												timp3
elf3	gdf2												gabarap
ndufa3	gabrb2												atp5g2
rac1	gm4258												scd2
ly6a	srrm4os												eif3h
ybx3	bc037039												anp32a
rpe65	4933417d19rik												rpl36al
app	gm20535												mt-rnr1
eef1g	chrna5												ly6g6c
2010107e04rik	a930012l18rik												arf1
sh3bgrl3	kcnb2												atp5g1
cstb	gm21989												atp5a1
ybx1	cyp4f14												pabpc1
krt14	gm37764												fxyd3
cox6c	tenm1												eif3k
tpi1	rp24-127e11.2												cdo1
scp2	lrp2bp												usmg5
fdps	pcdhb6												dynlrb1
aes	slc9a7												vamp8
pglyrp1	cnih3												calr
timp3	gm3294												atp5d
gabarap	gm38104												eif4g2
atp5g2	gdf3												tgfbi
scd2	vmn2r1												sod1
eif3h	piwil2												atp6v1e1
anp32a	mei4												enpp2
rpl36al	prex2												rab11a
mt-rnr1	pcdhac1												mdh1
ly6g6c	pik3r6												atp5o
pdc	mtarc1												slc25a3
mt-rnr2	slc5a2												chchd2
arf1	mtnr1a												prdx1
atp5g1	slc8a1												cd63
atp5a1	slc6a2												ppp1ca
pabpc1	gm17750												eif4a1
fxyd3	gm15903												atpif1
eif3k	gria2												tmem59
cdo1	htr2a												mal2
usmg5	d030046n08rik												krt4
dynlrb1	gm43279												atp1b3
vamp8	gpr85												chmp2a
calr	slitrk1												cox5b
atp5d	trim38												col17a1
eif4g2	gm13446												lypd3
tgfbi	tespa1												hnrnpk
sod1	gm13068												tecr
atp6v1e1	il1rapl2												h2afz
enpp2	cdhr3												slc25a4
rab11a	pcdhb4												egln3
mdh1	gpr88												plp2
atp5o	gm10561												myl12b
slc25a3	gm37150												prdx2
chchd2	gm11454												sgk1
ckb	ccn6												txndc17
prdx1	spocd1												gm14446
cd63	shc3												gng5
ppp1ca	mcf2												gstp1
eif4a1	gm37891												cdc42
cryab	drc1												ywhae
atpif1	b3gnt5												uqcrb
tmem59	gm36989												sumo2
mal2	nwd2												pmel
krt4	st6gal2												lamp1
atp1b3	nscme3l												swi5
chmp2a	ptprr												atp5j2
cox5b	gm14827												vdac1
col17a1	gm8707												slc2a1
lypd3	slitrk4												mtch1
yam1	gm26826												ndufb9
hnrnpk	cdr1												fis1
tecr	gm30003												cox7c
h2afz	gm26592												tmem98
slc25a4	1700116b05rik												rbm3
egln3	prox1os												nme2
plp2	hecw1												clta
myl12b	mdga2												akr1b3
prdx2	actb-ps1												hint1
sgk1	lactbl1												aplp2
txndc17	defb9												pltp
cpe	cdcp3												rab25
rcvrn	6430590a07rik												clic3
gm14446	gab3												nedd8
gng5	calca												ndufv3
gstp1	kcnh5												cyb5a
cdc42	ribc2												ai661453
ywhae	gm9899												ppib
uqcrb	gm16153												gyg
sumo2	nkain3												b2m
pmel	slitrk3												prss27
gpi1	slamf1												cd82
lamp1	trim75												ndufc1
swi5	sucnr1												atp5j
atp5j2	prss56												tmed2
vdac1	slc10a4												gltp
slc2a1	1600023n17rik												txn1
mtch1	gm10118												arpc3
ndufb9	dpp10												tmsb10
fis1	gm15882												prelid1
cox7c	hs6st3												ezr
tmem98	olfm3												p4hb
rbm3	tmem169												cox8b
calm2	dok6												pkp3
nme2	gm26512												pdlim1
clta	gabrr1												rhoa
akr1b3	igdcc3												uqcc2
hint1	mirg												cldn7
aplp2	iqub												ndufa2
pltp	rxfp3												ifitm2
cryaa	1700001l19rik												sept15
rab25	kcnrg												capzb
clic3	lrtm1												hmgb1
nedd8	luzp2												morf4l1
ndufv3	c230012o17rik												krt19
cyb5a	gabrg2												dhcr24
ai661453	gpr1												dbp
dkk3	gm16759												atp5c1
ppib	9130024f11rik												cltb
guca1a	gm2026												sparc
gyg	cadps												sub1
b2m	kash5												h2-d1
prss27	gm38214												ndufa7
cd82	actrt3												eef1d
ndufc1	4833428l15rik												mlana
atp5j	dmrtb1												psmb6
tmed2	tunar												rnaset2b
gltp	insm2												aqp1
txn1	3110067c02rik												clic1
arpc3	cntn5												rpl22l1
pgk1	gtf2a1l												adipor1
tmsb10	5330434g04rik												s100a1
rbp3	slc5a7												hbb-bt
prelid1	slco5a1												ywhaz
ezr	grm1												pnp
p4hb	myrfl												hcfc1r1
cox8b	zcwpw2												dazap2
pkp3	abca8a												muc4
pdlim1	gm26762												ptms
rhoa	rbm46												park7
uqcc2	slc35f4												ndufb8
cldn7	gm30340												hnrnpf
ndufa2	gm12462												ppp1r14b
agpat3	car8												cldn4
ifitm2	4930551o13rik												pax6
sept15	gm7785												anxa5
capzb	onecut3												ndufa1
hmgb1	gm32102												a830036e02rik
morf4l1	pcdha9												mbp
krt19	plpp4												car14
dhcr24	gpr22												arhgdia
dbp	3830408c21rik												ldhb
atp5c1	pou2f2												tyrp1
cltb	gpr149												atp1a1
sparc	trpc7												wbp2
sub1	frmd7												mdh2
h2-d1	1700010l04rik												cd164
ndufa7	cntn4												rnh1
eef1d	gsg1l2												uqcrq
mlana	samsn1												ctsb
psmb6	higd1b												skp1a
rnaset2b	6820408c15rik												map1lc3a
aqp1	mindy4b-ps												cnbp
clic1	rgs5												atp6v0b
rpl22l1	3632454l22rik												tsc22d1
adipor1	vsx1												gm37401
s100a1	shisa9												plxnb2
hbb-bt	gm9403												npy
ywhaz	grm5												gsta3
pnp	gm16334												edf1
hcfc1r1	gm20743												dhrs1
dazap2	adgrb3												hmgn2
muc4	strip2												mt3
ptms	frrs1l												cnn3
park7	tbx21												aldh2
ndufb8	drd1												odc1
hnrnpf	sebox												klf4
ppp1r14b	av039307												cox7a2
cldn4	gm26823												ndufb11
pgam1	ano3												fgfbp1
pax6	syt15												ube2d3
e130218i03rik	zim1												akr1b7
anxa5	gm29514												psmb1
ndufa1	gm9785												gm15500
a830036e02rik	abca13												2200002d01rik
mbp	gm47512												psmb4
hsp90aa1	sstr2												krt80
car14	ndst4												bloc1s1
arhgdia	arfgef3												hmgn1
ldhb	scgn												myeov2
tyrp1	c630043f03rik												cd81
atp1a1	slc24a4												fam129b
wbp2	htr6												rps27l
mdh2	gm17399												col8a2
cd164	nxph1												crip1
rnh1	fstl5												rbp1
aldoc	dnai3												sdc4
uqcrq	gm32585												h2-k1
ctsb	plppr5												fkbp8
skp1a	ptger2												higd2a
map1lc3a	svopl												pcbp2
cnbp	rnf165												sqstm1
atp6v0b	gm16425												ergic3
tsc22d1	bc055402												psenen
gm37401	fam183b												ptgr1
plxnb2	frmd3												smdt1
npy	scn9a												tspo
gsta3	gm9987												prr13
edf1	scn1a												rtn3
dhrs1	bfsp1												sri
hmgn2	egr3												trp53inp2
mt3	amer3												ywhaq
cnn3	akain1												rab7
aldh2	gm17244												penk
odc1	kcna4												ndufa12
klf4	acan												folr1
cox7a2	cntnap3												use1
ndufb11	gad2												pomp
fgfbp1	slc35d3												gm10123
ube2d3	ldoc1												polr1d
akr1b7	gm14204												gja1
nrl	gje1												ap2m1
guca1b	otop1												tpm3
pea15a	prox1												mrfap1
psmb1	gm19412												tmprss11a
gm15500	gpr158												psme2
2200002d01rik	csmd3												dcn
psmb4	kcnd2												tpm2
vtn	oprl1												hdgf
krt80	gpr12												cox5a
bloc1s1	tnfrsf13c												gas5
hmgn1	gm10654												oat
myeov2	gdap1												cd24a
cd81	arl13a												tomm6
plekhb1	galntl6												uqcrc1
fam129b	f11												wfdc2
rps27l	nrxn3												arpp19
col8a2	hcn4												stra6
crip1	gm37902												gipc1
rbp1	col10a1												snrpb
sdc4	grik2												hnrnpa3
h2-k1	cacna2d3												ctnnb1
fkbp8	smim17												dsc2
higd2a	slc17a6												atp6ap1
pcbp2	prdm13												vps25
sqstm1	gm29560												grcc10
ergic3	fgf14												ctsh
psenen	htr5a												psma7
ptgr1	elfn2												atp6v1f
smdt1	gm2109												eif3i
tspo	opn1sw												hmga1
prr13	gucy2f												ndufb10
rtn3	gm10649												nudt4
sri	rit2												f11r
trp53inp2	gm37748												arf5
ywhaq	gucy1a2												urah
rab7	lhx9												actr3
penk	gm9954												gpnmb
ndufa12	smim43												fabp5
folr1	lrrtm3												snrpd2
use1	c230024c17rik												txnip
pomp	ryr3												hspa5
gm10123	gm15816												brk1
polr1d	gm38057												rabac1
gja1	cckbr												ndufb7
crybb2	a730046j19rik												ndufs6
ap2m1	nmbr												gnai2
tpm3	zmat4												etfb
mrfap1	syt2												tpd52
tmprss11a	slc6a5												sap18
psme2	khdrbs2												atp6v0e
dcn	zfp389												mknk2
tpm2	sox1												psmb2
hdgf	gm42741												cox7b
cox5a	spock3												rnasek
gas5	gsg1												gsta2
oat	lin7a												eif4h
cd24a	hpcal4												hnrnpab
tomm6	cntn6												ost4
uqcrc1	slc22a30												sdf4
wfdc2	mgat4c												hnrnpa1
arpp19	lct												mrpl52
slc6a6	1700017n19rik												pcolce
stra6	nyx												fam213a
gipc1	bc065403												dsp
snrpb	tspyl5												cyp4a12b
hnrnpa3	onecut1												dap
ctnnb1	neto2												scel
dsc2	pcdhb2												pla2g5
atp6ap1	wfdc10												ephx1
vps25	cabp5												gprc5a
grcc10	sgpp2												mapk3
ctsh	gm14169												psmb3
psma7	btbd8												id2
tspan7	cfap57												tbca
atp6v1f	scn3a												pkp1
eif3i	gm15631												mgll
hmga1	gm15513												hspa1b
ndufb10	elmod1												2310007b03rik
ndfip1	st8sia2												ap2s1
atp1a3	calb1												chmp4b
nudt4	dgki												elovl1
f11r	crym												drap1
arf5	gm14443												polr2f
urah	gucy1b1												mall
actr3	gm4349												stk35
gpnmb	tph2												lpcat4
fabp5	pgm2l1												ctnna1
snrpd2	gm42967												psma2
reep6	ndnf												prss22
txnip	nlgn1												hnrnpa2b1
atp1b2	slc6a11												add1
hspa5	pou4f2												atp5f1
brk1	gabrg1												tubb5
rabac1	ppp1r1c												ube2v1
ndufb7	cbfa2t2-ps1												ppp2r1a
ndufs6	csrnp3												chp1
gnai2	rp1												hmgn3
etfb	cacng5												pcbp1
tpd52	serpini1												mlf2
sap18	alms1-ps1												psme1
atp6v0e	rplp2-ps1												rab11b
mknk2	tectb												minos1
psmb2	pde3a												ndufs5
cox7b	syt4												ifitm3
rnasek	grin2a												apod
gsta2	st18												st6galnac1
tspan3	1700028j19rik												anapc13
ddx5	elavl2												sat1
eif4h	kcnj12												inpp5k
hnrnpab	gm26594												hist1h2bc
ost4	vwc2l												gltscr2
sdf4	nhlh2												mdk
hnrnpa1	npy5r												rnf10
mrpl52	dock3												f3
pcolce	erich3												tmem134
fam213a	dgkg												arf4
dsp	hs3st5												slc9a3r1
atp1b1	pcdha6												rab5c
cyp4a12b	gabrd												coro1b
dap	rgs8												psmb5
scel	pnma2												ube2m
pla2g5	4930448e22rik												rn7s1
ephx1	zfpm2												tgm2
gprc5a	zcchc12												tmem254c
mapk3	synpr												hras
psmb3	pcdhb9												sypl
id2	scg2												cotl1
tbca	tram1l1												mpc2
pkp1	hapln4												ociad1
clstn1	gjd2												ndufa8
mgll	syt14												vdac2
hspa1b	gabrg3												efemp1
calm3	kdr												tmem176b
2310007b03rik	grin2b												ecm1
ap2s1	prkd1												csnk2b
chmp4b	scn2a												gabarapl2
elovl1	esrrg												bnip3l
drap1	gabra3												ndufb5
polr2f	bhlhe23												timm8b
mall	chat												fus
grina	cdkl4												psmd8
stk35	cbln2												lad1
lpcat4	st8sia3												trpm1
ctnna1	ralyl												cct6a
psma2	isl1												sec61b
prss22	a930036k24rik												spcs1
hnrnpa2b1	edil3												sumo3
gngt1	gm17207												krt18
calm1	gm12017												eif6
slc17a7	pcdh11x												ppl
add1	nap1l2												pmm1
vim	prtn3												ckmt1
atp5f1	dcaf12l2												ubxn1
tubb5	dner												gm7536
ube2v1	chrna6												tmbim1
ppp2r1a	slc12a5												rab1b
chp1	impg2												lamtor1
hmgn3	gm26525												romo1
pcbp1	gm14506												map1lc3b
mlf2	gm10509												emp2
psme1	unc5d												mrps21
rab11b	tnfrsf8												atp6v1g1
minos1	gm15850												gpha2
ndufs5	gm42697												evpl
ifitm3	a830018l16rik												gm3244
apod	gad1												ndufs2
st6galnac1	nalcn												lamp2
anapc13	gm42572												rdh10
sat1	thsd7b												pdia3
inpp5k	ai504432												anxa7
hist1h2bc	nol4												insig1
gltscr2	zkscan16												slc16a8
mdk	caln1												hsbp1
rnf10	gm11754												rassf7
f3	tsnaxip1												snrpg
tmem134	gm15851												itm2c
arf4	gm12394												irf6
slc9a3r1	drd2												chchd10
rab5c	gm54215												capn1
coro1b	4933409k07rik												d8ertd738e
psmb5	grm6												ndufa6
ube2m	slc35f1												msmo1
rn7s1	rian												glmp
tgm2	ndp												2410015m20rik
tmem254c	lamp5												tsc22d4
hras	zfp940												pgrmc1
sypl	cplx3												mpc1
cotl1	c1ql3												dad1
mpc2	ppp1r17												psma6
ociad1	rab3c												wdr1
ndufa8	kcnk9												degs1
vdac2	cabp2												eps8l2
laptm4b	lrguk												tmem256
efemp1	cdk5r1												bcap31
tmem176b	trpc4												ppdpf
ecm1	disp2												mgp
csnk2b	slc2a13												defb1
gabarapl2	adarb2												necap2
bnip3l	gm43231												apoa1bp
ndufb5	b230369f24rik												mfrp
timm8b	abcd2												psma3
fus	napb												arpc1a
psmd8	ceacam2												txn2
pde6b	necab3												ech1
lad1	slc4a10												cysrt1
trpm1	abca8b												ubl3
cct6a	ai849053												serpina3n
sec61b	grid2												tapbp
spcs1	hsd11b2												reep5
sumo3	slit1												ssr2
krt18	pclo												tuba1c
eif6	atp2b3												stard10
ppl	ahrr												mbd2
pmm1	henmt1												nr1d1
ckmt1	negr1												gm9573
tulp1	pcdh17												sdcbp
ubxn1	nrsn1												canx
gm7536	mmp9												coa3
tmbim1	egfem1												sin3b
rab1b	epha5												1810037i17rik
lamtor1	kcne2												abhd12
romo1	frzb												serpinb5
map1lc3b	ptprn2												cops6
emp2	cfap61												esd
mrps21	sstr3												mgst1
atp6v1g1	gm5432												pdpn
gpha2	b3galt1												got2
evpl	hcrtr1												epas1
gm3244	nell1												vat1
ndufs2	prmt8												aldh3b2
lamp2	b3galt2												rhob
rdh10	msantd1												oxct1
pdia3	clvs2												phgdh
anxa7	spef1l												gns
insig1	grm7												rps27rt
slc16a8	aqp6												srp14
hsbp1	gria4												ndufa13
rassf7	bc030500												ddr1
snrpg	gm37805												adss
itm2c	irx6												slc25a39
irf6	myt1												taf10
chchd10	d630023f18rik												dsc3
capn1	crb1												eif3f
d8ertd738e	kcnj5												rab3d
ndufa6	gm17322												cct5
msmo1	kcns2												mgst3
glmp	lix1												h2afv
cfl1	a430046d13rik												ifi27
2410015m20rik	htr1d												ubc
tsc22d4	faxc												banf1
pgrmc1	pnma8a												capn5
mpc1	bfsp2												gm11744
dad1	galnt17												gas6
psma6	dlgap2												psmc5
wdr1	pak3												ptov1
degs1	2600014e21rik												nedd4
eps8l2	gm14455												dsg1a
tmem256	kctd16												tuba4a
bcap31	1700128e19rik												gstm1
ppdpf	gm10545												ndufc2
mgp	cyp4x1												eif3e
defb1	gm6277												ndufa5
necap2	spx												cyc1
apoa1bp	a830010m20rik												cope
mfrp	syt6												psmc3
psma3	cryab												sdhb
arpc1a	gucy1a1												bcam
txn2	insm1												vcp
ech1	rgs7												por
cysrt1	lhx4												mfge8
ubl3	usp29												ywhab
serpina3n	lrfn5												ppap2c
tapbp	plppr4												arpc5
reep5	gm4654												cdk4
ssr2	pde10a												hmgcs1
tuba1c	shh												srsf3
stard10	syndig1l												tmem50a
mbd2	sertm1												tmed9
nr1d1	a930029g22rik												gdi2
gm9573	ppef1												nucb1
sdcbp	amhr2												actr1a
canx	gm5466												bag1
coa3	cnr1												acaa2
sin3b	otud7a												kcnj13
1810037i17rik	fgf13												igfbp7
abhd12	slitrk2												sept5
serpinb5	ppm1e												paip2
cops6	cdh18												cdk2ap1
esd	galnt9												raly
mgst1	arg2												napa
ppp1cc	rs1												kif1c
pdpn	b930036n10rik												commd1
got2	gm5859												bri3
epas1	rgs4												hsd17b12
vat1	nptx1												fam25c
aldh3b2	sp4												nptn
rhob	pappa2												sec61g
oxct1	tnfsf8												cs
phgdh	cadm3												mxra7
rtn4	gm26954												cap1
gns	sybu												dynll2
rps27rt	gm42847												sf3b6
srp14	gm42664												pitpna
impdh1	gm15950												hsp90b1
ndufa13	gm14703												kdelr1
ddr1	pou3f2												hn1
zfp385a	nrcam												ndufs3
adss	kantr												atp6v0d1
slc25a39	fam184b												dbndd2
taf10	glra2												mid1ip1
dsc3	pcsk2												stmn1
plekhb2	gm7278												psmb7
eif3f	gm16551												acadm
rab3d	ttll9												ube2i
cct5	gm4792												atp6ap2
mgst3	gm33366												wls
h2afv	pcdha12												mrpl23
ifi27	cnksr2												myh14
ubc	rimkla												cd151
banf1	igsf9b												lasp1
capn5	ddx25												acta2
gm11744	epha7												sumo1
gas6	gm5083												dbnl
psmc5	greb1l												pink1
ptov1	fam171b												net1
nedd4	kcnq2												rpn2
dsg1a	tafa2												paqr5
tuba4a	snap91												uba1
gstm1	snap25												lamtor2
ndufc2	gm11837												r3hdm4
eif3e	inhba												igfbp5
ndufa5	fam189a1												tonsl
cyc1	gm2451												mien1
cope	iqsec3												csrp1
psmc3	map3k13												npm1
sdhb	bnip5												rer1
bcam	lhx1												cops7a
map4	slc30a3												ghitm
vcp	rnf182												snx3
por	ccdc85a												snrpe
mfge8	lrit1												timp2
vamp2	slc4a8												itga6
ywhab	gm20387												h60c
ppap2c	cngb3												tmem27
arpc5	magee1												ces1d
cdk4	mkx												eif3b
hmgcs1	slc1a6												chmp1a
srsf3	il9r												anxa11
tmem50a	pcdha11												ccnd1
tmed9	vwc2												rnf7
gdi2	ebf3												sqle
nucb1	astn1												pon1
actr1a	pabpc5												ddt
bag1	wdr17												fbln1
acaa2	gnb3												fam84a
kcnj13	1700060j05rik												srsf2
igfbp7	fgf12												tmprss11g
sept5	pcdh10												ube2b
paip2	scrt2												muc20
cdk2ap1	slc2a3												slc1a1
raly	gm37811												grn
napa	g530011o06rik												ddb1
kif1c	gpr37												cct2
commd1	gm10702												spns2
bri3	crmp1												sdf2
hsd17b12	a230077h06rik												g6pdx
fam25c	3010001f23rik												rarg
nptn	pcdha7												sdhd
sec61g	glra1												eif3g
cs	gm20548												aldh1a1
mxra7	otor												limk2
cap1	gprasp2												tcf25
dynll2	map7d2												cuta
sf3b6	dbpht2												atp6v1d
pitpna	gm13629												ptp4a2
hsp90b1	cpne6												jdp2
kdelr1	ntrk1												amfr
hn1	fsd1l												arg1
ndufs3	cox4i2												ndufs7
atp6v0d1	fam163a												atraid
dbndd2	hdac9												tbcb
mid1ip1	lrrn3												slc48a1
stmn1	camkv												nt5dc2
psmb7	gng2												ran
acadm	chn1os1												hnrnpl
ube2i	b3galnt1												avpi1
atp6ap2	kcnip1												cox17
wls	tafa1												ppp1r11
mrpl23	nefl												ndufv1
myh14	syt13												mea1
cd151	rab33a												npc2
lasp1	gm26981												mkrn1
acta2	hcn1												slc4a5
sumo1	tafa4												gm12744
dbnl	trpc1												smpd1
pink1	smim18												copz1
atp6v1b2	add2												ube2l3
net1	hrh3												ict1
rpn2	caly												ndufb2
paqr5	gm10125												phyhip
uba1	fezf2												rn7sk
lamtor2	dpp6												tcp1
r3hdm4	gabrr2												aco2
pde6a	tro												pfdn1
igfbp5	frmd5												eif3l
tonsl	crhr1												gm12481
mien1	cttnbp2												morf4l2
csrp1	gpr176												ssr4
npm1	cacng8												timm23
rer1	ctnna2												fam195b
cops7a	sgip1												selk
ghitm	cadm2												aamp
snx3	pou6f2												mrpl30
snrpe	dio2												cspg5
timp2	gm16346												ndufb3
itga6	vil1												sdha
h60c	mir124-2hg												ndufv2
tmem27	tmem130												uqcrc2
ces1d	kcnh7												emc10
eif3b	gm17597												fam162a
chmp1a	mrap2												manf
anxa11	slc44a5												bhlhe40
ccnd1	ptbp2												tomm22
rnf7	trarg1												rnf13
sqle	bend4												elof1
pon1	nell2												rab1
ddt	cacna1e												tprgl
fbln1	zdhhc22												sh3glb1
fam84a	card11												lmo7
srsf2	sema3e												ablim1
tmprss11g	gm15983												phb
ube2b	chodl												psmd4
guk1	slc16a5												spint1
muc20	sult4a1												ube2r2
slc1a1	gm10327												pgls
grn	grk1												prkcdbp
ddb1	lhfpl3												spg21
cct2	npas1												tmed10
spns2	pcnx2												pigt
sdf2	jchain												pvrl4
g6pdx	syt1												cct3
prom1	tmem74b												cirbp
rarg	opcml												dctn2
sdhd	st6galnac5												apoc1
eif3g	rundc3b												9530068e07rik
aldh1a1	kif5c												csnk1a1
limk2	ttc30a2												mprip
tcf25	bend6												sepp1
cuta	hcn3												lgmn
atp6v1d	a430108g06rik												slc3a2
ptp4a2	ttc9b												smagp
jdp2	lrit3												trpm3
amfr	gpr137c												ptbp1
arg1	f730043m19rik												aa986860
ndufs7	arhgap15												eif3m
atraid	a930001a20rik												saraf
tbcb	cacna1h												tef
slc48a1	nexmif												ppp2r4
nt5dc2	calb2												nono
ran	nova1												tpm4
hnrnpl	slitrk5												nxf1
avpi1	gm5124												tsen34
cox17	vwa5b2												tmem176a
ppp1r11	slc6a1												ndufab1
ndufv1	onecut2												pls3
mea1	lonrf2												polr2m
npc2	gpr75												ppp1cb
mkrn1	zfp488												zfp185
slc4a5	kcnd3												enpp3
pcp4	stx1b												dnajc8
gm12744	sez6												st13
smpd1	sgtb												lgals1
copz1	tmem151b												ufc1
ube2l3	nptx2												sc5d
ict1	peg10												fkbp2
ndufb2	adgrl3												prrc2a
phyhip	asxl3												aph1a
rn7sk	kdm4d												qdpr
tcp1	rgs9												tmem234
aco2	st8sia1												ppa1
pfdn1	elavl4												dynlt1b
eif3l	dzank1												ndrg1
gm12481	nanos1												ddrgk1
morf4l2	myt1l												cdkn1a
ssr4	mycn												ncoa4
timm23	zcchc18												mrpl42
fam195b	gm14412												metap2
selk	cnga3												ceacam1
aamp	iyd												aa467197
mrpl30	pgr												smim14
cspg5	opn1mw												fkbp4
ndufb3	gpr179												tagln2
sdha	hspa12a												coro1c
ndufv2	adamts3												rnf187
uqcrc2	pde6c												ctnnd1
emc10	tmem91												sfr1
fam162a	lin28a												tbrg1
cryba1	slc8a3												mpzl2
manf	golga7b												acsl1
bhlhe40	kcna5												cmas
tomm22	hs3st4												march2
rnf13	rims1												cttn
elof1	sv2a												tmem147
rab1	pik3r5												epn1
tprgl	scn7a												map2k2
sh3glb1	spc25												csde1
lmo7	slc6a7												cox14
ablim1	itgae												tardbp
phb	hpca												vamp3
psmd4	tmem145												trim28
snap25	pcp2												anapc5
spint1	dpysl4												ypel3
ube2r2	gpr26												dpm3
pgls	eno2												lmo4
prkcdbp	cfap58												erh
spg21	bmerb1												smim7
arl3	nrip3												echs1
eif4a2	rasgrf2												ak3
tmed10	a930003o13rik												ddx39b
pigt	gm15169												ppp1r3c
pvrl4	plcl2												hes1
cct3	scn2b												capn2
cirbp	cpne9												tmem14c
dctn2	rasl10b												pgd
apoc1	rab39b												epn3
9530068e07rik	rgs9bp												set
csnk1a1	gm15506												fuom
mprip	chrna4												pgap2
sepp1	car4												psma4
lgmn	akap6												fam57b
slc3a2	car2												tmem50b
smagp	asic4												arpc1b
trpm3	gm15886												psmc1
ptbp1	syn2												golga7
aa986860	gm26792												sytl1
eif3m	gnat2												irf1
saraf	ptpro												ubald2
tef	plppr1												selm
ppp2r4	mapk8ip2												erp29
nono	tox3												bc031181
tpm4	a530058n18rik ensmusg00000087694												mrpl14
nxf1	cdh17												cpxm2
tsen34	fat3												cwc15
tmem176a	pcdhb5												alad
ndufab1	gm2445												golph3
pls3	diras2												ostc
polr2m	mmp24												ctsa
rtbdn	bhlhe22												abhd2
ppp1cb	sez6l												slc25a11
zfp185	faim2												atf4
enpp3	dmxl2												gm8325
dnajc8	gpr162												ccdc12
st13	arsi												dgcr6
lgals1	herc3												usf2
ufc1	zfp184												wbp1
sc5d	prkg2												lancl1
fkbp2	rasgef1b												cdc42se1
prrc2a	plekhg4												ddost
aph1a	pcdh8												ogdh
qdpr	septin3												syt8
tmem234	zfp365												mrps33
ppa1	lhx3												ctdsp2
dynlt1b	six6												rhod
ndrg1	nsg1												psma1
lbhd1	slc35g2												nkiras2
ddrgk1	chgb												rab2a
cdkn1a	4930570g19rik												tnfrsf1a
ncoa4	impg1												hspe1
mrpl42	pdzph1												asna1
metap2	cdk14												slc6a13
ceacam1	samd7												cct4
maged1	ai593442												pdk2
aa467197	stac2												sptan1
smim14	ccsap												wsb2
fkbp4	aa414768												ctbp1
cdhr1	neurod1												rps4l
tagln2	gm15708												gm10443
coro1c	cacna1b												srsf5
anp32e	ankrd37												1110008p14rik
rnf187	gm19409												tcn2
cngb1	clrn1												hexb
ctnnd1	gprin3												ostf1
sfr1	tmem200a												ldlr
tbrg1	zfp773												nhp2l1
mpzl2	dpf3												bc004004
acsl1	kcng4												ssu72
cmas	prokr1												cdk2ap2
march2	slc17a3												rnf181
cttn	arr3												lrat
tmem147	grip2												ei24
epn1	mkrn3												prss8
map2k2	tub												ccni
csde1	adcy8												mylpf
cox14	tmem132b												alox12e
tardbp	cgref1												tax1bp3
vamp3	resp18												aurkaip1
trim28	piwil4												uqcrfs1
anapc5	rims3												gde1
rs1	kif26b												slc6a14
ypel3	gprin1												chmp3
dpm3	kctd8												glrx3
lmo4	rwdd2a												clca4c-ps
erh	stxbp5l												nudt3
smim7	gm28221												micu1
echs1	pvt1												puf60
ak3	a930006l05rik												cdc123
otx2	a930017k11rik												tmem258
ddx39b	gm16105												atp6v0a1
ppp1r3c	gng3												trappc3
hes1	mef2c												sfpq
capn2	pla2g3												hlf
tmem14c	gm9958												idh3b
pgd	robo2												arl6ip5
epn3	bsnd												qars
set	trpc5												pafah1b3
fuom	hs3st2												becn1
pgap2	cacnb2												nbl1
psma4	rdh8												tspan10
fam57b	kcnip2												tmed3
tmem50b	rdh12												zdhhc5
arpc1b	slc8a2												cnpy2
psmc1	gm5522												eif4a3
golga7	neurod2												sar1a
sytl1	slc32a1												fdft1
irf1	d130043k22rik												1110004f10rik
ubald2	meig1												asph
selm	atp8a2												arpc4
erp29	kcnb1												capza2
bc031181	svop												pon2
mrpl14	kcnh6												aif1l
cpxm2	cacnb4												ndufs8
cwc15	tecrl												col8a1
tubb2a	dscam												ndufa10
alad	kcng2												prmt1
golph3	coch												osbpl9
ostc	kbtbd12												cux1
ctsa	syp												mrpl54
abhd2	srrm4												cast
slc25a11	lrrc4c												stk25
atf4	tcp11												hsd17b10
gm8325	sacs												mocs2
ccdc12	prelid3a												eif4b
dgcr6	tmem35a												mrpl48
usf2	atcay												klf3
wbp1	pcdhb11												ewsr1
lancl1	arxes1												2700060e02rik
cdc42se1	nrsn2												dhrs3
ddost	atp6ap1l												mrpl17
ogdh	ncam2												psmc4
syt8	gm16055												rrp1
mrps33	gm5532												ube2s
ctdsp2	gng13												tns4
rhod	brsk2												mrpl20
psma1	fgf9												prss23
nkiras2	adra2b												pole4
rab2a	lingo2												emc4
tnfrsf1a	d430041d05rik												wdr83os
hspe1	nsg2												chmp5
asna1	xkr4												islr
slc6a13	htr1b												naa38
cct4	c130071c03rik												nenf
pdk2	camk1g												sf3b2
sptan1	rab39												bod1
wsb2	dlgap3												bgn
ctbp1	pde6b												id3
atp6v0e2	tspyl4												psmb8
rps4l	gm38099												pdcd4
gm10443	cplx1												acly
srsf5	dleu7												m6pr
1110008p14rik	tac1												mapk1
tcn2	mc4r												pld3
hexb	crh												fuca1
ostf1	scn8a												mpdu1
ldlr	fmn2												paics
nhp2l1	st8sia5												chchd3
slc24a1	asic3												csta1
bc004004	dnajc27												cct7
ssu72	gm42901												mpst
cdk2ap2	gm9752												fasn
rnf181	lmtk3												ndufa9
lrat	mak												nudc
ei24	pcdhga11												cdh1
prss8	syngr3												tmprss11d
ccni	car10												lynx1
mylpf	chrnb2												rnpep
prnp	rragb												nfe2l1
alox12e	brinp2												dnajb6
tax1bp3	a330074k22rik												tax1bp1
aurkaip1	ralyl												ctdnep1
uqcrfs1	a730081d07rik												junb
gde1	fgf3												tsg101
slc6a14	gm4790												scin
chmp3	ensmusg00000047383												tmc4
glrx3	vstm2a												cyb5r3
clca4c-ps	rasgef1a												tm9sf2
nudt3	gng4												pdia6
micu1	vsx2												srebf2
puf60	plcxd2												efhd2
cdc123	zfp711												ptrf
tmem258	cabp1												tmem123
atp6v0a1	asphd1												fads2
trappc3	pcdh9												vapa
sfpq	tmem59l												shisa5
hlf	myocd												syngr2
idh3b	smim45												ciapin1
arl6ip5	cep170												anp32b
qars	insyn2b												tpm1
pafah1b3	2310047d07rik												gm2000
becn1	gm28523												hist2h2aa2
nbl1	hapln1												nxn
tspan10	cacng3												tex264
tmed3	lhx1os												tor1aip2
zdhhc5	dgkb												2310036o22rik
cnpy2	trpc3												bckdk
eif4a3	rims2												hibadh
sar1a	rtl5												oaz2
fdft1	rab9b												slc16a1
1110004f10rik	prrt4												polr2j
asph	gpc5												lypla2
arpc4	tmem150b												tsc22d3
capza2	rph3a												bzw1
pon2	ankrd34b												suds3
aif1l	map1b												smox
ndufs8	aw047730												ngfrap1
col8a1	pcdhb10												phlda3
ndufa10	trnp1												mtch2
prmt1	stmn3												tmprss4
osbpl9	cdh6												mbd3
cux1	unc13c												psmd3
mrpl54	ankrd33b												psmd2
cast	gm26853												ehf
stk25	pdc												isca1
hsd17b10	bsn												ndufb6
mocs2	far2												tmem205
eif4b	b230217c12rik												rab10
hk1	npas4												pdxdc1
mrpl48	gfra2												acadl
klf3	9330158h04rik												polr2e
ewsr1	otop3												dcaf11
2700060e02rik	1700029b24rik												stk24
dhrs3	rbp3												lrp1
mrpl17	chrna3												tnnt3
psmc4	gm13583												eif3c
rrp1	pcdha2												abi1
ube2s	sox2												nqo1
tns4	pcdha3												iscu
mrpl20	igsf21												suclg1
prss23	cpne7												etfa
pole4	gm17057												flna
prkar1a	ryr2												lgals7
crygs	ndrg4												arhgdib
emc4	kcns3												1600014c10rik
wdr83os	chst3												vdac3
chmp5	rgs7bp												atxn10
islr	gngt2												sdhc
naa38	kcnv2												cnih1
nenf	pla2g4e												abhd4
sf3b2	ecel1												acta1
bod1	gcnt4												bud31
bgn	kcnj9												sec31a
id3	ppef2												cyp2a5
psmb8	gm26559												arl2bp
pdcd4	lhfpl4												med28
cltc	acbd7												xbp1
acly	mtmr7												pfdn6
m6pr	ccn4												alpl
mapk1	stk32b												slc6a20a
pld3	mpp4												rnps1
syp	glb1l3												a2m
fuca1	pgbd5												sf1
mpdu1	amph												ctdsp1
paics	oit3												bola3
chchd3	slc45a1												aktip
csta1	1700040d17rik												dynlt3
cct7	cntn1												tnni2
mpst	sox17												fads1
fasn	pirt												eif3d
ndufa9	snurf												ahsa1
nudc	ccdc126												cldn23
cdh1	sox2ot												ppp4c
tmprss11d	enox1												slc25a1
lynx1	gm17249												adam15
rnpep	itga4												smpdl3a
nfe2l1	cecr2												tmbim4
dnajb6	stmn2												ntan1
serinc1	nhlrc4												churc1
tax1bp1	efr3b												tuft1
ctdnep1	5330413p13rik												rfwd2
junb	hydin												dynlt1f
tsg101	cacna1f												rbbp7
scin	2410018l13rik												sgta
tmc4	wasf1												btf3l4
cyb5r3	chd5												phb2
tm9sf2	th												zfp207
ywhah	cacna2d4												2410006h16rik
pdia6	irs1												fam134a
srebf2	ttll7												lamtor5
efhd2	camk2a												psat1
ptrf	gm17281												zdhhc9
tmem123	klhl3												arf3
fads2	bex2												hp1bp3
vapa	lrit2												dcxr
shisa5	kcnk3												tomm7
syngr2	dpysl5												kars
ciapin1	insyn2a												mreg
anp32b	tnfsf9												ssr3
tpm1	ush1g												esrp1
abca4	gm14268												cdr2
gm2000	aff2												cct8
hist2h2aa2	il1rapl1												rgs10
nxn	sorcs1												pigp
tex264	brsk1												zfp750
gabarapl1	clca1												rab14
tor1aip2	plcd4												bre
2310036o22rik	nrn1												tmco1
thra	diras1												psmd13
bckdk	gp5												krtcap2
hibadh	1110018n20rik												ppp2cb
oaz2	gm9889												serinc3
slc16a1	gabra2												plscr3
polr2j	4931415c17rik												rhog
lypla2	pde6a												muc1
tsc22d3	sh2d5												impdh2
bzw1	pde6h												slc31a2
suds3	wnk3												lgals3bp
smox	kcnc1												pycard
ngfrap1	rspo4												commd3
phlda3	gm26673												sra1
mtch2	crx												upp1
tmprss4	5930420m18rik												psmc2
mbd3	klf12												spag7
psmd3	marchf1												desi1
psmd2	tmem179												fgfr2
ehf	neurod6												adh5
isca1	dclk2												gm20390
ndufb6	fbxl16												ppp2r5b
tmem205	pax8												gid8
gnb5	2610316d01rik												zfand5
rab10	zfyve28												tomm5
pdxdc1	1700028k03rik												akt1
acadl	fam131b												yipf3
polr2e	arxes2												cda
dcaf11	b230319c09rik												mrpl51
stk24	myo15b												h1f0
lrp1	gpr61												u2af2
tnnt3	prkg1												wfs1
eif3c	gm12500												map2k1
abi1	dennd5b												trappc1
nqo1	eml5												cab39
iscu	rims4												rrh
suclg1	armcx1												ncaph2
etfa	gm29264												atp1a2
flna	smim10l2a												tppp3
lgals7	dlg4												vti1b
arhgdib	mpp3												clic6
1600014c10rik	camk4												arhgap1
vdac3	gm5977												myl1
atxn10	ppp1r42												vps29
sdhc	maneal												arpc5l
cnih1	gabbr2												phpt1
abhd4	ccdc184												ckap4
acta1	igfals												cdipt
bud31	adcy1												prpf19
sec31a	agap2												klf5
cyp2a5	gm17231												galnt18
arl2bp	mapk10												h2afy
med28	tbc1d24												vimp
xbp1	elapor1												aprt
pfdn6	prkar1b												get4
alpl	egr4												bcl2l1
slc6a20a	gm15721												igf2
rnps1	grin1												myl9
a2m	pcdhb13												pts
sf1	tubb3												maea
ctdsp1	a730035i17rik												rpl19-ps11
bola3	actl6b												tmem109
aktip	mymk												scamp2
dynlt3	abcc8												ncl
tnni2	prph2												pef1
fads1	gm26744												tnnc2
eif3d	ncan												stub1
ahsa1	gm37583												cblc
cldn23	xylt1												supt4a
klc1	plaat1												nckap1
ppp4c	pcdhb3												cdv3
slc25a1	arpp21												acsm1
pcbp4	tdrkh												mcl1
adam15	ap3b2												srsf1
smpdl3a	pcdhb20												mrps16
tmbim4	1700034h15rik												eif4g1
ntan1	chst1												tm2d2
churc1	slc1a3												rit1
tuft1	stxbp1												glod4
rfwd2	tpo												lsm4
dynlt1f	nup210l												hadhb
rbbp7	vash1												mrpl33
slc38a3	eif5a2												tspan31
sgta	tmem63c												cdc37
btf3l4	dnajc12												fxyd1
phb2	elovl4												trappc2l
zfp207	a930003a15rik												srp9
2410006h16rik	elapor2												bscl2
fam134a	gulo												phlda1
lamtor5	gnb5												herpud1
psat1	ly6h												cfdp1
zdhhc9	ttyh1												cers2
tmx2	apol8												acsl6
arf3	syt5												cyp2f2
hp1bp3	pitpnm2os2												rrbp1
dcxr	megf10												arl1
tomm7	grik4												pdcd5
kars	dnai1												surf4
mreg	aqp4												mrpl28
ssr3	ephb1												ptprf
esrp1	chrm5												hebp2
cdr2	1700119h24rik												pdcd6
glo1	kcnc4												rap1b
cct8	trim66												nisch
rgs10	atp6v1g2												adtrp
pigp	gm3636												pdcl3
zfp750	cnga1												lrpap1
slc6a9	ano2												mapkap1
dohh	rho												vasp
rab14	hspa4l												mvb12a
bre	wasf3												fam134c
tmco1	pex5l												ube2e2
psmd13	rps6kl1												setd8
krtcap2	rab6b												ccdc64
ppp2cb	kcnab1												snf8
serinc3	crabp1												pdha1
plscr3	myo3b												csk
rhog	arhgdig												cdc42ep4
muc1	bicd1												adrm1
impdh2	sag												crim1
slc31a2	col19a1												otub1
lgals3bp	slc17a8												chchd1
zwint	actr3b												bspry
pycard	psg16												psen1
commd3	cd83												rab5b
sra1	kcnab2												mtx1
upp1	ntm												copa
psmc2	zfp941												pdlim5
spag7	kcnip4												pmp22
desi1	cxcl14												idh3g
fgfr2	sp7												prkab1
adh5	rgs16												prss32
gm20390	cym												gsta1
ppp2r5b	slc7a14												2610507b11rik
gid8	b4galt6												arl2
zfand5	lrfn2												gsk3a
tomm5	vwa5b1												cav1
akt1	gm13553												oasl2
yipf3	m5c1000i18rik												hadh
cda	gngt1												zfp36
mrpl51	gabbr1												sec61a1
h1f0	gm16638												ykt6
u2af2	scrt1												slc35a4
wfs1	gucy2e												srpr
map2k1	brinp1												ccdc124
trappc1	gm26670												ndrg2
cab39	uchl1												mrps23
rrh	pacsin1												gorasp2
ncaph2	gpr152												rbx1
atp1a2	ncald												ist1
tppp3	scg5												phyh
hprt	pcdh15												rhoc
vti1b	brinp3												pllp
clic6	gm10010												gm28901
arhgap1	cdr1os												hspa9
myl1	tmem132d												1810058i24rik
vps29	sncb												abhd17a
arpc5l	a930009a15rik												trappc6a
phpt1	scamp5												snx17
hnrnph1	ptprn												hdlbp
ckap4	cdh20												psma5
cdipt	iglon5												chmp2b
prpf19	celf4												abcd3
klf5	rap1gap2												ier3
galnt18	tbc1d9												timm13
enpp5	grk3												pdcd6ip
h2afy	bbs7												gatad1
vimp	scn3b												rpn1
aprt	tmod2												hspa1a
get4	cplx4												platr17
bcl2l1	map2												igfbp4
igf2	ccdc92b												ap1s1
myl9	pou4f1												mfap3l
pts	cnnm1												dusp22
maea	gm13331												lsm7
rpl19-ps11	lingo4												rheb
tmem109	hdx												rtcb
scamp2	pcdhga1												sars
ncl	grm2												gnai3
pef1	prepl												pqlc1
tnnc2	lrp11												ociad2
stub1	tmem178b												prdx3
cblc	d430019h16rik												dnajb1
supt4a	fam163b												psmd7
nckap1	rp1l1												cyb5b
cdv3	glcci1												acaa1a
acsm1	mmp17												mmadhc
mcl1	dync1i1												sec13
atp6v1a	rnf207												dph3
srsf1	ube2ql1												pam
mrps16	hap1												nsfl1c
eif4g1	slc1a7												pbp2
got1	tagln3												sh3glb2
osbp2	ripply2												tceb1
tm2d2	slc1a2												ermp1
rit1	3110083c13rik												lxn
glod4	ebf1												cox16
kpna2	rnf227												hint2
lsm4	adgrb1												krcc1
hadhb	hipk4												vegfb
mrpl33	klhl11												ckm
tspan31	prok1												lsm14a
cdc37	col22a1												cldnd1
fxyd1	necap1												ergic1
trappc2l	prdm8												u2af1
srp9	satb2												nabp2
bscl2	tmem132e												tjp3
phlda1	fbxo41												stom
herpud1	ephx4												mkln1
cfdp1	gm15587												1810022k09rik
slc22a17	slitrk6												tmem242
mff	ina												usp50
cers2	dclk1												txndc12
acsl6	camk2b												map2k3
cyp2f2	ppp2r2b												zfp36l1
rrbp1	pde1b												chchd7
arl1	gpr101												hnrnpm
pdcd5	grik1												gemin7
surf4	b4galnt4												ubxn6
mrpl28	crxos												cib1
ptprf	fads6												cmpk1
hebp2	ankrd45												tbcd
pdcd6	ajap1												syf2
rap1b	rnd1												stap2
nisch	fam78a												lmna
adtrp	ppp4r4												pja1
pdcl3	mdga1												sord
lrpap1	skida1												rps6-ps4
mapkap1	dnm3												ubl7
vasp	gm37570												arrdc3
mvb12a	slc19a3												il18
fam134c	sptbn4												ywhag
ndrg3	slc17a7												abhd14b
ube2e2	cckar												d10jhu81e
setd8	bbs5												rn7s2
ccdc64	vdac3-ps1												slc4a2
hnrnpd	slc24a3												slc34a2
snf8	sema7a												tmem222
pdha1	ncoa7												ccnd3
csk	spsb4												gm12751
cdc42ep4	tlcd5												dctn3
adrm1	bnip3												ranbp1
crim1	gm27196												clint1
otub1	gm2136												gstm2
chchd1	tet1												lamtor4
bspry	klf8												cycs
psen1	a2ml1												pitpnb
rab5b	cntnap1												mrps18a
mtx1	c1ql2												osgep
copa	9330159m07rik												epb4.1l1
stxbp1	nyap2												hist1h1c
pdlim5	thy1												cdc34
pmp22	dnm1												pmvk
idh3g	tox2												psapl1
prkab1	zfp575												cops4
prss32	h2bu2												lypla1
gsta1	hgf												bnipl
2610507b11rik	syndig1												rad23b
arl2	pnma3												gcsh
gsk3a	a530058n18rik												clptm1l
rd3l	meg3												serpinb11
cav1	crtac1												pin4
crx	nrip2												fam46b
oasl2	ttbk1												id1
hadh	pcdhga2												pop5
zfp36	pgc												ifit3
sec61a1	cacna2d1												krt8
ykt6	cdkl1												slc4a11
slc35a4	nap1l3												gpc3
srpr	lrrc55												crot
ccdc124	dipk1c												gps1
ndrg2	ache												krt7
mrps23	rasd2												ilk
gorasp2	ndst3												mapkapk3
rbx1	cracd												eci1
ist1	prkce												uaca
phyh	scg3												rps12-ps3
rhoc	dusp8												cox20
pllp	rab3a												ube2d2a
gm28901	gm6787												ly6g6e
hspa9	amy1												4833439l19rik
1810058i24rik	apba1												ptges3
abhd17a	arhgef33												rnf114
trappc6a	gem												rsrp1
snx17	ica1l												anxa9
hdlbp	lrp8os2												ppp2ca
psma5	phf24												nagk
chmp2b	kcnj14												sbds
abcd3	pcdhb8												akt2
ier3	a930033h14rik												caprin1
timm13	kcnj10												atp2a1
pdcd6ip	6430562o15rik												nrbp1
gatad1	micu3												vkorc1
rpn1	zswim5												gaa
hspa1a	snrpn												sfrp1
gdi1	nefh												rtfdc1
platr17	lrrtm2												rnf220
igfbp4	nalf1												pdlim2
ap1s1	pcdha1												h2-t23
mfap3l	runx1t1												dnaja2
dusp22	eef1a2												samm50
lsm7	ctnnd2												dctn1
rheb	trim46												mrps14
rtcb	lingo3												rnd3
sars	fsd1												ik
gnai3	ddn												calu
pqlc1	a430035b10rik												fosl2
ociad2	tll1												ncstn
prdx3	gm9392												gba
dnajb1	ogdhl												ube2f
psmd7	dnajc6												sirt2
cyb5b	myo1a												mrps6
acaa1a	chn1												optc
mmadhc	gm9918												nosip
sec13	gm3696												dnm2
dph3	mmd												n4bp3
sncb	qpct												cbx3
pam	eml6												kctd5
nsfl1c	gdap1l1												slc35a1
pbp2	sfxn5												1110007c09rik
sh3glb2	fam78b												srsf9
tceb1	cplx2												rab18
ermp1	unc80												shfm1
lxn	kcna6												wnt4
cox16	mir124a-1hg												chtop
hint2	epb41l2												nhp2
krcc1	pnpla3												stxbp2
vegfb	gm37724												capza1
ckm	tmem266												rcan1
lsm14a	nxnl1												cndp2
cldnd1	glycam1												hnrnpc
ergic1	adgrv1												ddx3x
u2af1	sorcs2												nudt16l1
nabp2	ppm1n												dsg3
tjp3	zfp382												pcyt1a
stom	kcnh2												thoc7
mkln1	a930006i01rik												trex2
1810022k09rik	tmem163												anapc11
tmem242	traf3ip3												rnpepl1
tmem9	flt1												dnajc7
usp50	kcnc3												pttg1
txndc12	isl2												phf5a
map2k3	trim67												pabpn1
zfp36l1	degs2												agap3
chchd7	inpp4b												ndufs4
hnrnpm	hey2												tmem184a
gemin7	ankrd55												pfdn2
ubxn6	vax2os												cops5
cib1	p2rx5												dnpep
cmpk1	pou4f3												vmp1
tbcd	soga3												pkp4
syf2	glmn												pdrg1
stap2	gm37499												bag6
lmna	cnrip1												scpep1
pja1	clstn2												stoml2
sord	cerkl												tmem9b
rps6-ps4	nr2e3												1110008f13rik
ubl7	tnfaip3												nfu1
arrdc3	rgs11												pex19
il18	ccdc87												pak4
ywhag	cxxc4												gpr87
abhd14b	s1pr3												sema3f
d10jhu81e	chrnb3												fn1
rn7s2	atp1a3												tprg
slc4a2	prr36												fam107b
slc34a2	rxrg												mxd1
fkbp3	rtn4rl2												fam83h
tmem222	arhgef26												tmem254b
gstm5	rnf157												myo6
ccnd3	6330403k07rik												mark2
gm12751	papolb												papss1
dctn3	rcan2												c77080
ranbp1	fezf1												serpinb6a
clint1	mc1r												gm20444
gstm2	fam205c												stra13
lamtor4	elovl2												gtf2i
cycs	zfp354c												copb2
pitpnb	mex3b												aup1
mrps18a	adra2a												rabgef1
osgep	kif5a												usp4
epb4.1l1	spata1												smim11
hist1h1c	arhgef9												glud1
cdc34	lhfpl5												oxr1
pmvk	sytl5												sae1
psapl1	cybrd1												cdc42ep5
cops4	rufy3												actr2
lypla1	c2cd4c												cwh43
bnipl	1110020a21rik												gm16136
rad23b	gm12993												pla2g16
gcsh	4930525g20rik												snrpc
clptm1l	ccdc136												ube2z
serpinb11	a830082k12rik												dag1
pin4	kirrel3												2810428i15rik
fam46b	ankrd34a												ubald1
id1	tube1												pdhb
pop5	gprasp1												ak2
ifit3	egflam												pigq
krt8	smarca1												bad
slc4a11	bmp5												spon1
gpc3	gpr21												tpd52l2
crot	ensmusg00000097265												idi1
gps1	shisa7												mrpl24
krt7	gm37509												slc39a1
ilk	prkca												rcn1
mapkapk3	a830039n20rik												cyhr1
eci1	celf3												wnk1
uaca	mturn												snx12
rps12-ps3	spock2												zfp706
cox20	phyhipl												cd44
ube2d2a	plch1												tspan6
ly6g6e	gm21769												c1qbp
4833439l19rik	ccdc177												snw1
ptges3	cdhr1												rwdd1
rnf114	gm29170												timm10b
ttyh1	grp												ormdl3
rsrp1	dnah9												ctgf
anxa9	a930024e05rik												tra2b
ppp2ca	prr16												stfa1
nagk	sncg												sept2
sbds	tmem86b												reep4
akt2	abcg4												mrps24
caprin1	clstn3												gmpr
atp2a1	aipl1												chil1
podxl2	sh2d1a												stip1
nrbp1	plekhd1												trafd1
vkorc1	sema4g												tfg
gaa	hecw2												2310045n01rik
sfrp1	gm11961												slc16a11
rtfdc1	pdzd4												chtf8
rnf220	fgf11												mvk
pdlim2	lgr5												dpy30
h2-t23	apc2												ank
dnaja2	gap43												amd1
samm50	chrm2												yif1a
dctn1	slc4a7												aim1l
mrps14	gm10544												itgb5
rnd3	lzts1												h2-ke6
ik	chga												snx1
calu	lbhd1												pdxk
fosl2	bex1												tst
ncstn	guca1b												4933434e20rik
gba	gm4419												gm11808
ube2f	kcnc2												polr2g
sirt2	gpm6a												pdap1
mrps6	pkia												bc005537
optc	lrrc75b												timm17a
nosip	klhl32												polr2i
dnm2	myo5a												cystm1
n4bp3	zfp641												fam188a
cbx3	plcxd3												mb
kctd5	jph3												gspt1
slc35a1	ush2a												cox6b2
1110007c09rik	gm5460												trappc4
srsf9	hfm1												hexa
rab18	pcmtd2												rnf167
shfm1	gm14091												sar1b
wnt4	celsr3												vps35
chtop	fam13c												llph
march2	ube4bos1												mrpl27
nhp2	dscaml1												rnf39
stxbp2	glb1l2												timm17b
capza1	a930005g22rik												csnk1d
rcan1	alox8												smarcd2
cndp2	cdh10												suclg2
hnrnpc	vstm2l												mapkapk2
ddx3x	map1a												lrrc26
pla2g7	pcdha8												mfsd5
nudt16l1	elmo1												trpc4ap
dsg3	mllt11												prkaca
pcyt1a	pde8b												prkcsh
thoc7	cacng7												chac1
trex2	scai												naa20
anapc11	drd5												stk11
rnpepl1	tmem150c												baiap2
dnajc7	cartpt												epb4.1
pttg1	sptb												tmod3
phf5a	stk32c												col9a3
pabpn1	neurog2												ehd1
agap3	gm29609												sema4a
ndufs4	grik3												0610010k14rik
tmem184a	btbd17												fam32a
pfdn2	mmel1												prkci
cops5	dgke												lman2
aplp1	epha8												tmem106c
dnpep	smim40												ctsc
vmp1	ai847159												pdia4
pkp4	kcnn2												nsdhl
pdrg1	zfp934												rpl35a-ps3
ip6k2	mmd2												mettl7a1
bag6	zscan18												slc38a2
scpep1	a730020e08rik												dnajb2
stoml2	lrrc3b												hadha
tmem9b	neurl1a												smarca2
1110008f13rik	doc2b												mcfd2
nfu1	ramp3												plp1
pex19	psd												tagln
pak4	agbl4												fuca2
gpr87	uckl1os												babam1
sema3f	gm16339												cd74
fn1	nrxn2												cetn2
nap1l1	tubg2												magoh
tprg	cdh24												fam120a
fam107b	fibcd1												hspd1
mxd1	rbfox1												itgb1
fam83h	syn1												ankrd13a
tmem254b	kcnab3												tmem159
myo6	grin2c												naa60
mark2	a930016o22rik												poldip2
papss1	sntg1												sys1
c77080	fv1												s100a3
serpinb6a	fam43b												kctd17
gm20444	agtpbp1												znhit1
stra13	lmln												ap2b1
gtf2i	cap2												mllt4
copb2	gm37446												csnk1g2
aup1	gm43457												dync1i2
rabgef1	acoxl												grb7
usp4	bbs9												tmem254a
smim11	scn5a												cyp51
glud1	pnma8b												setd3
oxr1	9430041j12rik												srebf1
sae1	zfp607b												lyz2
cdc42ep5	rps6ka6												chrac1
actr2	gm5113												snrpa
cwh43	mgat5b												gtf2h5
gm16136	snhg11												emc8
pla2g16	erbb4												stx7
snrpc	adgra1												wdr26
pcmtd2	gm26794												cat
ube2z	rtbdn												spop
dag1	cpne4												tmem248
2810428i15rik	nim1k												vps4b
ubald1	etnppl												mrps18c
pdhb	serp2												dgcr2
nrep	myef2l												nars
ak2	spef2												tubb2b
pigq	unc79												cisd1
bad	dixdc1												aip
spon1	pcare												atp2a2
tpd52l2	plagl1												mtus1
idi1	anks1b												usp10
mrpl24	tmcc2												pip4k2c
tusc3	vash2												glrx5
slc39a1	cend1												immp1l
ankrd40	zc4h2												emc3
rcn1	nsf												lpcat3
cyhr1	gm12996												denr
wnk1	mapt												galnt3
snx12	rundc3a												hdac1
zfp706	gm26801												gosr2
cd44	gm10557												fam63a
tspan6	rnf180												crygb
matr3	prkag3												parva
c1qbp	tac2												gm10238
snw1	stx3												uqcc3
rwdd1	glt1d1												cpq
timm10b	zkscan2												aimp1
ormdl3	pde11a												phc2
ctgf	esrrb												pcna
tra2b	nrl												dctn6
1810009a15rik	ackr1												psmd14
stfa1	fabp12												car12
Sept2	prkcb												rraga
reep4	9330132a10rik												bub3
mrps24	ppp1r9a												prkag1
gmpr	kbtbd8												cetn3
chil1	glrb												pcbd2
stip1	dlc1												ctsz
trafd1	c1ql1												eci2
tfg	synj1												drg1
dnaja1	chrdl1												tmed7
aipl1	a930041c12rik												ptn
2310045n01rik	camk2n1												crb3
slc16a11	bbs12												gng12
chtf8	kif3c												selt
mvk	rorb												srsf6
dpy30	susd3												gm16286
ank	ntng1												spcs2
amd1	pgam1-ps2												hsd17b2
yif1a	gm37742												dhcr7
aim1l	aak1												lrp10
itgb5	adam22												brd2
h2-ke6	ubash3b												smim20
cnga1	prune2												arf6
snx1	unc13a												mat2a
pdxk	slc16a3												fbl
tst	pcp4l1												arhgap27
4933434e20rik	slc13a5												iqgap1
gm11808	gnat1												tspan5
polr2g	kcnt1												tmprss11b
pdap1	rhot1												dap3
bc005537	ttll11												sptssa
timm17a	rgs6												igfbp6
polr2i	slc29a4												dpm2
cystm1	zfp770												tjp2
fam188a	prrt3												gjb3
mb	fsbp												wdtc1
gspt1	a330023f24rik												tpp1
cox6b2	2810455o05rik												nme1
gls	gm19744												amotl2
trappc4	cp												plcd1
hexa	amigo2												cbr1
rnf167	clip3												rad23a
sar1b	zmat1												fam173a
vps35	pcdhb21												psmd12
llph	bmpr1b												bok
fkbp1a	mdm1												gne
mrpl27	glp2r												clptm1
rab3a	igsf11												gfap
rnf39	rpp25												gas1
timm17b	4930553p18rik												d17wsu92e
csnk1d	tmem198												ahnak
vopp1	nefm												vasn
smarcd2	fam161a												pdzd11
suclg2	srsf12												rbm42
mapkapk2	impact												idh1
lrrc26	fkbp11												lage3
mfsd5	pabpc1l2b												hpcal1
trpc4ap	gm17167												nap1l4
prkaca	cacna2d2												tmed4
prkcsh	ttc39c												derl1
chac1	pcbp3												2310022b05rik
naa20	cabp4												ramp2
stk11	slc24a2												slc12a2
baiap2	2410124h12rik												slc25a17
epb4.1	ptchd4												sidt2
ndn	dnase1												hax1
me1	dynlrb2												ppp1r13l
tmod3	ypel4												smim10l1
calb2	nacad												strap
col9a3	gm16262												rbm39
ehd1	rom1												rapgefl1
sema4a	gm17529												ccdc47
0610010k14rik	lrrn2												nrd1
fam32a	zfp37												os9
prkci	gm26821												rap1gap
lman2	gm8038												sox15
tmem106c	polg2												0610007p14rik
ctsc	9530077c05rik												ppm1a
pdia4	smpd3												pard6g
nsdhl	nr4a1												ube2k
rpl35a-ps3	grid1												adrbk1
mettl7a1	slc18a3												endod1
slc38a2	ap3m2												hsd17b11
dnajb2	zfp879												mrps12
hadha	fam3c												agpat1
smarca2	stk32a												sf3b4
mcfd2	ggt7												wdr61
plp1	gm43172												ip6k1
tagln	atl1												smarcb1
fuca2	dzip3												hmgcr
babam1	gm10184												bc029214
cd74	peg3												igbp1
cetn2	gm9866												cfh
magoh	a930031h19rik												st6galnac2
fam120a	bcat1												smim4
hspd1	camk2n2												yipf1
eno2	trim32												mta2
itgb1	best3												ift20
ankrd13a	sfmbt2												cldn3
snap47	fam120c												arf2
tmem159	parvg												polb
pcbp3	amer2												pa2g4
naa60	gm16062												crtap
poldip2	slc6a17												calml4
sys1	iqcd												eif2s3x
s100a3	tfrc												thrap3
kctd17	zfp454												ifi35
cryba2	psd2												nnat
znhit1	sema4f												trp63
ap2b1	dusp26												yap1
mllt4	pcdhb7												cnn2
csnk1g2	lrrc49												trmt112
dync1i2	vstm2b												ndufb4
grb7	epm2a												npepps
tmem254a	a330069e16rik												mfap4
cyp51	tmem240												slc44a2
vat1l	adgrb2												srp54b
setd3	rell2												abr
srebf1	pla2r1												psme3
lyz2	peg13												serping1
chrac1	ksr2												acox1
snrpa	lsamp												comt
gtf2h5	dnaaf4												hnrnpa0
emc8	sntg2												ssna1
stx7	impdh1												anxa4
wdr26	sema6b												ganab
cat	ank1												ctage5
spop	sv2b												ralbp1
tmem248	akap11												abhd16a
vps4b	hdc												serinc2
mrps18c	ank2												ppap2a
dgcr2	tmem26												uba2
nars	inpp5j												acadvl
tubb2b	atp6v0e2												0610037l13rik
cisd1	zwint												gldc
aip	rnf150												gm2694
[truncated: 2,459 more rows]

## Sheet: S1B - 225 Ret>RPE DEG Removed
Supplemental Data Table S1B: 225 Ret>RPE DEG (L2FC≥1.0, padj≤0.05) That Were Ommitted from the RPE Transcriptome
abca4
abhd8
acot7
agpat3
ahcyl1
aipl1
aldoa
aldoc
ankrd40
anp32e
ap2a2
aplp1
arl3
atp1a3
atp1b1
atp1b2
atp6v0e2
atp6v1a
atp6v1b2
azin1
cadm1
calb2
calm1
calm2
calm3
car2
ccndbp1
cdhr1
cdip1
cds1
cfl1
ckb
clstn1
cltc
cnga1
cngb1
cops8
cpe
cplx4
crx
cryaa
cryab
cryba1
cryba2
cryba4
crybb2
crygs
ctbp2
ctsf
cul3
ddx1
ddx5
dkk3
dnaja1
dnajc5
dohh
e130218i03rik
eid1
eif1b
eif4a2
eif4e
eno1
eno2
enpp5
faim
fam169a
fkbp1a
fkbp3
gabarapl1
gapdh
gdi1
glo1
gls
glul
gm28438
gnao1
gnat1
gnb1
gnb5
gng13
gngt1
got1
gpi1
gpm6a
grina
gstm5
guca1a
guca1b
guk1
hacd3
hdhd2
hif1a
hk1
hnrnpd
hnrnph1
hprt
hsp90aa1
hspa8
hspb6
htra1
idh3a
impdh1
ip6k2
kcnj14
klc1
kpna2
laptm4b
lbhd1
lgalsl
maged1
map4
mapre2
matr3
me1
mef2d
mff
mt-atp8
mt-nd3
mt-rnr2
nap1l1
ndfip1
ndn
ndrg3
nr2e3
nrep
nrl
nsf
olfm1
osbp2
otx2
pcbp3
pcbp4
pcmtd2
pcp2
pcp4
pdc
pde6a
pde6b
pde6g
pea15a
pfkl
pfn2
pgam1
pgk1
pitpnm1
pkm
pla2g7
plekhb1
plekhb2
pnkd
podxl2
ppp1cc
ppp3r1
prkar1a
prnp
prom1
prph2
pygm
rab3a
rbp3
rcn2
rcvrn
rd3l
rdh12
reep6
rho
rnf11
rogdi
rom1
rpa1
rs1
rtbdn
rtn1
rtn4
sag
scamp1
scg5
sep15
serinc1
sh3gl2
slc17a7
slc22a17
slc24a1
slc38a3
slc6a6
slc6a9
slmap
snap25
snap47
sncb
snrpn
sparcl1
stx7
stxbp1
sv2b
syngr1
syp
syt1
tdrd7
thra
tma7
tmem30a
tmem9
tmx2
tpi1
trnp1
tspan3
tspan7
ttyh1
tuba1a
tubb2a
tubb4a
tulp1
tusc3
uchl1
unc119
vamp2
vat1l
vim
vopp1
vtn
wdr6
ywhah
zfp385a
zwint

## Sheet: S1C - 225 Ret Gn KEGG Enrich
Supplemental Data Table S1C: KEGG Pathway Enrichment Analysis of 225 Ret>RPE DEG Ommitted from 2446 Gene RPE Transcriptome
KEGG Enrichment FDR	nGenes	Pathway Genes	Fold Enrichment	Pathway	URL	Genes
2.11176e-18	14	27	42.2797	Phototransduction	http://www.genome.jp/kegg-bin/show_pathway?mmu04744	Rcvrn Guca1a Pde6a Pde6g Gnb1 Pde6b Gngt1 Rho Cngb1 Slc24a1 Gnat1 Calm2 Sag Cnga1
1.33797e-10	14	77	13.7123	Synaptic vesicle cycle	http://www.genome.jp/kegg-bin/show_pathway?mmu04721	Ap2a2 Atp6v1b2 Vamp2 Cplx4 Stxbp1 Snap25 Slc6a9 Rab3a Nsf Syt1 Stx3 Cltc Atp6v1a Slc17a7
3.3539e-10	13	78	14.2763	Biosynthesis of amino acids	http://www.genome.jp/kegg-bin/show_pathway?mmu01230	Eno2 Pgam1 Aldoc Pfkl Tpi1 Got1 Glul Aldoa Idh3a Pkm Gapdh Pgk1 Eno1
4.67192e-10	12	66	15.8137	Glycolysis / Gluconeogenesis	http://www.genome.jp/kegg-bin/show_pathway?mmu00010	Eno2 Pgam1 Aldoc Pfkl Tpi1 Aldoa Pkm Gpi1 Hk1 Gapdh Pgk1 Eno1
6.75183e-10	15	120	10.2565	Carbon metabolism	http://www.genome.jp/kegg-bin/show_pathway?mmu01200	Eno2 Pgam1 Aldoc Pfkl Tpi1 Got1 Aldoa Idh3a Pkm Me1 Gpi1 Hk1 Gapdh Pgk1 Eno1
3.54016e-06	6	22	24.1598	Proximal tubule bicarbonate reclamation	http://www.genome.jp/kegg-bin/show_pathway?mmu04964	Slc38a3 Gls Atp1b1 Car2 Atp1a3 Atp1b2
9.39698e-06	10	89	8.33097	GABAergic synapse	http://www.genome.jp/kegg-bin/show_pathway?mmu04727	Slc38a3 Gng13 Gls Glul Gnb1 Gngt1 Gabarapl1 Gnao1 Gnb5 Nsf
3.65678e-05	10	113	7.10583	HIF-1 signaling pathway	http://www.genome.jp/kegg-bin/show_pathway?mmu04066	Eno2 Aldoc Pfkl Hif1a Eif4e Aldoa Hk1 Gapdh Pgk1 Eno1
5.4989e-05	10	113	6.71106	Glutamatergic synapse	http://www.genome.jp/kegg-bin/show_pathway?mmu04724	Slc38a3 Gng13 Gls Glul Gnb1 Gngt1 Gnao1 Gnb5 Ppp3r1 Slc17a7
0.000277683	39	1597	2.03947	Metabolic pathways	http://www.genome.jp/kegg-bin/show_pathway?mmu01100	Agpat3 Ckb Impdh1 Gstm5 Eno2 Atp6v1b2 Pgam1 Aldoc Pfkl Guk1 Rdh12 Tpi1 Pla2g7 Glo1 Pde6a Got1 Pde6g Gls Glul Car2 Ahcyl1 Cds1 Pde6b Aldoa Idh3a Pkm Me1 Pygm Hacd3 Gpi1 Hk1 Atp6v0e2 Atp6v1a Gapdh Pgk1 Eno1 mt-Atp8 mt-Nd3 TUSC3
0.00112335	5	36	11.6902	Fructose and mannose metabolism	http://www.genome.jp/kegg-bin/show_pathway?mmu00051	Aldoc Pfkl Tpi1 Aldoa Hk1
0.00458908	6	69	6.69041	Central carbon metabolism in cancer	http://www.genome.jp/kegg-bin/show_pathway?mmu05230	Pgam1 Pfkl Hif1a Gls Pkm Hk1
0.00487713	5	61	8.2363	Endocrine and other factor-regulated calcium reabsorption	http://www.genome.jp/kegg-bin/show_pathway?mmu04961	Ap2a2 Atp1b1 Atp1a3 Atp1b2 Cltc
0.00487713	9	171	4.15487	CGMP-PKG signaling pathway	http://www.genome.jp/kegg-bin/show_pathway?mmu04022	Mef2d Ppp1cc Atp1b1 Cngb1 Ppp3r1 Calm2 Atp1a3 Atp1b2 Cnga1
0.00756934	4	33	10.3542	Pentose phosphate pathway	http://www.genome.jp/kegg-bin/show_pathway?mmu00030	Aldoc Pfkl Aldoa Gpi1
0.00890188	6	86	5.57534	Insulin secretion	http://www.genome.jp/kegg-bin/show_pathway?mmu04911	Vamp2 Atp1b1 Snap25 Rab3a Atp1a3 Atp1b2
0.00890188	7	198	4.69774	Alcoholism	http://www.genome.jp/kegg-bin/show_pathway?mmu05034	Ppp1cc Gng13 Gnb1 Gngt1 Gnao1 Gnb5 Calm2
0.0133926	4	47	8.52699	Carbohydrate digestion and absorption	http://www.genome.jp/kegg-bin/show_pathway?mmu04973	Atp1b1 Hk1 Atp1a3 Atp1b2
0.0136404	3	20	13.5899	Arginine biosynthesis	http://www.genome.jp/kegg-bin/show_pathway?mmu00220	Got1 Gls Glul
0.0165209	6	104	4.77886	Glucagon signaling pathway	http://www.genome.jp/kegg-bin/show_pathway?mmu04922	Pgam1 Pfkl Pkm Pygm Ppp3r1 Calm2
0.0175886	6	98	4.67609	Circadian entrainment	http://www.genome.jp/kegg-bin/show_pathway?mmu04713	Gng13 Gnb1 Gngt1 Gnao1 Gnb5 Calm2
0.0193453	7	132	3.93299	Dopaminergic synapse	http://www.genome.jp/kegg-bin/show_pathway?mmu04728	Ppp1cc Gng13 Gnb1 Gngt1 Gnao1 Gnb5 Calm2
0.0218131	5	75	5.32937	Gastric acid secretion	http://www.genome.jp/kegg-bin/show_pathway?mmu04971	Atp1b1 Car2 Calm2 Atp1a3 Atp1b2
0.0279406	3	27	9.88356	Collecting duct acid secretion	http://www.genome.jp/kegg-bin/show_pathway?mmu04966	Atp6v1b2 Car2 Atp6v1a
0.0290172	5	85	4.89726	Salivary secretion	http://www.genome.jp/kegg-bin/show_pathway?mmu04970	Vamp2 Atp1b1 Calm2 Atp1a3 Atp1b2
0.029151	3	33	9.45384	Starch and sucrose metabolism	http://www.genome.jp/kegg-bin/show_pathway?mmu00500	Pygm Gpi1 Hk1
0.029151	7	146	3.52331	Retrograde endocannabinoid signaling	http://www.genome.jp/kegg-bin/show_pathway?mmu04723	Gng13 Gnb1 Gngt1 Gnao1 Gnb5 mt-Nd3 Slc17a7
0.0305715	6	112	3.95342	Cholinergic synapse	http://www.genome.jp/kegg-bin/show_pathway?mmu04725	Gng13 Gnb1 Gngt1 Gnao1 Gnb5 Kcnj14
0.034282	4	1143	5.79836	Olfactory transduction	http://www.genome.jp/kegg-bin/show_pathway?mmu04740	Gng13 Gnb1 Cngb1 Calm2
0.034282	6	120	3.78154	Thyroid hormone signaling pathway	http://www.genome.jp/kegg-bin/show_pathway?mmu04919	Pfkl Hif1a Atp1b1 Atp1a3 Atp1b2 Thra
0.034282	8	231	3.03579	Human immunodeficiency virus 1 infection	http://www.genome.jp/kegg-bin/show_pathway?mmu05170	Gng13 Gnb1 Gngt1 Gnao1 Gnb5 Ppp3r1 Calm2 Cfl1
0.03668	7	170	3.27327	Protein processing in endoplasmic reticulum	http://www.genome.jp/kegg-bin/show_pathway?mmu04141	Dnajc5 Hspa8 Hsp90aa1 Cryaa Dnaja1 Cryab TUSC3
0.0396402	5	91	4.2635	Morphine addiction	http://www.genome.jp/kegg-bin/show_pathway?mmu05032	Gng13 Gnb1 Gngt1 Gnao1 Gnb5
0.0480968	9	266	2.60926	Prion disease	http://www.genome.jp/kegg-bin/show_pathway?mmu05020	Hspa8 Klc1 Ppp3r1 Tubb2a Tubb4a mt-Atp8 mt-Nd3 Tuba1a Prnp

## Sheet: S1D - 225 Ret Gn GO BiolProc En
Supplemental Data Table S1D: Gene Ontology-Biological Process Groups Enrichment Analysis of 225 Ret>RPE DEG Ommitted from 2446 Gene RPE Transcriptome
GO-Biol Proc Enrichment FDR	nGenes	Pathway Genes	Fold Enrichment	Pathway	URL	Genes
2.68919e-20	28	155	13.4399	Visual perception	http://amigo.geneontology.org/amigo/term/GO:0007601	Cryba1 Unc119 Pdc Cryba2 Rcvrn Rdh12 Prph2 Guca1b Guca1a Cplx4 Pde6a Pde6g Abca4 Pde6b Rho Rs1 Cngb1 Crygs Slc24a1 Gnat1 Reep6 Tulp1 Aipl1 Crx Crybb2 Cryba4 Cnga1 Rom1
2.8709e-20	28	159	13.0931	Sensory perception of light stimulus	http://amigo.geneontology.org/amigo/term/GO:0050953	Cryba1 Unc119 Pdc Cryba2 Rcvrn Rdh12 Prph2 Guca1b Guca1a Cplx4 Pde6a Pde6g Abca4 Pde6b Rho Rs1 Cngb1 Crygs Slc24a1 Gnat1 Reep6 Tulp1 Aipl1 Crx Crybb2 Cryba4 Cnga1 Rom1
1.7857e-15	16	51	24.1598	Detection of light stimulus	http://amigo.geneontology.org/amigo/term/GO:0009583	Pcp2 Rcvrn Prph2 Guca1b Guca1a Gnb1 Pde6b Gngt1 Rho Rs1 Cngb1 Gnat1 Reep6 Tulp1 Aipl1 Rom1
1.70841e-12	34	1756	5.23206	Sensory perception	http://amigo.geneontology.org/amigo/term/GO:0007600	Cryba1 Unc119 Pdc Cryba2 Rtn4 Rcvrn Rdh12 Prph2 Guca1b Guca1a Cplx4 Pde6a Pde6g Gng13 Abca4 Gnb1 Uchl1 Pde6b Rho Rs1 Cngb1 Rab3a Crygs Ndn Slc24a1 Gnat1 Reep6 Tulp1 Aipl1 Crx Crybb2 Cryba4 Cnga1 Rom1
2.03599e-11	11	29	29.5287	Phototransduction	http://amigo.geneontology.org/amigo/term/GO:0007602	Pcp2 Rcvrn Guca1b Guca1a Gnb1 Gngt1 Rho Rs1 Cngb1 Gnat1 Aipl1
1.37098e-09	11	41	20.9809	Detection of visible light	http://amigo.geneontology.org/amigo/term/GO:0009584	Pcp2 Prph2 Gnb1 Rho Rs1 Cngb1 Gnat1 Reep6 Tulp1 Aipl1 Rom1
1.81268e-09	20	1389	7.35832	Detection of stimulus	http://amigo.geneontology.org/amigo/term/GO:0051606	Pcp2 Rcvrn Prph2 Guca1b Guca1a Dnaja1 Gnb1 Pde6b Gngt1 Rho Rs1 Cngb1 Cadm1 Gnat1 Reep6 Syt1 Calm2 Tulp1 Aipl1 Rom1
1.97319e-09	16	125	10.0841	Detection of abiotic stimulus	http://amigo.geneontology.org/amigo/term/GO:0009582	Pcp2 Rcvrn Prph2 Guca1b Guca1a Gnb1 Pde6b Gngt1 Rho Rs1 Cngb1 Gnat1 Reep6 Tulp1 Aipl1 Rom1
2.01003e-09	16	126	9.99717	Detection of external stimulus	http://amigo.geneontology.org/amigo/term/GO:0009581	Pcp2 Rcvrn Prph2 Guca1b Guca1a Gnb1 Pde6b Gngt1 Rho Rs1 Cngb1 Gnat1 Reep6 Tulp1 Aipl1 Rom1
1.3725e-08	24	349	5.2081	Camera-type eye development	http://amigo.geneontology.org/amigo/term/GO:0043010	Cryba1 Cryba2 Hif1a Prph2 Cryaa Vim Gnb1 Prom1 Pde6b Rho Rs1 Gpm6a Cryab Nr2e3 Crygs Gnat1 Tdrd7 Tulp1 Nrl Crx Crybb2 Cryba4 Slc17a7 Rom1
1.3725e-08	14	106	10.5699	Purine nucleoside diphosphate metabolic process	http://amigo.geneontology.org/amigo/term/GO:0009135	Eno2 Pgam1 Aldoc Pfkl Guk1 Hif1a Tpi1 Aldoa Pkm Gpi1 Hk1 Gapdh Pgk1 Eno1
1.3725e-08	14	106	10.5699	Purine ribonucleoside diphosphate metabolic process	http://amigo.geneontology.org/amigo/term/GO:0009179	Eno2 Pgam1 Aldoc Pfkl Guk1 Hif1a Tpi1 Aldoa Pkm Gpi1 Hk1 Gapdh Pgk1 Eno1
1.3725e-08	13	88	11.927	ATP generation from ADP	http://amigo.geneontology.org/amigo/term/GO:0006757	Eno2 Pgam1 Aldoc Pfkl Hif1a Tpi1 Aldoa Pkm Gpi1 Hk1 Gapdh Pgk1 Eno1
1.3725e-08	13	87	11.927	Glycolytic process	http://amigo.geneontology.org/amigo/term/GO:0006096	Eno2 Pgam1 Aldoc Pfkl Hif1a Tpi1 Aldoa Pkm Gpi1 Hk1 Gapdh Pgk1 Eno1
1.90128e-08	14	109	10.2496	Ribonucleoside diphosphate metabolic process	http://amigo.geneontology.org/amigo/term/GO:0009185	Eno2 Pgam1 Aldoc Pfkl Guk1 Hif1a Tpi1 Aldoa Pkm Gpi1 Hk1 Gapdh Pgk1 Eno1
2.20187e-08	25	400	4.71871	Visual system development	http://amigo.geneontology.org/amigo/term/GO:0150063	Cryba1 Cryba2 Hif1a Prph2 Cryaa Vim Gnb1 Prom1 Pde6b Gngt1 Rho Rs1 Gpm6a Cryab Nr2e3 Crygs Gnat1 Tdrd7 Tulp1 Nrl Crx Crybb2 Cryba4 Slc17a7 Rom1
2.20187e-08	25	397	4.75587	Eye development	http://amigo.geneontology.org/amigo/term/GO:0001654	Cryba1 Cryba2 Hif1a Prph2 Cryaa Vim Gnb1 Prom1 Pde6b Gngt1 Rho Rs1 Gpm6a Cryab Nr2e3 Crygs Gnat1 Tdrd7 Tulp1 Nrl Crx Crybb2 Cryba4 Slc17a7 Rom1
2.20187e-08	20	261	6.09071	ATP metabolic process	http://amigo.geneontology.org/amigo/term/GO:0046034	Eno2 Atp6v1b2 Pgam1 Hspa8 Aldoc Pfkl Guk1 Hif1a Tpi1 Atp1b1 Aldoa Pkm Gpi1 Hk1 Atp6v1a Gapdh Pgk1 Eno1 mt-Atp8 mt-Nd3
2.20187e-08	14	114	9.94816	Pyruvate metabolic process	http://amigo.geneontology.org/amigo/term/GO:0006090	Eno2 Pgam1 Aldoc Pfkl Hif1a Tpi1 Aldoa Pkm Me1 Gpi1 Hk1 Gapdh Pgk1 Eno1
2.20187e-08	14	111	10.0467	Nucleotide phosphorylation	http://amigo.geneontology.org/amigo/term/GO:0046939	Eno2 Pgam1 Aldoc Pfkl Guk1 Hif1a Tpi1 Aldoa Pkm Gpi1 Hk1 Gapdh Pgk1 Eno1
2.61157e-08	25	405	4.67007	Sensory system development	http://amigo.geneontology.org/amigo/term/GO:0048880	Cryba1 Cryba2 Hif1a Prph2 Cryaa Vim Gnb1 Prom1 Pde6b Gngt1 Rho Rs1 Gpm6a Cryab Nr2e3 Crygs Gnat1 Tdrd7 Tulp1 Nrl Crx Crybb2 Cryba4 Slc17a7 Rom1
2.97565e-08	12	71	12.425	Photoreceptor cell differentiation	http://amigo.geneontology.org/amigo/term/GO:0046530	Cdhr1 Prph2 Arl3 Prom1 Gngt1 Cngb1 Nr2e3 Gnat1 Tulp1 Nrl Crx Rom1
3.40752e-08	13	97	10.7072	ADP metabolic process	http://amigo.geneontology.org/amigo/term/GO:0046031	Eno2 Pgam1 Aldoc Pfkl Hif1a Tpi1 Aldoa Pkm Gpi1 Hk1 Gapdh Pgk1 Eno1
1.14821e-07	21	316	5.1771	Response to light stimulus	http://amigo.geneontology.org/amigo/term/GO:0009416	Ppp1cc Pcp2 Rcvrn Hif1a Prph2 Guca1b Guca1a Cryaa Gnb1 Pde6b Gngt1 Rho Rs1 Cngb1 Gnat1 Reep6 Tulp1 Aipl1 Atp1a3 mt-Nd3 Rom1
1.1951e-07	19	244	5.76196	Vesicle-mediated transport in synapse	http://amigo.geneontology.org/amigo/term/GO:0099003	Dnajc5 Snap47 Vamp2 Cplx4 Mff Stxbp1 Snap25 Pfn2 Sh3gl2 Ctbp2 Syp Rab3a Ppp3r1 Sncb Syt1 Clstn1 Stx3 Cltc Slc17a7
1.1951e-07	13	108	9.61462	Nucleoside diphosphate phosphorylation	http://amigo.geneontology.org/amigo/term/GO:0006165	Eno2 Pgam1 Aldoc Pfkl Hif1a Tpi1 Aldoa Pkm Gpi1 Hk1 Gapdh Pgk1 Eno1
1.28934e-07	14	130	8.52699	Nucleoside diphosphate metabolic process	http://amigo.geneontology.org/amigo/term/GO:0009132	Eno2 Pgam1 Aldoc Pfkl Guk1 Hif1a Tpi1 Aldoa Pkm Gpi1 Hk1 Gapdh Pgk1 Eno1
1.63062e-07	6	10	43.4877	Phototransduction, visible light	http://amigo.geneontology.org/amigo/term/GO:0007603	Pcp2 Gnb1 Rho Rs1 Gnat1 Aipl1
2.366e-07	10	53	13.9384	Photoreceptor cell development	http://amigo.geneontology.org/amigo/term/GO:0042461	Cdhr1 Prph2 Arl3 Gngt1 Cngb1 Nr2e3 Gnat1 Tulp1 Nrl Rom1
2.7582e-07	14	147	7.98986	Carbohydrate catabolic process	http://amigo.geneontology.org/amigo/term/GO:0016052	Eno2 Pgam1 Aldoc Pfkl Hif1a Tpi1 Aldoa Pkm Pygm Gpi1 Hk1 Gapdh Pgk1 Eno1
5.21258e-07	15	164	6.92479	Retina development in camera-type eye	http://amigo.geneontology.org/amigo/term/GO:0060041	Hif1a Prph2 Gnb1 Prom1 Pde6b Rho Rs1 Gpm6a Nr2e3 Gnat1 Tulp1 Nrl Crx Slc17a7 Rom1
7.25816e-07	17	217	5.78474	Synaptic vesicle cycle	http://amigo.geneontology.org/amigo/term/GO:0099504	Dnajc5 Snap47 Vamp2 Cplx4 Mff Stxbp1 Snap25 Pfn2 Sh3gl2 Ctbp2 Syp Rab3a Sncb Syt1 Stx3 Cltc Slc17a7
1.22007e-06	52	1841	2.26226	Regulation of transport	http://amigo.geneontology.org/amigo/term/GO:0051049	Dnajc5 Unc119 Ppp1cc Slc38a3 Pea15a Gdi1 Hspa8 Vtn Ywhah Pfkl Rtn4 Vamp2 Rcvrn Hif1a Hsp90aa1 Slmap Scg5 Ndfip1 Cplx4 Mff Pnkd Glul Atp1b1 Stxbp1 Snap25 Car2 Pfn2 Ahcyl1 Dnaja1 Sh3gl2 Slc6a9 Syp Gnao1 Rab3a Cryab Gnb5 Tmem30a Fkbp1a Ppp3r1 Nsf Reep6 Syt1 Calm2 Hk1 Tulp1 Azin1 Atp1b2 Cfl1 Kcnj14 Slc17a7 Prnp Pcp4
2.36263e-06	30	738	3.16044	Synaptic signaling	http://amigo.geneontology.org/amigo/term/GO:0099536	Calb2 Snap47 Vamp2 Syngr1 Cplx4 Gls Pnkd Glul Stxbp1 Snap25 Car2 Pfn2 Eif4e Slc6a9 Slc6a6 Ctbp2 Syp Rab3a Cadm1 Ppp3r1 Slc24a1 Sncb Syt1 Clstn1 Stx3 Sv2b Cfl1 Gm10184 Slc17a7 Prnp
2.47559e-06	7	24	21.1398	Synaptic vesicle membrane organization	http://amigo.geneontology.org/amigo/term/GO:0048499	Snap47 Syngr1 Stxbp1 Snap25 Rab3a Syt1 Stx3
2.53899e-06	5	8	45.2997	Rhodopsin mediated signaling pathway	http://amigo.geneontology.org/amigo/term/GO:0016056	Pcp2 Rho Rs1 Gnat1 Aipl1
3.34181e-06	29	707	3.17989	Trans-synaptic signaling	http://amigo.geneontology.org/amigo/term/GO:0099537	Calb2 Snap47 Vamp2 Syngr1 Cplx4 Gls Pnkd Glul Stxbp1 Snap25 Car2 Pfn2 Eif4e Slc6a9 Slc6a6 Ctbp2 Syp Rab3a Cadm1 Ppp3r1 Slc24a1 Sncb Syt1 Clstn1 Stx3 Sv2b Cfl1 Slc17a7 Prnp
6.33521e-06	20	385	4.20171	Purine nucleotide metabolic process	http://amigo.geneontology.org/amigo/term/GO:0006163	Impdh1 Eno2 Pgam1 Aldoc Pfkl Guk1 Hif1a Tpi1 Guca1b Guca1a Acot7 Aldoa Pkm Gpi1 Hk1 Atp6v1a Gapdh Pgk1 Eno1 mt-Atp8
8.37867e-06	28	699	3.10785	Anterograde trans-synaptic signaling	http://amigo.geneontology.org/amigo/term/GO:0098916	Calb2 Snap47 Vamp2 Syngr1 Cplx4 Gls Pnkd Glul Stxbp1 Snap25 Car2 Pfn2 Eif4e Slc6a9 Slc6a6 Ctbp2 Syp Rab3a Ppp3r1 Slc24a1 Sncb Syt1 Clstn1 Stx3 Sv2b Cfl1 Slc17a7 Prnp
8.37867e-06	28	699	3.10785	Chemical synaptic transmission	http://amigo.geneontology.org/amigo/term/GO:0007268	Calb2 Snap47 Vamp2 Syngr1 Cplx4 Gls Pnkd Glul Stxbp1 Snap25 Car2 Pfn2 Eif4e Slc6a9 Slc6a6 Ctbp2 Syp Rab3a Ppp3r1 Slc24a1 Sncb Syt1 Clstn1 Stx3 Sv2b Cfl1 Slc17a7 Prnp
8.37867e-06	22	454	3.76962	Response to radiation	http://amigo.geneontology.org/amigo/term/GO:0009314	Ppp1cc Pcp2 Rcvrn Hif1a Prph2 Guca1b Guca1a Cryaa Gnb1 Pde6b Gngt1 Rho Rs1 Cngb1 Cryab Gnat1 Reep6 Tulp1 Aipl1 Atp1a3 mt-Nd3 Rom1
8.37867e-06	16	232	5.15409	Neurotransmitter transport	http://amigo.geneontology.org/amigo/term/GO:0006836	Snap47 Vamp2 Cplx4 Pnkd Stxbp1 Snap25 Pfn2 Slc6a9 Slc6a6 Ctbp2 Syp Rab3a Syt1 Stx3 Sv2b Slc17a7
1.46183e-05	20	406	3.96063	Purine-containing compound metabolic process	http://amigo.geneontology.org/amigo/term/GO:0072521	Impdh1 Eno2 Pgam1 Aldoc Pfkl Guk1 Hif1a Tpi1 Guca1b Guca1a Acot7 Aldoa Pkm Gpi1 Hk1 Atp6v1a Gapdh Pgk1 Eno1 mt-Atp8
1.48414e-05	37	1187	2.50864	Cation transport	http://amigo.geneontology.org/amigo/term/GO:0006812	Atp6v1b2 Slc38a3 Ywhah Rtn4 Vamp2 Rcvrn Slmap Slc22a17 Ndfip1 Atp1b1 Snap25 Ahcyl1 Slc6a9 Slc6a6 Gpm6a Gnao1 Cngb1 Rab3a Gnb5 Fkbp1a Nsf Slc24a1 Syt1 Calm2 Atp6v0e2 Atp1a3 Atp1b2 Cltc Atp6v1a Cfl1 Kcnj14 mt-Atp8 Cnga1 Slc17a7 Prnp Pcp4 TUSC3
1.95588e-05	25	604	3.22992	Sensory organ development	http://amigo.geneontology.org/amigo/term/GO:0007423	Cryba1 Cryba2 Hif1a Prph2 Cryaa Vim Gnb1 Prom1 Pde6b Gngt1 Rho Rs1 Gpm6a Cryab Nr2e3 Crygs Gnat1 Tdrd7 Tulp1 Nrl Crx Crybb2 Cryba4 Slc17a7 Rom1
2.21061e-05	6	22	20.7084	Vesicle fusion to plasma membrane	http://amigo.geneontology.org/amigo/term/GO:0099500	Snap47 Stxbp1 Snap25 Rab3a Syt1 Stx3
2.21061e-05	6	21	20.7084	Synaptic vesicle fusion to presynaptic active zone membrane	http://amigo.geneontology.org/amigo/term/GO:0031629	Snap47 Stxbp1 Snap25 Rab3a Syt1 Stx3
2.6297e-05	37	1173	2.44239	Response to abiotic stimulus	http://amigo.geneontology.org/amigo/term/GO:0009628	Hnrnpd Ppp1cc Pcp2 Slc38a3 Rtn4 Rcvrn Hif1a Hsp90aa1 Prph2 Guca1b Guca1a Cryaa Got1 Atp1b1 Car2 Dnaja1 Gnb1 Pde6b Gngt1 Rho Aldoa Rs1 Cngb1 Rab3a Cryab Pygm Gnat1 Reep6 Gpi1 Tulp1 Aipl1 Atp1a3 Atp6v1a Thra Pgk1 mt-Nd3 Rom1
2.6297e-05	21	466	3.63262	Nucleotide metabolic process	http://amigo.geneontology.org/amigo/term/GO:0009117	Impdh1 Eno2 Pgam1 Aldoc Pfkl Guk1 Hif1a Tpi1 Enpp5 Guca1b Guca1a Acot7 Aldoa Pkm Gpi1 Hk1 Atp6v1a Gapdh Pgk1 Eno1 mt-Atp8
2.76905e-05	6	23	19.7671	Detection of light stimulus involved in visual perception	http://amigo.geneontology.org/amigo/term/GO:0050908	Prph2 Cngb1 Gnat1 Reep6 Tulp1 Rom1
2.76905e-05	6	23	19.7671	Detection of light stimulus involved in sensory perception	http://amigo.geneontology.org/amigo/term/GO:0050962	Prph2 Cngb1 Gnat1 Reep6 Tulp1 Rom1
3.2053e-05	43	1564	2.22139	Ion transport	http://amigo.geneontology.org/amigo/term/GO:0006811	Atp6v1b2 Slc38a3 Ywhah Rtn4 Vamp2 Rcvrn Slmap Slc22a17 Ndfip1 Atp1b1 Stxbp1 Snap25 Car2 Ahcyl1 Slc6a9 Slc6a6 Ttyh1 Gpm6a Gnao1 Cngb1 Rab3a Gnb5 Ip6k2 Fkbp1a Nsf Slc24a1 Syt1 Calm2 Hk1 Atp6v0e2 Atp1a3 Atp1b2 Cltc Rtbdn Atp6v1a Cfl1 Kcnj14 mt-Atp8 Cnga1 Slc17a7 Prnp Pcp4 TUSC3
3.53842e-05	21	476	3.54795	Nucleoside phosphate metabolic process	http://amigo.geneontology.org/amigo/term/GO:0006753	Impdh1 Eno2 Pgam1 Aldoc Pfkl Guk1 Hif1a Tpi1 Enpp5 Guca1b Guca1a Acot7 Aldoa Pkm Gpi1 Hk1 Atp6v1a Gapdh Pgk1 Eno1 mt-Atp8
3.53842e-05	18	358	4.05165	Purine ribonucleotide metabolic process	http://amigo.geneontology.org/amigo/term/GO:0009150	Impdh1 Eno2 Pgam1 Aldoc Pfkl Guk1 Hif1a Tpi1 Acot7 Aldoa Pkm Gpi1 Hk1 Atp6v1a Gapdh Pgk1 Eno1 mt-Atp8
4.64445e-05	22	492	3.35694	Modulation of chemical synaptic transmission	http://amigo.geneontology.org/amigo/term/GO:0050804	Calb2 Snap47 Vamp2 Syngr1 Cplx4 Pnkd Glul Stxbp1 Snap25 Car2 Pfn2 Eif4e Slc6a6 Syp Rab3a Ppp3r1 Slc24a1 Syt1 Clstn1 Stx3 Cfl1 Prnp
4.72491e-05	22	493	3.34989	Regulation of trans-synaptic signaling	http://amigo.geneontology.org/amigo/term/GO:0099177	Calb2 Snap47 Vamp2 Syngr1 Cplx4 Pnkd Glul Stxbp1 Snap25 Car2 Pfn2 Eif4e Slc6a6 Syp Rab3a Ppp3r1 Slc24a1 Syt1 Clstn1 Stx3 Cfl1 Prnp
4.75819e-05	9	76	8.81507	Synaptic vesicle recycling	http://amigo.geneontology.org/amigo/term/GO:0036465	Vamp2 Mff Sh3gl2 Syp Rab3a Sncb Syt1 Cltc Slc17a7
4.75819e-05	9	75	8.81507	Organelle localization by membrane tethering	http://amigo.geneontology.org/amigo/term/GO:0140056	Vamp2 Stxbp1 Ahcyl1 Ctbp2 Rab3a Nsf Syt1 Calm2 Stx3
5.21564e-05	13	178	5.41513	Signal release from synapse	http://amigo.geneontology.org/amigo/term/GO:0099643	Snap47 Vamp2 Cplx4 Pnkd Stxbp1 Snap25 Pfn2 Slc6a9 Ctbp2 Syp Rab3a Syt1 Stx3
5.21564e-05	13	178	5.41513	Neurotransmitter secretion	http://amigo.geneontology.org/amigo/term/GO:0007269	Snap47 Vamp2 Cplx4 Pnkd Stxbp1 Snap25 Pfn2 Slc6a9 Ctbp2 Syp Rab3a Syt1 Stx3
5.38165e-05	8	57	10.3542	Retina homeostasis	http://amigo.geneontology.org/amigo/term/GO:0001895	Cdhr1 Abca4 Prom1 Rho Cngb1 Tulp1 Aipl1 Atp1b2
6.48655e-05	18	376	3.84847	Ribonucleotide metabolic process	http://amigo.geneontology.org/amigo/term/GO:0009259	Impdh1 Eno2 Pgam1 Aldoc Pfkl Guk1 Hif1a Tpi1 Acot7 Aldoa Pkm Gpi1 Hk1 Atp6v1a Gapdh Pgk1 Eno1 mt-Atp8
6.70106e-05	4	7	41.4168	Methylglyoxal metabolic process	http://amigo.geneontology.org/amigo/term/GO:0009438	Tpi1 Glo1 Pnkd Aldoa
8.63542e-05	18	385	3.75974	Ribose phosphate metabolic process	http://amigo.geneontology.org/amigo/term/GO:0019693	Impdh1 Eno2 Pgam1 Aldoc Pfkl Guk1 Hif1a Tpi1 Acot7 Aldoa Pkm Gpi1 Hk1 Atp6v1a Gapdh Pgk1 Eno1 mt-Atp8
8.63542e-05	13	186	5.14881	Positive regulation of synaptic transmission	http://amigo.geneontology.org/amigo/term/GO:0050806	Calb2 Snap47 Vamp2 Glul Stxbp1 Snap25 Car2 Rab3a Slc24a1 Syt1 Clstn1 Stx3 Prnp
9.07965e-05	9	85	8.05327	Lens development in camera-type eye	http://amigo.geneontology.org/amigo/term/GO:0002088	Cryba1 Cryba2 Cryaa Vim Cryab Crygs Tdrd7 Crybb2 Cryba4
0.000105418	11	133	6.08606	Synaptic vesicle exocytosis	http://amigo.geneontology.org/amigo/term/GO:0016079	Snap47 Vamp2 Cplx4 Stxbp1 Snap25 Pfn2 Ctbp2 Syp Rab3a Syt1 Stx3
0.000108414	9	84	7.85922	Membrane docking	http://amigo.geneontology.org/amigo/term/GO:0022406	Vamp2 Stxbp1 Ahcyl1 Ctbp2 Rab3a Nsf Syt1 Calm2 Stx3
0.000121042	4	8	36.2397	Exocytic insertion of neurotransmitter receptor to postsynaptic membrane	http://amigo.geneontology.org/amigo/term/GO:0098967	Snap47 Vamp2 Snap25 Stx3
0.000126895	7	45	11.2746	Photoreceptor cell maintenance	http://amigo.geneontology.org/amigo/term/GO:0045494	Cdhr1 Abca4 Prom1 Rho Cngb1 Tulp1 Atp1b2
0.000145648	8	67	8.92055	Presynaptic endocytosis	http://amigo.geneontology.org/amigo/term/GO:0140238	Vamp2 Mff Sh3gl2 Syp Sncb Syt1 Cltc Slc17a7
0.000145648	8	67	8.92055	Synaptic vesicle endocytosis	http://amigo.geneontology.org/amigo/term/GO:0048488	Vamp2 Mff Sh3gl2 Syp Sncb Syt1 Cltc Slc17a7
0.000186828	40	1496	2.12394	Cell-cell signaling	http://amigo.geneontology.org/amigo/term/GO:0007267	Calb2 Cul3 Snap47 Pfkl Rtn4 Vamp2 Hif1a Syngr1 Scg5 Cplx4 Gls Pnkd Tmem9 Glul Stxbp1 Snap25 Car2 Pfn2 Eif4e Slc6a9 Slc6a6 Dkk3 Ctbp2 Syp Rab3a Cadm1 Ppp3r1 Slc24a1 Sncb Syt1 Cpe Clstn1 Stx3 Sv2b Cfl1 Thra Gm10184 Slc17a7 Prnp Pcp4
0.000186828	21	537	3.13183	Nucleobase-containing small molecule metabolic process	http://amigo.geneontology.org/amigo/term/GO:0055086	Impdh1 Eno2 Pgam1 Aldoc Pfkl Guk1 Hif1a Tpi1 Enpp5 Guca1b Guca1a Acot7 Aldoa Pkm Gpi1 Hk1 Atp6v1a Gapdh Pgk1 Eno1 mt-Atp8
0.000200527	14	240	4.37376	Regulation of neurotransmitter levels	http://amigo.geneontology.org/amigo/term/GO:0001505	Snap47 Vamp2 Cplx4 Pnkd Stxbp1 Snap25 Pfn2 Slc6a9 Ctbp2 Syp Rab3a Syt1 Stx3 Slc17a7
0.000220594	5	20	19.0735	Neurotransmitter receptor transport to postsynaptic membrane	http://amigo.geneontology.org/amigo/term/GO:0098969	Snap47 Vamp2 Snap25 Clstn1 Stx3
0.00022635	28	890	2.55274	Organophosphate metabolic process	http://amigo.geneontology.org/amigo/term/GO:0019637	Agpat3 Ckb Impdh1 Eno2 Abhd8 Pgam1 Aldoc Serinc1 Pfkl Guk1 Hif1a Tpi1 Pla2g7 Enpp5 Guca1b Guca1a Acot7 Cds1 Aldoa Pkm Ip6k2 Gpi1 Hk1 Atp6v1a Gapdh Pgk1 Eno1 mt-Atp8
0.000236424	7	50	10.1471	Eye photoreceptor cell differentiation	http://amigo.geneontology.org/amigo/term/GO:0001754	Prom1 Gngt1 Nr2e3 Gnat1 Tulp1 Nrl Rom1
0.000276158	15	299	3.96785	Anatomical structure homeostasis	http://amigo.geneontology.org/amigo/term/GO:0060249	Rpa1 Calb2 Hif1a Cdhr1 Car2 Abca4 Sh3gl2 Prom1 Rho Aldoa Cngb1 Tulp1 Aipl1 Atp1b2 Slc17a7
0.000276158	5	21	18.1199	Neurotransmitter receptor transport to plasma membrane	http://amigo.geneontology.org/amigo/term/GO:0098877	Snap47 Vamp2 Snap25 Clstn1 Stx3
0.000276158	5	21	18.1199	Establishment of protein localization to postsynaptic membrane	http://amigo.geneontology.org/amigo/term/GO:1903540	Snap47 Vamp2 Snap25 Clstn1 Stx3
0.00046475	4	12	26.3562	Photoreceptor cell outer segment organization	http://amigo.geneontology.org/amigo/term/GO:0035845	Cdhr1 Prph2 Cngb1 Rom1
0.000476207	10	139	5.66246	Organelle fusion	http://amigo.geneontology.org/amigo/term/GO:0048284	Eno2 Snap47 Vamp2 Mff Stxbp1 Snap25 Rab3a Syt1 Stx3 Eno1
0.000489847	44	1765	1.94339	Neurogenesis	http://amigo.geneontology.org/amigo/term/GO:0022008	Ppp1cc Gdi1 Vtn Ywhah Rtn4 Hif1a Hsp90aa1 Cdhr1 Otx2 Rogdi Prph2 Arl3 Vim Stxbp1 Olfm1 Snap25 Eif4e Sh3gl2 Prom1 Uchl1 Gngt1 Gpm6a Gnao1 Cngb1 Rab3a Nr2e3 Tmem30a Faim Map4 Ndn Ppp3r1 Gnat1 Syt1 Tulp1 Nrl Atp1b2 Stx3 Crx Nrep Cfl1 Tubb2a Nap1l1 Rom1 Pcp4
0.000529164	7	58	8.90099	Vesicle docking	http://amigo.geneontology.org/amigo/term/GO:0048278	Vamp2 Stxbp1 Ctbp2 Rab3a Nsf Syt1 Stx3
0.00060058	11	166	4.95201	Eye morphogenesis	http://amigo.geneontology.org/amigo/term/GO:0048592	Hif1a Cryaa Prom1 Gngt1 Rs1 Nr2e3 Gnat1 Tdrd7 Tulp1 Nrl Rom1
0.000665794	20	553	2.94632	Signal release	http://amigo.geneontology.org/amigo/term/GO:0023061	Snap47 Pfkl Rtn4 Vamp2 Hif1a Scg5 Cplx4 Pnkd Glul Stxbp1 Snap25 Pfn2 Slc6a9 Ctbp2 Syp Rab3a Syt1 Cpe Stx3 Pcp4
0.000715814	25	812	2.54136	Ion homeostasis	http://amigo.geneontology.org/amigo/term/GO:0050801	Ckb Calb2 Hif1a Slmap Slc22a17 Grina Ndfip1 Got1 Gls Tmem9 Atp1b1 Car2 Slc6a9 Gnb1 Cngb1 Pygm Fkbp1a Slc24a1 Calm2 Clstn1 Atp1a3 Atp1b2 Atp6v1a Cnga1 Prnp
0.000718159	41	1627	1.96929	Generation of neurons	http://amigo.geneontology.org/amigo/term/GO:0048699	Ppp1cc Gdi1 Ywhah Rtn4 Hif1a Hsp90aa1 Cdhr1 Otx2 Prph2 Arl3 Vim Stxbp1 Olfm1 Snap25 Eif4e Sh3gl2 Prom1 Uchl1 Gngt1 Gpm6a Gnao1 Cngb1 Rab3a Nr2e3 Tmem30a Faim Map4 Ndn Gnat1 Syt1 Tulp1 Nrl Atp1b2 Stx3 Crx Nrep Cfl1 Tubb2a Nap1l1 Rom1 Pcp4
0.000736156	8	86	6.98597	Exocytic process	http://amigo.geneontology.org/amigo/term/GO:0140029	Snap47 Vamp2 Stxbp1 Snap25 Ctbp2 Rab3a Syt1 Stx3
0.000886123	14	287	3.77216	Regulation of transporter activity	http://amigo.geneontology.org/amigo/term/GO:0032409	Ywhah Vamp2 Slmap Ndfip1 Atp1b1 Ahcyl1 Slc6a9 Gnb5 Fkbp1a Calm2 Hk1 Atp1b2 Cfl1 Prnp
0.000887394	38	1470	2.01627	Neuron differentiation	http://amigo.geneontology.org/amigo/term/GO:0030182	Ppp1cc Gdi1 Ywhah Rtn4 Hif1a Hsp90aa1 Cdhr1 Otx2 Prph2 Arl3 Vim Stxbp1 Olfm1 Snap25 Eif4e Sh3gl2 Prom1 Uchl1 Gngt1 Gpm6a Gnao1 Cngb1 Rab3a Nr2e3 Tmem30a Map4 Ndn Gnat1 Syt1 Tulp1 Nrl Atp1b2 Stx3 Crx Nrep Cfl1 Rom1 Pcp4
0.000942577	5	27	13.9384	Neurotransmitter receptor transport	http://amigo.geneontology.org/amigo/term/GO:0099637	Snap47 Vamp2 Snap25 Clstn1 Stx3
0.00104666	42	1787	1.91335	Homeostatic process	http://amigo.geneontology.org/amigo/term/GO:0042592	Rpa1 Ckb Calb2 Abhd8 Rtn4 Hif1a Cdhr1 Slmap Slc22a17 Grina Ndfip1 Got1 Gls Tmem9 Atp1b1 Car2 Abca4 Sh3gl2 Slc6a9 Gnb1 Prom1 Rho Aldoa Cngb1 Pygm Fkbp1a Ndn Hacd3 Slc24a1 Gpi1 Calm2 Hk1 Tulp1 Clstn1 Aipl1 Atp1a3 Atp1b2 Atp6v1a Thra Cnga1 Slc17a7 Prnp
0.00114444	22	684	2.65316	Cellular ion homeostasis	http://amigo.geneontology.org/amigo/term/GO:0006873	Ckb Calb2 Hif1a Grina Ndfip1 Got1 Tmem9 Atp1b1 Car2 Slc6a9 Gnb1 Cngb1 Pygm Fkbp1a Slc24a1 Calm2 Clstn1 Atp1a3 Atp1b2 Atp6v1a Cnga1 Prnp
0.00114945	17	446	3.15128	Generation of precursor metabolites and energy	http://amigo.geneontology.org/amigo/term/GO:0006091	Eno2 Ppp1cc Pgam1 Aldoc Pfkl Hif1a Tpi1 Aldoa Idh3a Pkm Pygm Gpi1 Hk1 Gapdh Pgk1 Eno1 mt-Nd3
0.00115353	4	14	20.7084	Glycolytic process through fructose-6-phosphate	http://amigo.geneontology.org/amigo/term/GO:0061615	Pfkl Aldoa Gpi1 Eno1
0.0012007	46	1983	1.82888	Nitrogen compound transport	http://amigo.geneontology.org/amigo/term/GO:0071705	Unc119 Ap2a2 Snap47 Slc38a3 Gdi1 Hspa8 Ywhah Pfkl Guk1 Rtn4 Vamp2 Hif1a Hsp90aa1 Klc1 Scamp1 Syngr1 Scg5 Ndfip1 Pitpnm1 Arl3 Mff Tmem9 Glul Stxbp1 Snap25 Car2 Ahcyl1 Dnaja1 Slc6a9 Slc6a6 Rab3a Tmem30a Ppp3r1 Nsf Syt1 Azin1 Cpe Clstn1 Stx3 Cltc Rtbdn Cfl1 Gm10184 Slc17a7 Prnp Pcp4
0.00131175	23	713	2.55288	Regulation of ion transport	http://amigo.geneontology.org/amigo/term/GO:0043269	Slc38a3 Ywhah Rtn4 Vamp2 Rcvrn Slmap Atp1b1 Stxbp1 Car2 Ahcyl1 Slc6a9 Gnao1 Rab3a Gnb5 Fkbp1a Syt1 Calm2 Hk1 Atp1b2 Cfl1 Kcnj14 Prnp Pcp4
0.00133529	26	882	2.37638	Metal ion transport	http://amigo.geneontology.org/amigo/term/GO:0030001	Slc38a3 Ywhah Vamp2 Rcvrn Slmap Slc22a17 Ndfip1 Atp1b1 Snap25 Ahcyl1 Slc6a9 Slc6a6 Gpm6a Gnao1 Gnb5 Fkbp1a Nsf Slc24a1 Calm2 Atp1a3 Atp1b2 Cltc Kcnj14 Slc17a7 Prnp TUSC3
0.00137287	12	213	4.10261	Regulation of synaptic plasticity	http://amigo.geneontology.org/amigo/term/GO:0048167	Calb2 Snap47 Vamp2 Syngr1 Stxbp1 Snap25 Syp Rab3a Slc24a1 Stx3 Cfl1 Prnp
0.00142545	33	1206	2.09441	Neuron development	http://amigo.geneontology.org/amigo/term/GO:0048666	Gdi1 Ywhah Rtn4 Hsp90aa1 Cdhr1 Otx2 Prph2 Arl3 Vim Stxbp1 Olfm1 Snap25 Sh3gl2 Uchl1 Gngt1 Gpm6a Gnao1 Cngb1 Rab3a Nr2e3 Tmem30a Map4 Ndn Gnat1 Syt1 Tulp1 Nrl Atp1b2 Stx3 Nrep Cfl1 Rom1 Pcp4
0.00142944	13	265	3.79933	Regulation of ion transmembrane transporter activity	http://amigo.geneontology.org/amigo/term/GO:0032412	Ywhah Vamp2 Slmap Atp1b1 Ahcyl1 Slc6a9 Gnb5 Fkbp1a Calm2 Hk1 Atp1b2 Cfl1 Prnp
0.00158346	26	882	2.34678	Cation transmembrane transport	http://amigo.geneontology.org/amigo/term/GO:0098655	Atp6v1b2 Slc38a3 Ywhah Vamp2 Slmap Atp1b1 Snap25 Slc6a9 Slc6a6 Gpm6a Cngb1 Gnb5 Fkbp1a Slc24a1 Calm2 Atp6v0e2 Atp1a3 Atp1b2 Atp6v1a Cfl1 Kcnj14 mt-Atp8 Cnga1 Slc17a7 Prnp TUSC3
0.00186955	26	905	2.32077	Export from cell	http://amigo.geneontology.org/amigo/term/GO:0140352	Snap47 Pfkl Rtn4 Vamp2 Hif1a Scamp1 Syngr1 Scg5 Cplx4 Pnkd Glul Atp1b1 Stxbp1 Snap25 Pfn2 Slc6a9 Ctbp2 Syp Rab3a Nsf Syt1 Cpe Atp1a3 Atp1b2 Stx3 Pcp4
0.00186955	23	767	2.48439	Inorganic ion homeostasis	http://amigo.geneontology.org/amigo/term/GO:0098771	Ckb Calb2 Hif1a Slc22a17 Grina Ndfip1 Got1 Tmem9 Atp1b1 Car2 Slc6a9 Gnb1 Cngb1 Pygm Fkbp1a Slc24a1 Calm2 Clstn1 Atp1a3 Atp1b2 Atp6v1a Cnga1 Prnp
0.0020645	13	276	3.65207	Regulation of transmembrane transporter activity	http://amigo.geneontology.org/amigo/term/GO:0022898	Ywhah Vamp2 Slmap Atp1b1 Ahcyl1 Slc6a9 Gnb5 Fkbp1a Calm2 Hk1 Atp1b2 Cfl1 Prnp
0.0022945	21	671	2.57978	Cellular cation homeostasis	http://amigo.geneontology.org/amigo/term/GO:0030003	Calb2 Hif1a Grina Ndfip1 Got1 Tmem9 Atp1b1 Car2 Slc6a9 Gnb1 Cngb1 Pygm Fkbp1a Slc24a1 Calm2 Clstn1 Atp1a3 Atp1b2 Atp6v1a Cnga1 Prnp
0.00255612	26	947	2.27318	Cellular homeostasis	http://amigo.geneontology.org/amigo/term/GO:0019725	Ckb Calb2 Rtn4 Hif1a Grina Ndfip1 Got1 Tmem9 Atp1b1 Car2 Slc6a9 Gnb1 Aldoa Cngb1 Pygm Fkbp1a Slc24a1 Calm2 Hk1 Clstn1 Atp1a3 Atp1b2 Atp6v1a Cnga1 Slc17a7 Prnp
0.00307106	8	104	5.57534	Long-term synaptic potentiation	http://amigo.geneontology.org/amigo/term/GO:0060291	Calb2 Snap47 Vamp2 Snap25 Rab3a Slc24a1 Stx3 Prnp
0.00380145	22	754	2.41965	Cation homeostasis	http://amigo.geneontology.org/amigo/term/GO:0055080	Calb2 Hif1a Slc22a17 Grina Ndfip1 Got1 Tmem9 Atp1b1 Car2 Slc6a9 Gnb1 Cngb1 Pygm Fkbp1a Slc24a1 Calm2 Clstn1 Atp1a3 Atp1b2 Atp6v1a Cnga1 Prnp
0.00404272	24	866	2.2979	Cellular chemical homeostasis	http://amigo.geneontology.org/amigo/term/GO:0055082	Ckb Calb2 Rtn4 Hif1a Grina Ndfip1 Got1 Tmem9 Atp1b1 Car2 Slc6a9 Gnb1 Cngb1 Pygm Fkbp1a Slc24a1 Calm2 Hk1 Clstn1 Atp1a3 Atp1b2 Atp6v1a Cnga1 Prnp
0.00423614	3	8	27.1798	NADH regeneration	http://amigo.geneontology.org/amigo/term/GO:0006735	Pfkl Gpi1 Eno1
0.00423614	3	8	27.1798	Canonical glycolysis	http://amigo.geneontology.org/amigo/term/GO:0061621	Pfkl Gpi1 Eno1
0.00423614	3	8	27.1798	Glucose catabolic process to pyruvate	http://amigo.geneontology.org/amigo/term/GO:0061718	Pfkl Gpi1 Eno1
0.00424332	12	258	3.59402	Regulated exocytosis	http://amigo.geneontology.org/amigo/term/GO:0045055	Snap47 Vamp2 Syngr1 Cplx4 Stxbp1 Snap25 Pfn2 Ctbp2 Syp Rab3a Syt1 Stx3
0.00426286	9	154	4.65939	Sodium ion transmembrane transport	http://amigo.geneontology.org/amigo/term/GO:0035725	Ywhah Slmap Atp1b1 Slc6a9 Slc6a6 Slc24a1 Atp1a3 Atp1b2 Slc17a7
0.00434953	19	607	2.59343	Cellular metal ion homeostasis	http://amigo.geneontology.org/amigo/term/GO:0006875	Calb2 Hif1a Grina Ndfip1 Got1 Atp1b1 Slc6a9 Gnb1 Cngb1 Pygm Fkbp1a Slc24a1 Calm2 Clstn1 Atp1a3 Atp1b2 Atp6v1a Cnga1 Prnp
0.00434953	5	37	9.79452	Eye photoreceptor cell development	http://amigo.geneontology.org/amigo/term/GO:0042462	Gngt1 Nr2e3 Gnat1 Tulp1 Nrl
0.00451482	40	1722	1.8086	Cellular macromolecule localization	http://amigo.geneontology.org/amigo/term/GO:0070727	Zfp385a Rpa1 Ap2a2 Snap47 Gdi1 Hspa8 Ywhah Rtn4 Vamp2 Hsp90aa1 Klc1 Slmap Syngr1 Scg5 Mapre2 Arl3 Maged1 Mff Glul Atp1b1 Stxbp1 Snap25 Ahcyl1 Dnaja1 Cngb1 Rab3a Tmem30a Ppp3r1 Nsf Hk1 Ddx1 Tulp1 Cpe Clstn1 Stx3 Cltc Cfl1 Gm10184 Rom1 Prnp
0.00459221	11	232	3.81471	Sodium ion transport	http://amigo.geneontology.org/amigo/term/GO:0006814	Slc38a3 Ywhah Slmap Atp1b1 Ahcyl1 Slc6a9 Slc6a6 Slc24a1 Atp1a3 Atp1b2 Slc17a7
0.00471904	30	1222	2.03213	Chemical homeostasis	http://amigo.geneontology.org/amigo/term/GO:0048878	Ckb Calb2 Abhd8 Rtn4 Hif1a Slmap Slc22a17 Grina Ndfip1 Got1 Gls Tmem9 Atp1b1 Car2 Slc6a9 Gnb1 Cngb1 Pygm Fkbp1a Hacd3 Slc24a1 Gpi1 Calm2 Hk1 Clstn1 Atp1a3 Atp1b2 Atp6v1a Cnga1 Prnp
0.00562239	12	270	3.46515	Vesicle organization	http://amigo.geneontology.org/amigo/term/GO:0016050	Zfp385a Cul3 Snap47 Vamp2 Laptm4b Tmem9 Stxbp1 Snap25 Rab3a Syt1 Stx3 Slc17a7
0.00583306	3	10	24.1598	Positive regulation of dopamine secretion	http://amigo.geneontology.org/amigo/term/GO:0033603	Rtn4 Syt1 Pcp4
0.00599577	5	40	9.05993	Positive regulation of ATPase activity	http://amigo.geneontology.org/amigo/term/GO:0032781	Atp1b1 Pfn2 Dnaja1 Rab3a Atp1b2
0.00643807	20	684	2.4322	Metal ion homeostasis	http://amigo.geneontology.org/amigo/term/GO:0055065	Calb2 Hif1a Slc22a17 Grina Ndfip1 Got1 Atp1b1 Slc6a9 Gnb1 Cngb1 Pygm Fkbp1a Slc24a1 Calm2 Clstn1 Atp1a3 Atp1b2 Atp6v1a Cnga1 Prnp
0.00696012	22	765	2.29431	Inorganic cation transmembrane transport	http://amigo.geneontology.org/amigo/term/GO:0098662	Atp6v1b2 Ywhah Vamp2 Slmap Atp1b1 Snap25 Slc6a9 Slc6a6 Gpm6a Gnb5 Fkbp1a Slc24a1 Calm2 Atp6v0e2 Atp1a3 Atp1b2 Atp6v1a Kcnj14 mt-Atp8 Slc17a7 Prnp TUSC3
0.00696012	18	584	2.56312	Carbohydrate metabolic process	http://amigo.geneontology.org/amigo/term/GO:0005975	Eno2 Ppp1cc Pgam1 Aldoc Pfkl Hif1a Tpi1 Glo1 Got1 Aldoa Pkm Pygm Gpi1 Hk1 Cltc Gapdh Pgk1 Eno1
0.00696012	4	23	12.6051	Synaptic vesicle priming	http://amigo.geneontology.org/amigo/term/GO:0016082	Snap47 Stxbp1 Snap25 Rab3a
0.00717782	35	1521	1.85302	Transmembrane transport	http://amigo.geneontology.org/amigo/term/GO:0055085	Atp6v1b2 Slc38a3 Pea15a Ywhah Vamp2 Slmap Slc22a17 Atp1b1 Snap25 Car2 Ahcyl1 Abca4 Slc6a9 Slc6a6 Gpm6a Cngb1 Gnb5 Tmem30a Fkbp1a Slc24a1 Calm2 Hk1 Azin1 Atp6v0e2 Atp1a3 Atp1b2 Atp6v1a Sv2b Cfl1 Kcnj14 mt-Atp8 Cnga1 Slc17a7 Prnp TUSC3
0.00717782	5	46	8.62851	Positive regulation of amine transport	http://amigo.geneontology.org/amigo/term/GO:0051954	Slc38a3 Rtn4 Stxbp1 Syt1 Pcp4
0.00717782	5	43	8.62851	Vesicle docking involved in exocytosis	http://amigo.geneontology.org/amigo/term/GO:0006904	Vamp2 Stxbp1 Ctbp2 Rab3a Stx3
0.00728878	39	1710	1.77556	Cellular protein localization	http://amigo.geneontology.org/amigo/term/GO:0034613	Rpa1 Ap2a2 Snap47 Gdi1 Hspa8 Ywhah Rtn4 Vamp2 Hsp90aa1 Klc1 Slmap Syngr1 Scg5 Mapre2 Arl3 Maged1 Mff Glul Atp1b1 Stxbp1 Snap25 Ahcyl1 Dnaja1 Cngb1 Rab3a Tmem30a Ppp3r1 Nsf Hk1 Ddx1 Tulp1 Cpe Clstn1 Stx3 Cltc Cfl1 Gm10184 Rom1 Prnp
0.00752042	3	12	21.7438	Establishment or maintenance of transmembrane electrochemical gradient	http://amigo.geneontology.org/amigo/term/GO:0010248	Atp1b1 Atp1a3 Atp1b2
0.00752042	3	12	21.7438	Fructose 1,6-bisphosphate metabolic process	http://amigo.geneontology.org/amigo/term/GO:0030388	Aldoc Pfkl Aldoa
0.00752042	3	10	21.7438	Glycolytic process through glucose-6-phosphate	http://amigo.geneontology.org/amigo/term/GO:0061620	Pfkl Gpi1 Eno1
0.0075727	6	74	6.58904	Cellular component maintenance	http://amigo.geneontology.org/amigo/term/GO:0043954	Hspa8 Ctbp2 Rab3a Cadm1 Cfl1 Prnp
0.00777387	28	1097	2.01933	Ion transmembrane transport	http://amigo.geneontology.org/amigo/term/GO:0034220	Atp6v1b2 Slc38a3 Ywhah Vamp2 Slmap Atp1b1 Snap25 Ahcyl1 Slc6a9 Slc6a6 Gpm6a Cngb1 Gnb5 Fkbp1a Slc24a1 Calm2 Hk1 Atp6v0e2 Atp1a3 Atp1b2 Atp6v1a Cfl1 Kcnj14 mt-Atp8 Cnga1 Slc17a7 Prnp TUSC3
0.0081111	11	247	3.51222	Tissue homeostasis	http://amigo.geneontology.org/amigo/term/GO:0001894	Rpa1 Cdhr1 Car2 Abca4 Sh3gl2 Prom1 Rho Cngb1 Tulp1 Aipl1 Atp1b2
0.0081111	7	100	5.39741	Vesicle fusion	http://amigo.geneontology.org/amigo/term/GO:0006906	Snap47 Vamp2 Stxbp1 Snap25 Rab3a Syt1 Stx3
0.00838899	5	46	8.2363	Regulation of amyloid precursor protein catabolic process	http://amigo.geneontology.org/amigo/term/GO:1902991	Rtn4 Rtn1 Olfm1 Fkbp1a Prnp
0.00853625	18	610	2.49929	Monocarboxylic acid metabolic process	http://amigo.geneontology.org/amigo/term/GO:0032787	Eno2 Pgam1 Aldoc Pfkl Hif1a Tpi1 Glo1 Pnkd Acot7 Aldoa Pkm Me1 Hacd3 Gpi1 Hk1 Gapdh Pgk1 Eno1
0.00862884	9	177	4.12858	Purine nucleotide biosynthetic process	http://amigo.geneontology.org/amigo/term/GO:0006164	Impdh1 Guk1 Guca1b Guca1a Acot7 Aldoa Pkm Atp6v1a mt-Atp8
0.00907883	14	381	2.89918	Exocytosis	http://amigo.geneontology.org/amigo/term/GO:0006887	Snap47 Vamp2 Scamp1 Syngr1 Cplx4 Stxbp1 Snap25 Pfn2 Ctbp2 Syp Rab3a Nsf Syt1 Stx3
0.00939734	23	857	2.17628	Secretion by cell	http://amigo.geneontology.org/amigo/term/GO:0032940	Snap47 Pfkl Rtn4 Vamp2 Hif1a Scamp1 Syngr1 Scg5 Cplx4 Pnkd Glul Stxbp1 Snap25 Pfn2 Slc6a9 Ctbp2 Syp Rab3a Nsf Syt1 Cpe Stx3 Pcp4
0.00939734	7	104	5.23048	Organelle membrane fusion	http://amigo.geneontology.org/amigo/term/GO:0090174	Snap47 Vamp2 Stxbp1 Snap25 Rab3a Syt1 Stx3
0.0115294	9	184	3.95342	Purine-containing compound biosynthetic process	http://amigo.geneontology.org/amigo/term/GO:0072522	Impdh1 Guk1 Guca1b Guca1a Acot7 Aldoa Pkm Atp6v1a mt-Atp8
0.0116642	35	1532	1.79405	Protein transport	http://amigo.geneontology.org/amigo/term/GO:0015031	Unc119 Ap2a2 Snap47 Gdi1 Hspa8 Ywhah Pfkl Guk1 Vamp2 Hif1a Hsp90aa1 Klc1 Scamp1 Syngr1 Scg5 Ndfip1 Pitpnm1 Arl3 Mff Tmem9 Glul Stxbp1 Snap25 Ahcyl1 Dnaja1 Rab3a Tmem30a Ppp3r1 Nsf Clstn1 Stx3 Cltc Cfl1 Gm10184 Prnp
0.0120078	23	893	2.13448	Carboxylic acid metabolic process	http://amigo.geneontology.org/amigo/term/GO:0019752	Eno2 Pgam1 Aldoc Pfkl Hif1a Tpi1 Glo1 Got1 Gls Pnkd Glul Acot7 Aldoa Idh3a Pkm Me1 Hacd3 Gpi1 Hk1 Azin1 Gapdh Pgk1 Eno1
0.0120078	3	13	18.1199	Response to light intensity	http://amigo.geneontology.org/amigo/term/GO:0009642	Rs1 Gnat1 mt-Nd3
0.0120078	3	13	18.1199	Synaptic vesicle docking	http://amigo.geneontology.org/amigo/term/GO:0016081	Vamp2 Ctbp2 Stx3
0.0120078	3	13	18.1199	Cellular potassium ion homeostasis	http://amigo.geneontology.org/amigo/term/GO:0030007	Atp1b1 Atp1a3 Atp1b2
0.0120078	3	12	18.1199	Synaptic vesicle maturation	http://amigo.geneontology.org/amigo/term/GO:0016188	Stxbp1 Rab3a Slc17a7
0.0127676	36	1703	1.76182	Small molecule metabolic process	http://amigo.geneontology.org/amigo/term/GO:0044281	Impdh1 Eno2 Pgam1 Aldoc Pfkl Guk1 Hif1a Rdh12 Tpi1 Pla2g7 Enpp5 Guca1b Guca1a Glo1 Got1 Gls Pnkd Glul Car2 Ahcyl1 Acot7 Aldoa Dkk3 Idh3a Pkm Me1 Ip6k2 Hacd3 Gpi1 Hk1 Azin1 Atp6v1a Gapdh Pgk1 Eno1 mt-Atp8
0.0127676	2	4	48.3196	Axon target recognition	http://amigo.geneontology.org/amigo/term/GO:0007412	Stxbp1 Uchl1
0.0127676	2	4	48.3196	Unidimensional cell growth	http://amigo.geneontology.org/amigo/term/GO:0009826	Cadm1 Cfl1
0.0129939	25	995	2.03594	Positive regulation of transport	http://amigo.geneontology.org/amigo/term/GO:0051050	Slc38a3 Hspa8 Vtn Rtn4 Vamp2 Hif1a Hsp90aa1 Mff Glul Atp1b1 Stxbp1 Snap25 Car2 Ahcyl1 Slc6a9 Rab3a Tmem30a Syt1 Calm2 Tulp1 Azin1 Atp1b2 Cfl1 Prnp Pcp4
0.0130535	23	905	2.11284	Oxoacid metabolic process	http://amigo.geneontology.org/amigo/term/GO:0043436	Eno2 Pgam1 Aldoc Pfkl Hif1a Tpi1 Glo1 Got1 Gls Pnkd Glul Acot7 Aldoa Idh3a Pkm Me1 Hacd3 Gpi1 Hk1 Azin1 Gapdh Pgk1 Eno1
0.0138256	16	500	2.53757	Organophosphate biosynthetic process	http://amigo.geneontology.org/amigo/term/GO:0090407	Agpat3 Ckb Impdh1 Abhd8 Serinc1 Guk1 Tpi1 Guca1b Guca1a Acot7 Cds1 Aldoa Pkm Ip6k2 Atp6v1a mt-Atp8
0.0138695	17	540	2.4496	Endocytosis	http://amigo.geneontology.org/amigo/term/GO:0006897	Unc119 Ap2a2 Vtn Vamp2 Scamp1 Mff Snap25 Sh3gl2 Syp Ppp3r1 Nsf Sncb Syt1 Tulp1 Cltc Sag Slc17a7
0.0146839	3	14	16.726	Sodium ion export across plasma membrane	http://amigo.geneontology.org/amigo/term/GO:0036376	Atp1b1 Atp1a3 Atp1b2
0.0147391	6	80	5.64775	Neural retina development	http://amigo.geneontology.org/amigo/term/GO:0003407	Prom1 Rs1 Gpm6a Nrl Slc17a7 Rom1
0.0152162	7	1288	4.74165	Detection of stimulus involved in sensory perception	http://amigo.geneontology.org/amigo/term/GO:0050906	Prph2 Rho Cngb1 Gnat1 Reep6 Tulp1 Rom1
0.0153969	35	1631	1.75677	Protein-containing complex subunit organization	http://amigo.geneontology.org/amigo/term/GO:0043933	Cul3 Snap47 Hspa8 Anp32e Vtn Rtn4 Vamp2 Hsp90aa1 Otx2 Pla2g7 Prph2 Cryaa Arl3 Gls Tmem9 Stxbp1 Snap25 Pfn2 Sh3gl2 Aldoa Rs1 Rab3a Cryab Fkbp1a Nsf Cops8 Syt1 Calm2 Cltc Cfl1 Thra Nap1l1 Tubb4a Rom1 Prnp
0.0154993	6	92	5.57534	Purine nucleoside triphosphate metabolic process	http://amigo.geneontology.org/amigo/term/GO:0009144	Impdh1 Guk1 Aldoa Pkm Atp6v1a mt-Atp8
0.0155023	5	59	6.96918	Cellular aldehyde metabolic process	http://amigo.geneontology.org/amigo/term/GO:0006081	Tpi1 Glo1 Pnkd Aldoa Dkk3
0.0155023	4	30	9.66393	Maintenance of synapse structure	http://amigo.geneontology.org/amigo/term/GO:0099558	Hspa8 Ctbp2 Rab3a Cadm1
0.0155086	10	244	3.41884	Hexose metabolic process	http://amigo.geneontology.org/amigo/term/GO:0019318	Pfkl Hif1a Tpi1 Aldoa Pkm Gpi1 Hk1 Gapdh Pgk1 Eno1
0.016727	5	54	6.83768	Protein localization to postsynaptic membrane	http://amigo.geneontology.org/amigo/term/GO:1903539	Snap47 Vamp2 Snap25 Clstn1 Stx3
0.0176267	23	937	2.05552	Organic acid metabolic process	http://amigo.geneontology.org/amigo/term/GO:0006082	Eno2 Pgam1 Aldoc Pfkl Hif1a Tpi1 Glo1 Got1 Gls Pnkd Glul Acot7 Aldoa Idh3a Pkm Me1 Hacd3 Gpi1 Hk1 Azin1 Gapdh Pgk1 Eno1
0.0176377	36	1644	1.72228	Establishment of protein localization	http://amigo.geneontology.org/amigo/term/GO:0045184	Unc119 Ap2a2 Snap47 Gdi1 Hspa8 Ywhah Pfkl Guk1 Vamp2 Hif1a Hsp90aa1 Klc1 Scamp1 Syngr1 Scg5 Ndfip1 Pitpnm1 Arl3 Mff Tmem9 Glul Stxbp1 Snap25 Ahcyl1 Dnaja1 Rab3a Tmem30a Ppp3r1 Nsf Hk1 Clstn1 Stx3 Cltc Cfl1 Gm10184 Prnp
0.0176377	22	833	2.09533	Inorganic ion transmembrane transport	http://amigo.geneontology.org/amigo/term/GO:0098660	Atp6v1b2 Ywhah Vamp2 Slmap Atp1b1 Snap25 Slc6a9 Slc6a6 Gpm6a Gnb5 Fkbp1a Slc24a1 Calm2 Atp6v0e2 Atp1a3 Atp1b2 Atp6v1a Kcnj14 mt-Atp8 Slc17a7 Prnp TUSC3
0.0177057	5	57	6.71106	Cardiac muscle cell apoptotic process	http://amigo.geneontology.org/amigo/term/GO:0010659	Hspa8 Mff Gnb1 Gngt1 Hspb6
0.0177057	5	55	6.71106	Protein localization to postsynapse	http://amigo.geneontology.org/amigo/term/GO:0062237	Snap47 Vamp2 Snap25 Clstn1 Stx3
0.0183032	13	353	2.77127	Protein localization to cell periphery	http://amigo.geneontology.org/amigo/term/GO:1990778	Snap47 Vamp2 Slmap Arl3 Atp1b1 Stxbp1 Snap25 Rab3a Nsf Clstn1 Stx3 Cltc Prnp
0.0201707	6	84	5.23948	Protein localization to synapse	http://amigo.geneontology.org/amigo/term/GO:0035418	Snap47 Vamp2 Klc1 Snap25 Clstn1 Stx3
0.0204446	17	580	2.34249	Regulation of transmembrane transport	http://amigo.geneontology.org/amigo/term/GO:0034762	Pea15a Ywhah Vamp2 Slmap Atp1b1 Car2 Ahcyl1 Slc6a9 Gnb5 Fkbp1a Calm2 Hk1 Azin1 Atp1b2 Cfl1 Kcnj14 Prnp
0.0204446	5	57	6.47138	Regulation of ATPase activity	http://amigo.geneontology.org/amigo/term/GO:0043462	Atp1b1 Pfn2 Dnaja1 Rab3a Atp1b2
0.0205877	3	17	14.4959	Aldehyde biosynthetic process	http://amigo.geneontology.org/amigo/term/GO:0046184	Tpi1 Aldoa Dkk3
0.0206928	4	33	8.78539	NADH metabolic process	http://amigo.geneontology.org/amigo/term/GO:0006734	Pfkl Idh3a Gpi1 Eno1
0.0210978	5	68	6.35785	Purine ribonucleoside triphosphate biosynthetic process	http://amigo.geneontology.org/amigo/term/GO:0009206	Impdh1 Aldoa Pkm Atp6v1a mt-Atp8
0.0210978	5	60	6.35785	Striated muscle cell apoptotic process	http://amigo.geneontology.org/amigo/term/GO:0010658	Hspa8 Mff Gnb1 Gngt1 Hspb6
0.0210978	2	5	36.2397	Positive regulation of cyclic-nucleotide phosphodiesterase activity	http://amigo.geneontology.org/amigo/term/GO:0051343	Gnat1 Calm2
0.0210978	2	4	36.2397	Regulation of lysosomal membrane permeability	http://amigo.geneontology.org/amigo/term/GO:0097213	Hspa8 Laptm4b
0.0210978	2	4	36.2397	Negative regulation of dendritic spine maintenance	http://amigo.geneontology.org/amigo/term/GO:1902951	Cfl1 Prnp
0.0210978	2	4	36.2397	Positive regulation of sodium ion export across plasma membrane	http://amigo.geneontology.org/amigo/term/GO:1903278	Atp1b1 Atp1b2
0.0210978	2	4	36.2397	Methylglyoxal catabolic process to D-lactate via S-lactoyl-glutathione	http://amigo.geneontology.org/amigo/term/GO:0019243	Glo1 Pnkd
0.0223146	8	162	3.83997	Protein folding	http://amigo.geneontology.org/amigo/term/GO:0006457	Dnajc5 Hspa8 Hsp90aa1 Cryaa Dnaja1 Cryab Fkbp1a Hspb6
0.0223522	11	285	2.99727	Sensory organ morphogenesis	http://amigo.geneontology.org/amigo/term/GO:0090596	Hif1a Cryaa Prom1 Gngt1 Rs1 Nr2e3 Gnat1 Tdrd7 Tulp1 Nrl Rom1
0.0223522	5	69	6.24823	Purine nucleoside triphosphate biosynthetic process	http://amigo.geneontology.org/amigo/term/GO:0009145	Impdh1 Aldoa Pkm Atp6v1a mt-Atp8
0.0223522	5	60	6.24823	Amyloid precursor protein catabolic process	http://amigo.geneontology.org/amigo/term/GO:0042987	Rtn4 Rtn1 Olfm1 Fkbp1a Prnp
0.0228051	39	1938	1.64247	Programmed cell death	http://amigo.geneontology.org/amigo/term/GO:0012501	Zfp385a Cryba1 Dnajc5 Mef2d Cdip1 Cul3 Pea15a Hspa8 Anp32e Aldoc Ywhah Ddx5 Hif1a Hsp90aa1 Grina Glo1 Cryaa Maged1 Mff Stxbp1 Olfm1 Ahcyl1 Dnaja1 Gnb1 Gngt1 Cryab Cadm1 Pkm Faim Ip6k2 Sncb Gpi1 Hspb6 Hk1 Aipl1 Gapdh Thra Prnp Pcp4
0.0228051	10	263	3.17892	Monosaccharide metabolic process	http://amigo.geneontology.org/amigo/term/GO:0005996	Pfkl Hif1a Tpi1 Aldoa Pkm Gpi1 Hk1 Gapdh Pgk1 Eno1
0.0228051	6	97	4.99858	Inorganic cation import across plasma membrane	http://amigo.geneontology.org/amigo/term/GO:0098659	Atp1b1 Slc6a9 Atp1a3 Atp1b2 Kcnj14 Prnp
0.0228051	6	97	4.99858	Inorganic ion import across plasma membrane	http://amigo.geneontology.org/amigo/term/GO:0099587	Atp1b1 Slc6a9 Atp1a3 Atp1b2 Kcnj14 Prnp
0.0228051	6	91	4.99858	Regulation of postsynaptic membrane neurotransmitter receptor levels	http://amigo.geneontology.org/amigo/term/GO:0099072	Snap47 Vamp2 Snap25 Ppp3r1 Clstn1 Stx3
0.0228051	3	18	13.5899	Positive regulation of catecholamine secretion	http://amigo.geneontology.org/amigo/term/GO:0033605	Rtn4 Syt1 Pcp4
0.0228051	3	18	13.5899	SNARE complex assembly	http://amigo.geneontology.org/amigo/term/GO:0035493	Vamp2 Stxbp1 Snap25
0.0228051	3	16	13.5899	Glucose catabolic process	http://amigo.geneontology.org/amigo/term/GO:0006007	Pfkl Gpi1 Eno1
0.023399	10	252	3.16504	Establishment of protein localization to membrane	http://amigo.geneontology.org/amigo/term/GO:0090150	Snap47 Gdi1 Vamp2 Hsp90aa1 Mff Snap25 Nsf Clstn1 Stx3 Prnp
0.024221	7	123	4.22797	Regulation of neurotransmitter secretion	http://amigo.geneontology.org/amigo/term/GO:0046928	Cplx4 Pnkd Stxbp1 Pfn2 Syp Rab3a Syt1
0.02494	38	1884	1.64431	Apoptotic process	http://amigo.geneontology.org/amigo/term/GO:0006915	Zfp385a Cryba1 Dnajc5 Mef2d Cdip1 Cul3 Pea15a Hspa8 Anp32e Aldoc Ywhah Ddx5 Hif1a Hsp90aa1 Grina Glo1 Cryaa Maged1 Mff Stxbp1 Olfm1 Ahcyl1 Dnaja1 Gnb1 Gngt1 Cryab Cadm1 Faim Ip6k2 Sncb Gpi1 Hspb6 Hk1 Aipl1 Gapdh Thra Prnp Pcp4
0.025251	24	1029	1.93925	Secretion	http://amigo.geneontology.org/amigo/term/GO:0046903	Snap47 Pfkl Rtn4 Vamp2 Hif1a Scamp1 Syngr1 Scg5 Cplx4 Pnkd Glul Stxbp1 Snap25 Car2 Pfn2 Slc6a9 Ctbp2 Syp Rab3a Nsf Syt1 Cpe Stx3 Pcp4
0.0254484	4	38	8.05327	Regulation of amyloid-beta formation	http://amigo.geneontology.org/amigo/term/GO:1902003	Rtn4 Rtn1 Olfm1 Prnp
0.0260247	11	291	2.90976	Regulation of protein stability	http://amigo.geneontology.org/amigo/term/GO:0031647	Cul3 Hspa8 Rtn4 Hsp90aa1 Atp1b1 Stxbp1 Pfn2 Cryab Atp1b2 Gapdh Prnp
0.0260247	5	67	5.94094	Calcium-ion regulated exocytosis	http://amigo.geneontology.org/amigo/term/GO:0017156	Vamp2 Stxbp1 Snap25 Rab3a Syt1
0.0260705	3	18	12.7905	Lactate metabolic process	http://amigo.geneontology.org/amigo/term/GO:0006089	Hif1a Glo1 Pnkd
0.0272915	6	97	4.77886	Muscle cell apoptotic process	http://amigo.geneontology.org/amigo/term/GO:0010657	Hspa8 Mff Gnb1 Gngt1 Hspb6 Gapdh
0.0272915	4	41	7.83562	Potassium ion import across plasma membrane	http://amigo.geneontology.org/amigo/term/GO:1990573	Atp1b1 Atp1a3 Atp1b2 Kcnj14
0.0272915	4	39	7.83562	Dopamine secretion	http://amigo.geneontology.org/amigo/term/GO:0014046	Rtn4 Rab3a Syt1 Pcp4
0.0272915	4	39	7.83562	Regulation of dopamine secretion	http://amigo.geneontology.org/amigo/term/GO:0014059	Rtn4 Rab3a Syt1 Pcp4
0.0278117	32	1456	1.72442	Vesicle-mediated transport	http://amigo.geneontology.org/amigo/term/GO:0016192	Dnajc5 Unc119 Ap2a2 Cul3 Snap47 Gdi1 Hspa8 Vtn Vamp2 Scamp1 Laptm4b Syngr1 Cplx4 Arl3 Mff Stxbp1 Snap25 Pfn2 Sh3gl2 Ctbp2 Syp Rab3a Ppp3r1 Nsf Sncb Syt1 Tulp1 Clstn1 Stx3 Cltc Sag Slc17a7
0.0289196	7	135	4.05885	Vesicle-mediated transport to the plasma membrane	http://amigo.geneontology.org/amigo/term/GO:0098876	Snap47 Vamp2 Arl3 Snap25 Nsf Clstn1 Stx3
0.0289478	5	74	5.75234	Ribonucleoside triphosphate biosynthetic process	http://amigo.geneontology.org/amigo/term/GO:0009201	Impdh1 Aldoa Pkm Atp6v1a mt-Atp8
0.0293499	3	19	12.0799	Negative regulation of amyloid-beta formation	http://amigo.geneontology.org/amigo/term/GO:1902430	Rtn4 Rtn1 Prnp
0.0293499	2	5	28.9918	Vacuole fusion	http://amigo.geneontology.org/amigo/term/GO:0097576	Eno2 Eno1
0.0293499	2	5	28.9918	Regulation of sodium ion export across plasma membrane	http://amigo.geneontology.org/amigo/term/GO:1903276	Atp1b1 Atp1b2
0.0293499	2	5	28.9918	Regulation of vacuole fusion, non-autophagic	http://amigo.geneontology.org/amigo/term/GO:0032889	Eno2 Eno1
0.0293499	2	5	28.9918	Vacuole fusion, non-autophagic	http://amigo.geneontology.org/amigo/term/GO:0042144	Eno2 Eno1
0.0293499	2	5	28.9918	Methylglyoxal catabolic process	http://amigo.geneontology.org/amigo/term/GO:0051596	Glo1 Pnkd
0.0293499	2	5	28.9918	Methylglyoxal catabolic process to lactate	http://amigo.geneontology.org/amigo/term/GO:0061727	Glo1 Pnkd
0.0293499	2	5	28.9918	Clathrin coat disassembly	http://amigo.geneontology.org/amigo/term/GO:0072318	Hspa8 Sh3gl2
0.0294946	17	589	2.2161	Protein localization to membrane	http://amigo.geneontology.org/amigo/term/GO:0072657	Snap47 Gdi1 Vamp2 Hsp90aa1 Slmap Arl3 Mff Atp1b1 Stxbp1 Snap25 Rab3a Nsf Cpe Clstn1 Stx3 Cltc Prnp
0.0296678	5	84	5.66246	Gluconeogenesis	http://amigo.geneontology.org/amigo/term/GO:0006094	Hif1a Tpi1 Gpi1 Gapdh Pgk1
0.0297838	39	1981	1.60517	Organic substance catabolic process	http://amigo.geneontology.org/amigo/term/GO:1901575	Hnrnpd Eno2 Cul3 Pgam1 Hspa8 Aldoc Ywhah Pfkl Ddx5 Hif1a Hsp90aa1 Laptm4b Tpi1 Pcbp4 Pla2g7 Enpp5 Glo1 Ndfip1 Got1 Gls Pnkd Tmem9 Vim Rnf11 Acot7 Uchl1 Aldoa Pkm Pygm Nsf Gpi1 Hk1 Azin1 Cpe Gapdh Thra Pgk1 Eno1 Ctsf
0.0297838	11	308	2.82721	Positive regulation of ion transport	http://amigo.geneontology.org/amigo/term/GO:0043270	Slc38a3 Rtn4 Atp1b1 Stxbp1 Ahcyl1 Slc6a9 Syt1 Calm2 Atp1b2 Cfl1 Pcp4
0.0310733	7	133	3.96372	Camera-type eye morphogenesis	http://amigo.geneontology.org/amigo/term/GO:0048593	Hif1a Cryaa Prom1 Rs1 Tdrd7 Nrl Rom1
0.0327626	3	21	11.4441	Cellular sodium ion homeostasis	http://amigo.geneontology.org/amigo/term/GO:0006883	Atp1b1 Atp1a3 Atp1b2
0.0327626	3	19	11.4441	Regulation of short-term neuronal synaptic plasticity	http://amigo.geneontology.org/amigo/term/GO:0048172	Syngr1 Syp Rab3a
0.0327626	3	19	11.4441	Calcium ion-regulated exocytosis of neurotransmitter	http://amigo.geneontology.org/amigo/term/GO:0048791	Stxbp1 Snap25 Syt1
0.0332573	7	153	3.90274	Membrane fusion	http://amigo.geneontology.org/amigo/term/GO:0061025	Snap47 Vamp2 Stxbp1 Snap25 Rab3a Syt1 Stx3
0.0332573	4	41	7.24795	Clathrin-dependent endocytosis	http://amigo.geneontology.org/amigo/term/GO:0072583	Unc119 Ap2a2 Sh3gl2 Cltc
0.0339638	24	1041	1.87649	Animal organ morphogenesis	http://amigo.geneontology.org/amigo/term/GO:0009887	Mef2d Cul3 Htra1 Rtn4 Prkar1a Hif1a Rogdi Cryaa Maged1 Olfm1 Car2 Prom1 Gngt1 Rs1 Gnao1 Nr2e3 Fkbp1a Gnat1 Tdrd7 Tulp1 Cpe Nrl Thra Rom1
0.0347948	5	87	5.40891	Hexose biosynthetic process	http://amigo.geneontology.org/amigo/term/GO:0019319	Hif1a Tpi1 Gpi1 Gapdh Pgk1
0.0365804	9	229	3.13613	Nucleotide biosynthetic process	http://amigo.geneontology.org/amigo/term/GO:0009165	Impdh1 Guk1 Guca1b Guca1a Acot7 Aldoa Pkm Atp6v1a mt-Atp8
0.0373584	13	418	2.47305	Regulation of metal ion transport	http://amigo.geneontology.org/amigo/term/GO:0010959	Ywhah Vamp2 Rcvrn Slmap Atp1b1 Ahcyl1 Slc6a9 Gnao1 Gnb5 Fkbp1a Calm2 Atp1b2 Prnp
0.0385105	8	180	3.39085	Protein stabilization	http://amigo.geneontology.org/amigo/term/GO:0050821	Rtn4 Hsp90aa1 Atp1b1 Stxbp1 Pfn2 Cryab Atp1b2 Gapdh
0.0385105	7	138	3.78624	Regulation of neurotransmitter transport	http://amigo.geneontology.org/amigo/term/GO:0051588	Cplx4 Pnkd Stxbp1 Pfn2 Syp Rab3a Syt1
0.0385105	6	116	4.34877	Nucleoside triphosphate metabolic process	http://amigo.geneontology.org/amigo/term/GO:0009141	Impdh1 Guk1 Aldoa Pkm Atp6v1a mt-Atp8
0.0385105	6	107	4.34877	Regulation of amine transport	http://amigo.geneontology.org/amigo/term/GO:0051952	Slc38a3 Rtn4 Stxbp1 Rab3a Syt1 Pcp4
0.0391754	9	232	3.09154	Nucleoside phosphate biosynthetic process	http://amigo.geneontology.org/amigo/term/GO:1901293	Impdh1 Guk1 Guca1b Guca1a Acot7 Aldoa Pkm Atp6v1a mt-Atp8
0.0391754	6	110	4.30571	Regulation of anion transport	http://amigo.geneontology.org/amigo/term/GO:0044070	Slc38a3 Stxbp1 Car2 Ahcyl1 Hk1 Prnp
0.0391754	2	8	24.1598	Positive regulation of guanylate cyclase activity	http://amigo.geneontology.org/amigo/term/GO:0031284	Guca1b Guca1a
0.0391754	2	8	24.1598	Acrosomal vesicle exocytosis	http://amigo.geneontology.org/amigo/term/GO:0060478	Stxbp1 Rab3a
0.0391754	2	7	24.1598	Protein localization to photoreceptor outer segment	http://amigo.geneontology.org/amigo/term/GO:1903546	Tulp1 Rom1
0.0391754	2	6	24.1598	Regulation of NADP metabolic process	http://amigo.geneontology.org/amigo/term/GO:1902031	Pgam1 Me1
0.0391754	2	6	24.1598	Positive regulation of potassium ion import across plasma membrane	http://amigo.geneontology.org/amigo/term/GO:1903288	Atp1b1 Atp1b2
0.0391754	2	6	24.1598	Vesicle uncoating	http://amigo.geneontology.org/amigo/term/GO:0072319	Hspa8 Sh3gl2
0.0393216	5	89	5.1771	Iron ion homeostasis	http://amigo.geneontology.org/amigo/term/GO:0055072	Hif1a Slc22a17 Ndfip1 Slc6a9 Atp6v1a
0.0393216	5	83	5.1771	Purine ribonucleoside triphosphate metabolic process	http://amigo.geneontology.org/amigo/term/GO:0009205	Impdh1 Aldoa Pkm Atp6v1a mt-Atp8
0.0393216	5	71	5.1771	Receptor localization to synapse	http://amigo.geneontology.org/amigo/term/GO:0097120	Snap47 Vamp2 Snap25 Clstn1 Stx3
0.0402177	3	22	10.3542	Negative regulation of amyloid precursor protein catabolic process	http://amigo.geneontology.org/amigo/term/GO:1902992	Rtn4 Rtn1 Prnp
0.0423981	9	228	3.03402	Receptor-mediated endocytosis	http://amigo.geneontology.org/amigo/term/GO:0006898	Unc119 Ap2a2 Vtn Snap25 Sh3gl2 Ppp3r1 Nsf Cltc Sag
0.0432274	4	46	6.58904	Amyloid-beta formation	http://amigo.geneontology.org/amigo/term/GO:0034205	Rtn4 Rtn1 Olfm1 Prnp
0.0435822	21	839	1.92423	Intracellular protein transport	http://amigo.geneontology.org/amigo/term/GO:0006886	Ap2a2 Gdi1 Hspa8 Ywhah Vamp2 Hsp90aa1 Klc1 Syngr1 Scg5 Mff Stxbp1 Ahcyl1 Rab3a Tmem30a Ppp3r1 Nsf Stx3 Cltc Cfl1 Gm10184 Prnp
0.0435926	5	74	5.0333	Amyloid precursor protein metabolic process	http://amigo.geneontology.org/amigo/term/GO:0042982	Rtn4 Rtn1 Olfm1 Fkbp1a Prnp
0.0437811	14	485	2.31142	Regulation of ion transmembrane transport	http://amigo.geneontology.org/amigo/term/GO:0034765	Ywhah Vamp2 Slmap Atp1b1 Ahcyl1 Slc6a9 Gnb5 Fkbp1a Calm2 Hk1 Atp1b2 Cfl1 Kcnj14 Prnp
0.0440115	8	209	3.27591	Glucose metabolic process	http://amigo.geneontology.org/amigo/term/GO:0006006	Pfkl Hif1a Tpi1 Pkm Gpi1 Gapdh Pgk1 Eno1
0.0440394	9	237	3.00606	Potassium ion transport	http://amigo.geneontology.org/amigo/term/GO:0006813	Vamp2 Atp1b1 Snap25 Nsf Slc24a1 Atp1a3 Atp1b2 Kcnj14 Prnp
0.0441355	16	578	2.15954	Regulation of vesicle-mediated transport	http://amigo.geneontology.org/amigo/term/GO:0060627	Dnajc5 Unc119 Hspa8 Vtn Vamp2 Mff Stxbp1 Pfn2 Sh3gl2 Syp Rab3a Ppp3r1 Nsf Syt1 Tulp1 Slc17a7
0.044379	30	1457	1.68557	Protein-containing complex assembly	http://amigo.geneontology.org/amigo/term/GO:0065003	Cul3 Snap47 Vtn Rtn4 Vamp2 Hsp90aa1 Otx2 Prph2 Cryaa Arl3 Gls Tmem9 Stxbp1 Snap25 Pfn2 Sh3gl2 Aldoa Rs1 Rab3a Cryab Fkbp1a Cops8 Syt1 Cltc Cfl1 Thra Nap1l1 Tubb4a Rom1 Prnp
0.044379	3	24	9.88356	Glucose 6-phosphate metabolic process	http://amigo.geneontology.org/amigo/term/GO:0051156	Pgam1 Gpi1 Hk1
0.04488	5	93	4.96435	Monosaccharide biosynthetic process	http://amigo.geneontology.org/amigo/term/GO:0046364	Hif1a Tpi1 Gpi1 Gapdh Pgk1
0.04488	5	85	4.96435	Nucleoside triphosphate biosynthetic process	http://amigo.geneontology.org/amigo/term/GO:0009142	Impdh1 Aldoa Pkm Atp6v1a mt-Atp8
0.0458138	7	157	3.59827	Purine ribonucleotide biosynthetic process	http://amigo.geneontology.org/amigo/term/GO:0009152	Impdh1 Guk1 Acot7 Aldoa Pkm Atp6v1a mt-Atp8
0.0462776	21	862	1.90735	Regulation of cellular localization	http://amigo.geneontology.org/amigo/term/GO:0060341	Ppp1cc Gdi1 Rtn4 Vamp2 Hif1a Hsp90aa1 Maged1 Mff Glul Stxbp1 Dnaja1 Slc6a9 Cryab Tmem30a Fkbp1a Reep6 Calm2 Stx3 Cltc Cfl1 Prnp
0.0481199	6	115	4.06427	Amine transport	http://amigo.geneontology.org/amigo/term/GO:0015837	Slc38a3 Rtn4 Stxbp1 Rab3a Syt1 Pcp4
0.0481199	4	57	6.30256	ATP biosynthetic process	http://amigo.geneontology.org/amigo/term/GO:0006754	Aldoa Pkm Atp6v1a mt-Atp8
0.0481199	4	50	6.30256	Cell junction maintenance	http://amigo.geneontology.org/amigo/term/GO:0034331	Hspa8 Ctbp2 Rab3a Cadm1
0.0489798	3	24	9.45384	Protein heterooligomerization	http://amigo.geneontology.org/amigo/term/GO:0051291	Prph2 Syt1 Rom1
0.0490349	2	7	20.7084	Regulation of potassium ion import	http://amigo.geneontology.org/amigo/term/GO:1903286	Atp1b1 Atp1b2
0.0490349	2	7	20.7084	Tubulin complex assembly	http://amigo.geneontology.org/amigo/term/GO:0007021	Cryaa Cryab
0.0490349	2	7	20.7084	Negative regulation of transforming growth factor beta1 production	http://amigo.geneontology.org/amigo/term/GO:0032911	Laptm4b Fkbp1a
0.0490349	2	7	20.7084	Maintenance of presynaptic active zone structure	http://amigo.geneontology.org/amigo/term/GO:0048790	Ctbp2 Rab3a

## Sheet: S1E - 2446 Gn RPE Txptome
Supplemental Data Table S1E: 2446-Gene Naïve C57BL/6J Mouse RPE Transcriptome based on Mean TPM≥45 with 225 Genes Expressed in Retina>RPE (Log2FC≥1.0, padj≤0.05) Ommitted
gene_id	gene_name	NaiveRD2 TPM	NaiveRD3 TPM	NaiveRD4 TPM	NaiveRD5 TPM	NaiveRD6 TPM	AverageNaive TPM	SDEVNaive TPM	%VAR Naïve TPM
ENSMUSG00000021252	0610007P14Rik	56.2663	51.1643	75.6925	49.93	62.0193	56.5474	10.4749	18.524
ENSMUSG00000020831	0610010K14Rik	60.1074	54.667	73.5042	59.8809	63.9722	61.7211	7.02091	11.3752
ENSMUSG00000025731	0610011F06Rik	45.8492	55.1757	35.9024	47.1569	53.6404	52.5177	7.64784	14.5624
ENSMUSG00000028608	0610037L13Rik	44.7535	34.9203	64.3696	55.5585	51.4753	54.9062	11.1158	20.2451
ENSMUSG00000019689	1110001J03Rik	22.6945	39.6818	51.4494	39.1235	52.6594	54.2425	12.0976	22.3028
ENSMUSG00000030663	1110004F10Rik	115.93	87.4656	91.3114	99.7815	76.4005	97.328	14.7805	15.1862
ENSMUSG00000037960	1110007C09Rik	91.4813	79.0793	59.2328	66.7691	79.4402	68.3308	12.4914	18.2808
ENSMUSG00000027637	1110008F13Rik	61.4372	57.1624	73.3747	62.8634	72.2117	66.7842	7.0709	10.5877
ENSMUSG00000039195	1110008P14Rik	90.1618	98.6848	119.633	85.1956	108.503	100.918	13.9147	13.7881
ENSMUSG00000037971	1110032A03Rik	61.74	53.2182	37.0139	42.7321	43.0881	48.4823	9.84397	20.3043
ENSMUSG00000054676	1600014C10Rik	118.761	119.148	105.441	81.3136	82.2507	87.762	18.7276	21.3391
ENSMUSG00000094103	1700047I17Rik2	68.6456	70.6295	58.191	49.7005	38.7012	52.0123	13.3302	25.629
ENSMUSG00000078784	1810022K09Rik	76.7917	43.0033	117.302	52.2339	99.7502	73.6175	31.2558	42.4571
ENSMUSG00000054091	1810037I17Rik	155.464	156.645	210.546	131.717	167.109	154.693	28.9175	18.6934
ENSMUSG00000078572	1810043H04Rik	28.1502	39.5909	74.8715	36.6156	58.6698	49.5605	18.9035	38.1423
ENSMUSG00000073155	1810058I24Rik	26.4247	71.4798	50.2077	71.0912	68.1745	75.7058	19.4483	25.6894
ENSMUSG00000021290	2010107E04Rik	280.178	383.572	602.698	383.939	486.995	472.038	122.234	25.895
ENSMUSG00000030587	2200002D01Rik	188.965	342.332	370.469	185.866	350.918	245.079	92.1287	37.5914
ENSMUSG00000086316	2210013O21Rik	38.3935	43.8972	50.2759	42.7096	44.0032	48.8026	4.25415	8.71704
ENSMUSG00000034159	2310007B03Rik	316.542	270.805	117.874	194.95	212.993	194.378	75.7844	38.9882
ENSMUSG00000031983	2310022B05Rik	77.2435	78.5186	40.5402	69.5536	56.952	56.9305	15.9333	27.9873
ENSMUSG00000041203	2310036O22Rik	71.5613	84.5054	95.7405	96.5634	109.463	90.2501	14.2544	15.7944
ENSMUSG00000002345	2310045N01Rik	89.0128	62.4067	49.6815	70.9545	63.5145	64.0256	14.4336	22.5435
ENSMUSG00000086841	2410006H16Rik	83.1985	63.8726	136.363	55.6677	67.3112	85.3976	32.3727	37.9082
ENSMUSG00000049760	2410015M20Rik	108.092	162.808	236.186	144.867	165.264	164.42	46.6475	28.3709
ENSMUSG00000052419	2610001J05Rik	54.2267	34.5118	61.6034	44.2884	41.1424	48.6138	10.7585	22.1306
ENSMUSG00000010277	2610507B11Rik	114.318	107.185	29.6343	84.5573	67.1646	76.8345	34.0489	44.3146
ENSMUSG00000096001	2610528A11Rik	989.148	1271.27	1173.34	871.183	1417.58	957.244	218.122	22.7865
ENSMUSG00000021807	2700060E02Rik	100.391	89.6672	119.109	88.2831	101.205	96.0316	12.3535	12.864
ENSMUSG00000058833	2810428I15Rik	38.3534	67.742	79.1565	46.5618	50.9603	65.302	16.5713	25.3765
ENSMUSG00000025871	4833439L19Rik	64.3981	71.2939	36.741	90.3985	53.2075	70.2861	20.0414	28.514
ENSMUSG00000027942	4933434E20Rik	39.5048	51.4138	55.3184	67.8447	73.8403	63.3599	13.5979	21.4613
ENSMUSG00000036275	9530068E07Rik	125.514	105.27	108.881	113.802	75.9933	115.606	18.3769	15.8961
ENSMUSG00000030111	A2m	65.0084	74.223	17.7858	84.2666	30.6487	87.0204	28.7325	33.0181
ENSMUSG00000084890	A830036E02Rik	403.866	612.269	75.2008	460.75	61.1304	269.856	244.525	90.6133
ENSMUSG00000033213	AA467197	182.325	111.717	79.5242	78.2012	151.897	110.631	45.6979	41.3065
ENSMUSG00000042510	AA986860	183.335	205.685	48.2562	139.234	99.3057	114.673	63.5393	55.4093
ENSMUSG00000006299	Aamp	118.461	124.777	95.1021	132.407	109.14	118.614	14.4573	12.1886
ENSMUSG00000028127	Abcd3	111.437	84.7421	58.4318	78.606	47.9895	75.3348	24.6573	32.7302
ENSMUSG00000032046	Abhd12	146.762	167.558	140.765	156.178	180.387	154.497	15.9581	10.3291
ENSMUSG00000042073	Abhd14b	45.5192	66.1633	30.6694	63.7411	41.7047	72.4099	15.0969	20.8492
ENSMUSG00000007036	Abhd16a	45.4524	63.5471	43.4627	51.1078	45.266	55.0659	8.22051	14.9285
ENSMUSG00000003346	Abhd17a	55.3908	75.7974	97.8061	64.7527	85.1481	75.5666	16.6601	22.0468
ENSMUSG00000039202	Abhd2	111.878	88.6225	21.9167	95.0744	33.5929	105.045	39.8953	37.9792
ENSMUSG00000040997	Abhd4	97.2748	107.523	50.97	103.369	76.9256	87.4924	23.4209	26.769
ENSMUSG00000032540	Abhd5	63.9023	56.3157	37.9336	56.4738	35.7887	49.3437	12.4759	25.2837
ENSMUSG00000058835	Abi1	146.133	120.194	59.1205	102.926	40.0102	87.9812	43.6308	49.591
ENSMUSG00000025085	Ablim1	218.024	172.306	52.8778	142.005	76.6976	117.201	67.902	57.9366
ENSMUSG00000017631	Abr	47.6795	36.455	6.42949	65.3711	12.3811	55.2418	24.5166	44.3805
ENSMUSG00000078453	Abracl	82.9607	44.9276	84.9628	43.2933	55.9604	54.6243	20.2709	37.1097
ENSMUSG00000036138	Acaa1a	66.5553	89.2133	66.5997	77.0016	64.9757	74.5681	10.3161	13.8344
ENSMUSG00000036880	Acaa2	104.553	151.194	114.407	156.019	142.879	139.858	22.9681	16.4225
ENSMUSG00000026003	Acadl	101.294	95.4028	66.8012	96.3434	77.6808	88.5426	14.6271	16.5198
ENSMUSG00000062908	Acadm	215.694	148.963	106.45	146.22	97.0234	134.804	46.851	34.7549
ENSMUSG00000018574	Acadvl	40.1541	52.6464	32.8633	54.4448	55.1179	54.9328	9.99885	18.202
ENSMUSG00000023832	Acat2	61.9822	56.1302	50.6761	53.1037	47.0238	49.0435	5.66872	11.5585
ENSMUSG00000020917	Acly	132.288	111.057	46.3258	120.796	63.4618	93.9331	37.6739	40.1071
ENSMUSG00000022477	Aco2	88.4527	106.231	47.8225	141.583	81.5354	119.996	34.3817	28.6522
ENSMUSG00000006717	Acot13	46.4055	41.0632	40.9661	48.0133	55.7064	52.5382	6.06662	11.5471
ENSMUSG00000020777	Acox1	52.6171	47.6048	19.4357	64.6636	32.2571	55.1834	17.7002	32.0752
ENSMUSG00000018796	Acsl1	182.02	159.28	57.1377	151.923	72.8246	109.425	55.8529	51.0421
ENSMUSG00000024981	Acsl5	64.7536	65.3854	64.4955	61.5056	53.8249	54.1081	4.8049	8.88017
ENSMUSG00000020333	Acsl6	55.9995	60.2333	10.4578	82.1095	22.1826	78.4747	29.3121	37.3523
ENSMUSG00000033533	Acsm1	89.8245	120.807	72.7931	122.154	68.8938	79.8933	25.5186	31.9408
ENSMUSG00000031972	Acta1	51.682	94.3993	126.723	60.9089	178.592	87.4554	51.8525	59.2902
ENSMUSG00000035783	Acta2	26.4067	314.821	48.5219	35.7209	166.064	133.74	123.526	92.3631
ENSMUSG00000029580	Actb	2594.94	2137.35	841.452	1793.68	2054.81	1735.21	650.741	37.5021
ENSMUSG00000062825	Actg1	5593.2	5073.91	3417.84	4051.43	4163.52	4028.35	866.308	21.5053
ENSMUSG00000054808	Actn4	1230.6	1295.95	313.363	1161.44	787.156	827.998	410.686	49.5999
ENSMUSG00000025228	Actr1a	159.811	167.592	119.261	167.001	125.004	140.144	23.6579	16.8811
ENSMUSG00000020152	Actr2	97.1071	75.6976	46.5667	76.3884	51.2464	65.6215	20.6585	31.4813
ENSMUSG00000026341	Actr3	326.506	222.046	243.407	231.184	176.018	214.794	54.7461	25.4877
ENSMUSG00000028041	Adam15	84.3659	102.6	57.0997	81.0857	151.482	86.097	35.3221	41.026
ENSMUSG00000029106	Add1	234.224	226.628	120.392	226.148	179.818	189.794	48.1562	25.3728
ENSMUSG00000074207	Adh1	1097.37	1451.26	1039.76	1232.15	1504.83	1067.77	207.437	19.4272
ENSMUSG00000028138	Adh5	76.1655	64.7637	48.5014	86.0487	66.7419	83.1634	13.9973	16.8311
ENSMUSG00000053054	Adh6a	71.2169	76.3838	57.1643	49.4287	43.1494	51.6795	14.1118	27.3064
ENSMUSG00000055301	Adh7	484.621	670.631	717.559	602.008	759.307	541.255	107.867	19.929
ENSMUSG00000020629	Adi1	53.2452	42.2582	32.4865	39.1525	37.992	47.4616	7.68871	16.1998
ENSMUSG00000026457	Adipor1	309.972	269.482	270.576	319.392	249.758	283.444	29.5402	10.4219
ENSMUSG00000030168	Adipor2	57.6561	46.4606	31.2359	48.6085	29.132	48.5671	12.1266	24.9688
ENSMUSG00000002844	Adprh	41.9263	43.5435	38.5379	54.4345	44.5057	50.8412	5.95269	11.7084
ENSMUSG00000024858	Adrbk1	57.3575	62.7418	57.8755	82.5107	42.5492	56.3779	14.3913	25.5264
ENSMUSG00000039041	Adrm1	78.5004	93.1841	46.1542	88.1736	80.5752	77.5007	18.39	23.7288
ENSMUSG00000015961	Adss	245.454	172.605	142	168.105	145.718	150.349	41.7227	27.7505
ENSMUSG00000058022	Adtrp	86.2194	85.161	120.136	82.564	92.7702	78.1677	15.428	19.737
ENSMUSG00000054452	Aes	482.309	485.128	268.181	463.624	511.105	460.512	98.6673	21.4256
ENSMUSG00000023353	Agap3	73.606	70.4309	22.0074	95.1471	57.6373	67.2898	26.96	40.0655
ENSMUSG00000029722	Agfg2	73.4912	71.6302	25.6309	51.3008	46.9715	47.4091	19.6979	41.5488
ENSMUSG00000034254	Agpat1	65.6759	51.0611	21.6656	65.3736	47.2342	56.2146	17.9826	31.9891
ENSMUSG00000026922	Agpat2	47.3223	57.78	44.7834	41.2287	51.7855	45.1669	6.4217	14.2177
ENSMUSG00000069833	Ahnak	102.457	76.1197	33.0214	75.7368	43.2836	57.2542	27.9725	48.8567
ENSMUSG00000072812	Ahnak2	74.7528	73.9905	25.8584	50.4248	44.8518	46.4443	20.7287	44.6314
ENSMUSG00000021037	Ahsa1	79.4582	77.3017	56.5887	93.5051	79.8834	86.5747	13.256	15.3116
ENSMUSG00000034382	AI661453	529.302	541.025	144.964	405.578	292.035	324.242	167.198	51.5659
ENSMUSG00000001864	Aif1l	186.56	126.443	102.866	70.6846	73.2873	97.0412	47.5839	49.0347
ENSMUSG00000012123	Aim1l	98.366	95.144	17.189	70.1378	97.8183	63.7436	34.7689	54.5449
ENSMUSG00000028029	Aimp1	44.2401	52.9167	73.5624	67.9212	68.4123	59.2653	12.309	20.7694
ENSMUSG00000024847	Aip	33.1366	55.4082	48.1475	54.9499	49.5099	59.7034	9.02966	15.1242
ENSMUSG00000028792	Ak2	62.57	63.7771	54.5814	65.0661	64.0827	65.146	4.25018	6.52409
ENSMUSG00000024782	Ak3	119.011	97.3228	74.5447	116.602	67.2264	108.294	23.6557	21.8439
ENSMUSG00000078941	Ak6	67.9157	46.115	54.9461	56.3992	42.2234	52.4771	10.0001	19.0561
ENSMUSG00000028692	Akr1a1	546.588	644.451	632.1	597.691	571.899	627.141	40.7543	6.49843
ENSMUSG00000061758	Akr1b10	61.3315	57.2486	41.3051	49.0472	59.5187	48.13	8.36617	17.3825
ENSMUSG00000001642	Akr1b3	323.892	424.413	365.595	349.496	451.97	333.213	53.3644	16.0151
ENSMUSG00000052131	Akr1b7	273.815	372.582	261.071	264.285	297.584	248.3	46.2671	18.6335
ENSMUSG00000001729	Akt1	71.3577	101.653	67.6003	95.2958	72.846	83.0079	15.5492	18.7321
ENSMUSG00000011096	Akt1s1	52.7793	53.9716	30.1665	38.8504	41.517	45.8861	9.98853	21.7681
ENSMUSG00000004056	Akt2	72.607	85.3797	47.9589	73.7339	49.5503	69.7171	16.3935	23.5144
ENSMUSG00000031667	Aktip	86.9252	102.269	51.2392	114.632	61.3802	86.703	26.7535	30.8565
ENSMUSG00000028393	Alad	108.55	115.088	81.7674	94.3061	89.4579	105.384	13.7229	13.0218
ENSMUSG00000022636	Alcam	77.5349	64.5975	21.7874	67.3998	28.2086	46.0181	25.133	54.6154
ENSMUSG00000053279	Aldh1a1	113.571	130.464	101.003	159.391	109.58	124.925	23.0906	18.4837
ENSMUSG00000015134	Aldh1a3	87.1596	71.9622	35.5694	68.0762	47.19	52.0855	20.5371	39.4295
ENSMUSG00000029455	Aldh2	202.142	239.703	95.5912	233.233	153.016	252.54	60.4758	23.947
ENSMUSG00000019102	Aldh3a1	14939.6	17902.1	11836.4	13750.7	18654.5	12886.3	2849.65	22.1137
ENSMUSG00000075296	Aldh3b2	203.231	234.643	123.406	165.335	182.641	152.939	41.6333	27.2222
ENSMUSG00000018907	Alox12e	58.8854	114.335	98.8785	233.628	68.9856	99.6233	69.9985	70.2632
ENSMUSG00000028766	Alpl	95.2383	92.0455	20.7858	97.6542	91.8902	87.1671	32.9224	37.7693
ENSMUSG00000075232	Amd1	70.0884	63.2747	50.9461	74.4286	51.3905	63.8215	10.6802	16.7345
ENSMUSG00000031751	Amfr	127.136	115.777	80.3901	156.474	63.6753	123.522	37.0844	30.0225
ENSMUSG00000032531	Amotl2	86.5754	87.7498	15.7444	56.8513	35.1573	57.7302	31.6136	54.761
ENSMUSG00000025135	Anapc11	64.9816	59.7126	71.3537	50.8896	63.2143	67.4692	7.52536	11.1538
ENSMUSG00000035048	Anapc13	147.475	174.346	207.834	179.186	192.487	185.97	22.4768	12.0863
ENSMUSG00000020107	Anapc16	46.229	36.3841	29.9323	58.4089	41.4631	49.7609	10.7636	21.6307
ENSMUSG00000026965	Anapc2	53.5326	54.1975	27.3344	74.9676	39.8415	49.708	17.8213	35.852
ENSMUSG00000029472	Anapc5	103.478	150.882	100.471	109.892	111.863	108.814	20.4133	18.7598
ENSMUSG00000022265	Ank	87.4766	72.165	41.5142	82.795	51.7237	63.8296	19.8636	31.1198
ENSMUSG00000041870	Ankrd13a	94.5282	83.0388	33.9342	73.5298	61.4194	61.0237	23.2161	38.0445
ENSMUSG00000032249	Anp32a	447.621	420.183	329.197	539.968	504.232	444.48	81.4063	18.3149
ENSMUSG00000028333	Anp32b	104.241	89.2754	69.546	116.054	100.961	91.105	17.6048	19.3236
ENSMUSG00000033420	Antxr1	57.8498	65.3729	20.978	58.2151	41.5016	45.5203	17.8363	39.1832
ENSMUSG00000024659	Anxa1	596.817	566.815	490.266	719.506	637.472	510.619	84.875	16.622
ENSMUSG00000021866	Anxa11	197.019	191.925	104.84	162.859	70.6393	129.285	55.6063	43.0106
ENSMUSG00000032231	Anxa2	3159.13	3428.08	2252.91	2911.25	3219.36	2567	453.472	17.6655
ENSMUSG00000029994	Anxa4	70.8513	63.243	58.0293	58.2488	49.4921	55.0956	7.8363	14.2231
ENSMUSG00000027712	Anxa5	281.7	283.438	192.42	257.748	329.691	272.079	50.1104	18.4176
ENSMUSG00000018340	Anxa6	35.6888	69.4865	29.7453	63.4124	43.7173	52.3722	17.3314	33.0928
ENSMUSG00000021814	Anxa7	201.046	205.805	154.862	188.568	177.076	167.629	20.4512	12.2003
ENSMUSG00000021950	Anxa8	799.485	870.758	601.171	784.996	808.674	647.506	101.489	15.6738
ENSMUSG00000015702	Anxa9	111.092	82.3015	64.715	65.4539	79.7247	70.0231	18.8093	26.8615
ENSMUSG00000074238	Ap1ar	63.3157	60.0691	39.9509	59.0094	44.865	49.0581	10.3438	21.0849
ENSMUSG00000009090	Ap1b1	49.6267	48.0984	21.5262	65.0295	34.5572	51.9543	16.4671	31.6954
ENSMUSG00000004849	Ap1s1	112.189	65.993	66.3815	76.3278	75.8615	74.9574	19.0151	25.3679
ENSMUSG00000035152	Ap2b1	74.206	73.9488	44.2091	73.8781	47.1632	60.7523	15.5497	25.5953
ENSMUSG00000022841	Ap2m1	206.853	185.431	112.241	279.46	212.885	228.9	60.0809	26.2476
ENSMUSG00000008036	Ap2s1	168.478	196.913	198.714	195.702	218.045	194.354	17.6832	9.09843
ENSMUSG00000015750	Aph1a	143.923	118.169	125.781	100.457	92.5007	112.3	20.4555	18.215
ENSMUSG00000031996	Aplp2	303.875	301.207	125.463	374.582	201.277	331.55	97.8426	29.5107
ENSMUSG00000028070	Apoa1bp	153.314	163.535	192.25	150.28	165.381	159.905	16.5689	10.3617
ENSMUSG00000040564	Apoc1	85.0167	124.73	197.725	115.293	153.427	115.713	42.6199	36.8325
ENSMUSG00000022548	Apod	203.866	186.143	133.335	199.742	253.065	186.401	42.876	23.002
ENSMUSG00000002985	Apoe	2249.8	3022.72	730.206	2871.87	1824.05	3439.17	923.88	26.8634
ENSMUSG00000022892	App	419.755	498.751	157.912	519.988	268.671	473.242	155.525	32.8637
ENSMUSG00000006589	Aprt	62.5207	82.145	90.3123	73.2039	103.459	81.1116	15.6995	19.3554
ENSMUSG00000004655	Aqp1	255.806	282.308	141.962	243.682	153.462	284.263	63.5188	22.3451
ENSMUSG00000028435	Aqp3	1421.6	1583.36	911.263	1390.74	1119.9	1072.83	267.298	24.9154
ENSMUSG00000044217	Aqp5	5713.13	6037.8	4088.53	4053.08	5492.07	4245.67	938.823	22.1125
ENSMUSG00000001127	Araf	53.5994	47.8154	25.7439	55.5227	48.1576	54.3215	11.9012	21.9088
ENSMUSG00000032096	Arcn1	62.2416	52.0398	36.0172	69.5413	36.7578	52.5995	14.9837	28.4865
ENSMUSG00000048076	Arf1	548.443	473.879	378.06	474.643	393.101	433.84	69.3104	15.976
ENSMUSG00000062421	Arf2	80.6654	60.0088	40.4818	54.9334	41.3326	55.8456	16.4333	29.4263
ENSMUSG00000051853	Arf3	94.1337	89.2845	47.221	98.5491	55.3389	84.9637	23.7949	28.0059
ENSMUSG00000021877	Arf4	228.058	168.702	173.849	171.312	156.896	183.119	27.767	15.1634
ENSMUSG00000020440	Arf5	220.477	261.692	222.863	211.271	237.748	215.235	19.7077	9.15635
ENSMUSG00000044147	Arf6	91.1717	63.7018	43.4337	70.4811	53.9363	58.1447	18.0497	31.0427
ENSMUSG00000019987	Arg1	168.793	168.892	118.611	135.715	134.339	123.479	22.5435	18.2569
ENSMUSG00000027247	Arhgap1	95.7871	104.671	54.4574	104.464	77.1911	82.2094	21.5013	26.1543
ENSMUSG00000034255	Arhgap27	87.154	102.852	29.3396	67.0443	56.925	58.105	28.2734	48.6591
ENSMUSG00000025132	Arhgdia	287.616	326.204	148.831	288.258	275.645	269.185	67.8352	25.2002
ENSMUSG00000030220	Arhgdib	93.0451	82.9102	91.1643	115.897	100.344	87.7704	12.4093	14.1384
ENSMUSG00000021895	Arhgef3	64.7197	66.2404	25.0758	65.0154	32.4512	51.2507	20.2027	39.4194
ENSMUSG00000060904	Arl1	78.6887	71.0079	90.9821	81.3049	66.6012	78.4099	9.46513	12.0713
ENSMUSG00000024944	Arl2	54.7575	79.5467	44.8113	71.5438	70.3611	76.8139	14.0756	18.3243
ENSMUSG00000031776	Arl2bp	114.22	89.5928	78.1215	85.1979	63.6981	87.2688	18.5015	21.2006
ENSMUSG00000030654	Arl6ip1	541.866	433.244	297.586	563.772	298.232	593.851	127.739	21.5102
ENSMUSG00000035199	Arl6ip5	84.4851	92.804	93.9737	106.98	88.2147	98.3751	8.53526	8.67623
ENSMUSG00000030105	Arl8b	62.0446	43.4375	44.0687	50.6393	36.4005	45.7924	9.65289	21.0797
ENSMUSG00000029621	Arpc1a	179.542	185.043	158.624	156.425	164.418	158.995	12.7974	8.04891
ENSMUSG00000029622	Arpc1b	100.373	145.556	50.4015	151.965	126.619	106.783	41.2976	38.6745
ENSMUSG00000006304	Arpc2	746.644	635.306	434.982	584.59	625.566	533.602	112.612	21.1042
ENSMUSG00000029465	Arpc3	419.314	332.938	291.13	313.587	344.892	308.113	48.6047	15.775
ENSMUSG00000079426	Arpc4	93.15	100.555	115.042	104.54	105.341	97.1122	7.95673	8.19333
ENSMUSG00000008475	Arpc5	202.11	158.333	157.997	134.594	133.432	141.828	27.8152	19.6119
ENSMUSG00000026755	Arpc5l	94.1321	78.8301	107.475	75.746	91.5245	81.9833	12.7637	15.5687
ENSMUSG00000007656	Arpp19	258.475	219.69	258.479	188.03	251.409	221.674	30.8702	13.9259
ENSMUSG00000074794	Arrdc3	120.031	93.7089	61.4905	90.9064	37.3038	72.5312	31.9084	43.9926
ENSMUSG00000042659	Arrdc4	61.5654	69.4572	63.6692	44.6372	42.654	49.8878	12.0138	24.0817
ENSMUSG00000031591	Asah1	62.8947	39.2327	46.745	50.9126	32.3839	48.9907	11.623	23.7249
ENSMUSG00000044475	Ascc1	48.5846	61.5588	50.3885	56.0018	58.3046	54.7415	5.41664	9.89495
ENSMUSG00000052456	Asna1	74.6851	109.279	77.6393	110.984	93.1555	102.114	17.0274	16.6748
ENSMUSG00000028207	Asph	133.052	109.295	71.8551	116.645	79.1005	97.27	25.8119	26.5364
ENSMUSG00000033508	Asprv1	5807.41	5186.43	3873.76	3639.25	4630.43	3962.41	901.297	22.7462
ENSMUSG00000042406	Atf4	118.974	111.545	54.2324	116.946	115.218	105.005	27.6111	26.295
ENSMUSG00000018585	Atox1	369.946	552.164	627.463	438.498	645.471	488.998	119.645	24.4673
ENSMUSG00000033161	Atp1a1	265.101	279.963	165.674	329.495	183.539	267.554	68.6217	25.6478
ENSMUSG00000007097	Atp1a2	52.9197	66.4996	18.3844	99.1054	34.4753	82.3503	30.9887	37.6304
ENSMUSG00000032412	Atp1b3	411.568	374.993	370.633	377.189	339.083	380.311	25.7423	6.76876
ENSMUSG00000030730	Atp2a1	43.196	80.6752	79.4686	46.4548	165.259	69.5247	49.2553	70.8459
ENSMUSG00000029467	Atp2a2	74.0593	65.3844	24.7052	79.8846	40.6135	59.6988	23.4332	39.2524
ENSMUSG00000025428	Atp5a1	338.058	368.594	337.277	478.708	348.998	430.114	59.7034	13.8808
ENSMUSG00000025393	Atp5b	755.878	833.118	997.667	1120.29	1531.06	1117.56	305.209	27.3104
ENSMUSG00000025781	Atp5c1	267.941	236.107	309.775	277.559	279.499	291.497	26.435	9.0687
ENSMUSG00000003072	Atp5d	294.312	412.795	398.497	373.917	491.903	410.153	71.2375	17.3685
ENSMUSG00000016252	Atp5e	454.756	772.937	1538.96	692.54	973.128	877.416	409.309	46.6493
ENSMUSG00000000563	Atp5f1	185.555	164.44	188.876	179.768	185.658	189.297	9.74858	5.14989
ENSMUSG00000006057	Atp5g1	199.094	404.324	419.311	413.169	468.587	433.702	104.652	24.1299
ENSMUSG00000062683	Atp5g2	381.443	440.492	467.206	430.643	553.082	449.734	63.2109	14.0552
ENSMUSG00000018770	Atp5g3	331.868	383.504	487.404	467.059	524.54	503.647	79.064	15.6983
ENSMUSG00000034566	Atp5h	416.381	554.513	684.48	594.987	624.059	617.757	100.464	16.2626
ENSMUSG00000022890	Atp5j	252.675	260.448	369.744	295.647	340.831	313.55	50.694	16.1678
ENSMUSG00000038690	Atp5j2	192.719	315.825	451.319	287.23	415.933	342.8	103.616	30.2263
ENSMUSG00000050856	Atp5k	289.344	439.37	634.547	486.099	614.14	560.977	140.632	25.0691
ENSMUSG00000038717	Atp5l	558.496	565.672	896.609	581.413	695.012	698.425	143.688	20.5731
ENSMUSG00000022956	Atp5o	315.265	331.331	537.54	372.33	401.122	398.827	88.3456	22.1514
ENSMUSG00000019087	Atp6ap1	165.99	197.325	144.738	217.191	152.012	218.743	30.8336	14.0959
ENSMUSG00000031007	Atp6ap2	153.518	145.68	112.321	157.805	99.0933	134.427	26.3248	19.583
ENSMUSG00000019302	Atp6v0a1	116.046	101.332	36.9564	116.26	67.8414	98.5687	34.5481	35.0497
ENSMUSG00000033379	Atp6v0b	196.355	202.575	292.465	215.464	214.578	257.774	38.9614	15.1145
ENSMUSG00000024121	Atp6v0c	503.44	542.024	364.722	676.773	593.002	676.342	115.649	17.0992
ENSMUSG00000013160	Atp6v0d1	109.082	131.118	94.1036	157.452	123.852	135.365	23.8861	17.6457
ENSMUSG00000015575	Atp6v0e	200.855	195.595	271.744	174.015	208.872	207.415	36.7404	17.7135
ENSMUSG00000021114	Atp6v1d	159.928	134.801	83.148	133.984	117.905	124.036	28.2584	22.7824
ENSMUSG00000019210	Atp6v1e1	435.955	445.717	299.234	403.238	416.193	401.819	58.7565	14.6226
ENSMUSG00000004285	Atp6v1f	150.577	192.384	227.47	198.507	218.779	217.021	29.9163	13.7849
ENSMUSG00000039105	Atp6v1g1	154.137	133.975	164.738	163.978	142.641	168.034	13.442	7.9996
ENSMUSG00000033793	Atp6v1h	46.1971	45.4071	41.7417	61.6148	45.6595	53.5417	7.74443	14.4643
ENSMUSG00000027546	Atp9a	43.3238	53.1549	22.8465	58.105	38.8201	48.469	13.736	28.3397
ENSMUSG00000054428	Atpif1	290.119	373.652	480.472	381.285	524.202	382.615	92.905	24.2816
ENSMUSG00000013622	Atraid	83.2217	108.874	100.465	114.689	125.222	123.11	15.8232	12.8529
ENSMUSG00000016541	Atxn10	78.7167	84.6984	59.6555	98.5703	83.769	87.6508	14.0609	16.0419
ENSMUSG00000068328	Aup1	58.0456	68.2097	69.2896	62.8835	69.2664	65.9936	4.9572	7.51164
ENSMUSG00000065990	Aurkaip1	86.4803	97.9156	90.53	85.3916	106.399	99.5829	8.79771	8.83456
ENSMUSG00000018821	Avpi1	102.783	132.225	183.77	116.866	163.899	122.592	33.4204	27.2614
ENSMUSG00000060802	B2m	266.617	259.841	134.439	325.087	230.953	322.426	69.8382	21.6602
ENSMUSG00000031820	Babam1	55.7974	64.8646	55.6683	62.6868	55.6062	61.2258	4.49534	7.34223
ENSMUSG00000040605	Bace2	35.6267	52.9618	46.2647	41.8044	38.5694	47.8477	6.80646	14.2252
ENSMUSG00000024959	Bad	52.5008	72.9106	85.2591	52.5655	65.2132	65.1107	13.9779	21.4678
ENSMUSG00000028416	Bag1	130.718	149.131	143.467	143.37	157.382	139.918	9.73666	6.95881
ENSMUSG00000024392	Bag6	64.5276	71.9016	29.541	73.0095	64.9442	66.8378	17.8921	26.7695
ENSMUSG00000025372	Baiap2	78.0959	97.1907	36.1253	83.5114	70.7277	62.0783	22.839	36.7906
ENSMUSG00000024844	Banf1	103.973	146.842	171.582	132.756	201.442	147.853	37.1792	25.1461
ENSMUSG00000052712	BC004004	98.6567	88.1865	79.4292	98.3172	87.1401	100.634	8.16588	8.11446
ENSMUSG00000019132	BC005537	68.6218	62.8955	29.6531	79.3887	46.3227	63.3194	19.5718	30.9097
ENSMUSG00000047617	BC029214	46.8273	53.6423	45.8259	49.2812	60.3591	56.0298	5.94846	10.6166
ENSMUSG00000036299	BC031181	97.176	83.034	78.8978	109.637	99.1272	106.02	12.5333	11.8216
ENSMUSG00000071561	BC100530	1565.32	1190.98	1804.4	1015.77	1562.58	1215.43	318.102	26.1719
ENSMUSG00000002980	Bcam	145.55	186.759	99.4853	161.58	131.179	143.238	32.717	22.841
ENSMUSG00000002015	Bcap31	147.673	167.312	155.353	166.893	187.699	161.485	15.145	9.37861
ENSMUSG00000005687	Bcas2	44.4255	39.0206	45.7281	57.1852	41.3376	47.5001	7.01873	14.7762
ENSMUSG00000030983	Bccip	50.1558	44.4987	52.0862	36.614	50.213	48.3511	6.32192	13.075
ENSMUSG00000060376	Bckdha	31.8978	50.2534	32.9508	50.3363	36.8375	48.0478	9.16888	19.0828
ENSMUSG00000030802	Bckdk	110.135	93.2136	95.5572	92.7331	57.475	90.1948	19.441	21.5545
ENSMUSG00000007659	Bcl2l1	105.811	91.7751	42.4148	99.7839	57.3718	80.9999	27.9254	34.4759
ENSMUSG00000030814	Bcl7c	25.0667	46.7908	50.906	44.5053	71.7226	45.4699	16.663	36.6461
ENSMUSG00000028167	Bdh2	26.3132	43.1028	12.4953	43.6959	20.9993	45.844	13.7657	30.0273
ENSMUSG00000035086	Becn1	95.031	129.269	76.3645	118.771	67.5737	98.0422	26.5049	27.0342
ENSMUSG00000031375	Bgn	48.1656	73.2527	36.5436	82.2845	56.2691	94.331	18.5336	19.6474
ENSMUSG00000030103	Bhlhe40	139.437	163.358	71.5666	138.186	87.7272	117.776	38.6516	32.8178
ENSMUSG00000020840	Blmh	54.9988	53.6669	50.08	62.6819	47.5323	50.6671	5.77635	11.4006
ENSMUSG00000090247	Bloc1s1	195.002	209.133	184.319	216.509	224.344	243.469	16.1841	6.6473
ENSMUSG00000040466	Blvrb	45.9136	57.4204	50.1831	46.4511	57.3391	48.4111	5.64738	11.6655
ENSMUSG00000021835	Bmp4	38.8005	41.658	9.74281	51.608	22.6373	47.5306	16.6064	34.9382
ENSMUSG00000022051	Bnip3l	214.812	240.289	165.201	202.751	97.7674	175.66	55.3596	31.5152
ENSMUSG00000028115	Bnipl	95.2513	100.216	84.5813	72.9162	73.1718	71.3171	12.4744	17.4914
ENSMUSG00000044502	Bod1	74.4084	90.6371	104.92	98.2953	89.0605	94.4972	11.4573	12.1245
ENSMUSG00000026278	Bok	63.9738	75.1512	73.7432	58.2079	68.8082	57.4441	7.01553	12.2128
ENSMUSG00000045160	Bola3	79.3629	72.306	131.618	72.0942	90.4992	86.7196	24.8786	28.6886
ENSMUSG00000024335	Brd2	64.3909	59.076	17.5356	82.1784	36.2478	58.2429	25.2498	43.3525
ENSMUSG00000052139	Bre	102.764	96.1172	64.8183	82.5369	120.911	84.2215	21.1356	25.0953
ENSMUSG00000047843	Bri3	117.802	128.493	154.691	107.596	144.247	137.307	19.1313	13.9332
ENSMUSG00000033940	Brk1	218.293	227.573	264.249	182.37	214.972	211.354	29.3619	13.8923
ENSMUSG00000071657	Bscl2	66.3068	85.281	61.4017	83.0378	77.8206	78.7094	10.4699	13.302
ENSMUSG00000023175	Bsg	1219.84	1188.93	775.383	1352.36	950.162	1439.75	231.164	16.0559
ENSMUSG00000028392	Bspry	93.7197	98.5901	106.91	75.8805	78.103	77.4149	13.3456	17.2391
ENSMUSG00000025103	Btbd1	51.5251	50.2265	50.841	63.9306	45.5987	52.4782	6.83975	13.0335
ENSMUSG00000021660	Btf3	516.676	471.133	642.809	488.737	561.181	487.698	68.6604	14.0785
ENSMUSG00000028568	Btf3l4	86.9519	103.463	90.8421	90.3068	72.5704	85.554	11.0484	12.914
ENSMUSG00000066979	Bub3	58.4796	62.8227	52.3421	63.0243	66.5292	58.9892	5.4464	9.23288
ENSMUSG00000038722	Bud31	88.9496	72.8785	99.9579	93.7403	93.4883	87.4284	10.2393	11.7116
ENSMUSG00000051223	Bzw1	106.469	101.964	77.3674	122.608	50.1632	89.441	28.3264	31.6705
ENSMUSG00000000581	C1d	28.4244	49.5023	68.9583	56.4839	27.9187	47.7611	17.9218	37.5239
ENSMUSG00000018446	C1qbp	56.3916	48.1333	46.2345	75.0607	82.5086	64.6875	16.3012	25.2
ENSMUSG00000050390	C77080	97.9857	99.596	29.2645	87.9782	51.3186	66.2555	31.3791	47.3608
ENSMUSG00000036707	Cab39	127.82	97.0187	59.3205	96.7851	64.4905	82.4709	27.8992	33.8292
ENSMUSG00000021981	Cab39l	62.7676	50.7063	45.1043	49.4808	33.3001	47.2911	10.6266	22.4707
ENSMUSG00000054793	Cadm4	65.3995	52.4561	33.3708	61.1097	40.5527	49.3083	13.5159	27.411
ENSMUSG00000023055	Calcoco1	40.3852	48.3635	9.38644	50.4995	32.6835	46.9055	16.5926	35.3745
ENSMUSG00000063130	Calml3	6166.19	5889.19	5657.76	4454.26	4529.29	4499.08	794.82	17.6663
ENSMUSG00000032246	Calml4	41.1157	35.4985	30.2531	45.4049	21.8988	55.7153	9.21884	16.5464
ENSMUSG00000003814	Calr	453.722	425.267	246.631	512.455	335.378	412.537	104.556	25.3446
ENSMUSG00000029767	Calu	66.9197	66.6103	44.1545	75.0959	43.2138	68.8427	14.5698	21.1639
ENSMUSG00000020368	Canx	173.43	134.252	65.9104	211.803	77.7577	155.215	62.0446	39.9733
ENSMUSG00000028656	Cap1	181.147	177.917	64.4531	161.929	142.363	136.582	47.8799	35.0557
ENSMUSG00000056737	Capg	647.302	744.838	621.085	592.431	714.747	564.123	63.9386	11.3342
ENSMUSG00000024942	Capn1	226.946	260.515	125.015	194.323	166.116	165.305	52.5466	31.7877
ENSMUSG00000026509	Capn2	152.644	146.696	69.6453	128.126	104.733	107.784	33.957	31.5047
ENSMUSG00000035547	Capn5	266.46	227.327	86.203	173.396	105.418	147.675	77.1035	52.2114
ENSMUSG00000001794	Capns1	1516.45	1778.26	1020.54	1280.03	1753.63	1309.07	322.384	24.6269
ENSMUSG00000027184	Caprin1	92.4285	74.2851	55.5672	83.9539	43.308	69.5372	20.229	29.0908
ENSMUSG00000070372	Capza1	84.6442	69.3031	73.9512	84.9976	50.4239	68.0002	14.1706	20.839
ENSMUSG00000015733	Capza2	138.708	99.8391	100.847	107.512	67.7483	97.077	25.2623	26.023
ENSMUSG00000028745	Capzb	355.182	333.081	230.099	309.609	314.888	296.035	47.361	15.9985
ENSMUSG00000032373	Car12	55.9028	43.7839	10.593	69.4583	18.4793	59.0809	24.8107	41.9944
ENSMUSG00000038526	Car14	167.375	197.02	35.9015	266.951	96.6115	269.464	89.4718	33.2036
ENSMUSG00000027559	Car3	589.092	562.173	135.991	493.496	319.04	512.813	190.434	37.1352
ENSMUSG00000031505	Carkd	31.2595	50.9068	38.1113	52.6686	46.7169	45.512	9.04438	19.8725
ENSMUSG00000021585	Cast	151.85	150.204	36.6225	145.363	75.7014	96.7016	52.8203	54.622
ENSMUSG00000027187	Cat	61.695	50.5056	19.5393	62.193	30.0185	60.1339	19.2165	31.9562
ENSMUSG00000007655	Cav1	92.7596	77.6814	57.5599	84.5405	39.1903	76.7241	21.7475	28.3451
ENSMUSG00000000058	Cav2	83.2849	54.8213	70.6751	61.8702	32.2135	52.5726	19.0847	36.3017
ENSMUSG00000040525	Cblc	95.3073	109.964	53.8336	115.945	97.4496	80.0945	24.301	30.3403
ENSMUSG00000031654	Cbln1	76.5022	65.7689	50.2355	52.9725	54.4292	51.1046	10.97	21.4659
ENSMUSG00000051483	Cbr1	51.3245	57.8478	32.6698	56.0561	51.0836	57.6556	10.0165	17.373
ENSMUSG00000025150	Cbr2	1180.07	1591.48	1338.07	2195.4	1894.59	1400.56	411.806	29.4031
ENSMUSG00000029836	Cbx3	91.7879	50.3821	43.2124	84.2916	64.4777	68.4168	20.9861	30.6739
ENSMUSG00000019659	Ccdc12	83.2546	115.235	91.1895	111.127	147.758	104.969	25.1151	23.9263
ENSMUSG00000007721	Ccdc124	54.5857	86.2027	44.2665	83.8089	89.4197	76.332	20.7149	27.1379
ENSMUSG00000028643	Ccdc23	26.8443	50.6004	38.5277	46.7619	46.4826	48.2349	9.46529	19.6233
ENSMUSG00000078622	Ccdc47	49.621	48.0383	41.5148	74.869	22.1528	56.6523	18.9196	33.3961
ENSMUSG00000025645	Ccdc51	37.7777	54.0585	59.4239	49.1225	45.5953	47.3121	8.24018	17.4166
ENSMUSG00000020056	Ccdc53	76.3669	51.4127	44.7248	47.4668	46.1414	49.9332	13.1759	26.3871
ENSMUSG00000041609	Ccdc64	38.5441	29.5463	17.0058	141.477	73.9928	77.8468	50.1761	64.4549
ENSMUSG00000070348	Ccnd1	198.117	155.434	86.1149	170.3	103.324	129.173	46.7634	36.202
ENSMUSG00000034165	Ccnd3	72.7886	60.6275	28.5265	61.7641	51.2534	72.0484	16.6488	23.1079
ENSMUSG00000063015	Ccni	96.6292	94.2706	83.5534	105.696	75.0475	99.9547	11.9194	11.9249
ENSMUSG00000034024	Cct2	138.347	133.186	122.587	144.587	118.831	126.36	10.7346	8.49528
ENSMUSG00000001416	Cct3	68.9346	105.373	106.966	134.478	168.29	116.211	37.0206	31.8562
ENSMUSG00000007739	Cct4	95.0752	101.166	120.076	116.61	83.9136	102.019	15.0549	14.7569
ENSMUSG00000022234	Cct5	153.776	147.045	156.978	175.571	124.584	148.926	18.4314	12.3762
ENSMUSG00000029447	Cct6a	171.533	137.672	174.572	205.67	194.468	173.622	26.0256	14.9898
ENSMUSG00000030007	Cct7	73.5546	87.1224	82.9479	109.536	91.1628	92.8409	13.2762	14.2999
ENSMUSG00000025613	Cct8	74.0579	71.908	59.4437	106.444	89.0722	84.5721	18.0608	21.3555
ENSMUSG00000025510	Cd151	129.223	154.12	125.624	135.728	118.188	133.898	13.6077	10.1627
ENSMUSG00000019818	Cd164	344.303	306.406	166.006	276.449	134.437	265.927	90.9447	34.1992
ENSMUSG00000047139	Cd24a	314.681	240.94	306.856	251.517	179.025	222.266	55.1542	24.8145
ENSMUSG00000005087	Cd44	116.176	92.7922	42.403	79.1317	49.0994	64.7807	30.6523	47.317
ENSMUSG00000025351	Cd63	181.099	270.845	258.053	270.849	190.46	390.344	44.6873	11.4482
ENSMUSG00000024610	Cd74	26.139	44.6924	33.5453	55.1756	49.8022	61.2102	11.8816	19.4111
ENSMUSG00000037706	Cd81	195.884	203.142	112.399	207.941	191.959	242.958	39.5469	16.2773
ENSMUSG00000027215	Cd82	348.862	374.241	320.659	318.731	289.054	317.642	32.4169	10.2055
ENSMUSG00000030342	Cd9	785.566	675.302	739.389	610.277	705.734	606.481	66.1689	10.9103
ENSMUSG00000028755	Cda	100.116	96.6262	86.9012	80.3365	121.819	82.889	15.8538	19.1266
ENSMUSG00000039128	Cdc123	86.8608	98.3074	95.5009	87.4051	104.866	98.7167	7.60943	7.70835
ENSMUSG00000066149	Cdc26	34.3165	39.6539	57.0398	59.5394	36.9663	48.3253	11.8569	24.5356
ENSMUSG00000020307	Cdc34	74.7372	61.0853	67.2675	66.4564	66.1458	71.4916	4.89511	6.84711
ENSMUSG00000019471	Cdc37	87.5861	85.5269	53.4673	90.0952	70.4011	78.8884	15.4331	19.5632
ENSMUSG00000006699	Cdc42	457.39	340.917	405.159	342.862	296.858	348.907	62.8411	18.0108
ENSMUSG00000041598	Cdc42ep4	88.4629	108.257	50.6461	91.8742	72.8104	77.6561	21.7679	28.0311
ENSMUSG00000063838	Cdc42ep5	72.3873	82.5476	72.4673	64.632	82.8258	65.6412	7.72887	11.7744
ENSMUSG00000046722	Cdc42se1	147.054	136.779	97.3869	135.506	78.9523	104.09	29.3532	28.1998
ENSMUSG00000000303	Cdh1	156.124	125.945	59.8839	130.485	78.2414	92.5125	39.7538	42.9713
ENSMUSG00000030682	Cdipt	75.3719	78.1853	64.1491	83.504	66.8507	81.4887	8.01756	9.83887
ENSMUSG00000031065	Cdk16	60.5831	56.9255	27.3315	65.4917	46.9787	54.313	15.1018	27.8051
ENSMUSG00000029394	Cdk2ap1	182.777	139.642	124.805	146.335	132.235	138.116	22.5183	16.3039
ENSMUSG00000024856	Cdk2ap2	98.7195	89.2857	74.5814	105.74	122.928	100.326	18.0687	18.0099
ENSMUSG00000006728	Cdk4	99.0357	178.911	158.902	154.526	168.778	141.339	31.0842	21.9927
ENSMUSG00000023067	Cdkn1a	168.707	158.435	92.7358	110.183	126.559	111.534	31.9813	28.6741
ENSMUSG00000033022	Cdo1	617.888	540.421	405.672	447.187	465.927	421.947	84.0749	19.9254
ENSMUSG00000030878	Cdr2	53.7146	62.7697	15.6805	118.029	40.3514	84.5811	37.9044	44.8143
ENSMUSG00000032803	Cdv3	117.914	92.4746	38.5727	85.5658	69.6749	80.0033	29.3402	36.6737
ENSMUSG00000074272	Ceacam1	175.688	137.03	45.7614	182.322	103.011	110.811	56.3278	50.8321
ENSMUSG00000068267	Cenpb	48.4227	62.6489	51.3836	59.7658	41.4794	53.1332	8.58528	16.158
ENSMUSG00000072825	Cep170b	68.9953	65.0522	13.136	65.7864	49.1276	47.4293	23.2758	49.0747
ENSMUSG00000015714	Cers2	76.16	71.1618	51.8218	79.5103	58.2608	78.5048	11.8717	15.1223
ENSMUSG00000056973	Ces1d	152.245	196.334	133.441	150.758	136.795	129.755	25.1218	19.3609
ENSMUSG00000031347	Cetn2	73.3054	46.4571	78.0771	55.2523	49.6531	61.1689	14.2769	23.3401
ENSMUSG00000021537	Cetn3	72.6321	44.6348	62.2393	53.7067	61.9281	58.9332	10.4794	17.7819
ENSMUSG00000031954	Cfdp1	62.6968	81.9154	66.2834	102.427	78.1164	78.5961	15.6771	19.9465
ENSMUSG00000026365	Cfh	45.6911	50.6727	10.1794	60.999	12.0041	56.0058	23.3271	41.6513
ENSMUSG00000027313	Chac1	72.6013	86.4611	53.9491	52.9382	66.8517	62.1847	13.9394	22.4161
ENSMUSG00000063787	Chchd1	83.7629	55.8055	112.933	52.7816	72.0587	77.4656	24.4199	31.5235
ENSMUSG00000049422	Chchd10	63.0862	143.33	61.8712	139.468	133.407	166.187	41.9191	25.224
ENSMUSG00000070493	Chchd2	272.621	347.842	454.079	311.62	419.405	392.389	74.9952	19.1125
ENSMUSG00000053768	Chchd3	67.6148	75.9221	94.9346	101.935	98.9615	92.9631	15.197	16.3473
ENSMUSG00000042198	Chchd7	43.1588	70.3251	94.0269	66.2406	95.4099	73.2993	21.7038	29.6098
ENSMUSG00000018474	Chd3	48.889	73.2383	9.02799	66.8648	34.1761	53.957	25.9393	48.0739
ENSMUSG00000064246	Chil1	43.8665	40.3089	17.183	47.0858	31.5525	64.1028	12.0125	18.7395
ENSMUSG00000026450	Chit1	67.8743	61.1797	47.2313	44.0203	53.2037	46.1872	9.84408	21.3134
ENSMUSG00000000743	Chmp1a	132.451	165.484	177.502	122.059	106.747	129.311	29.7359	22.9957
ENSMUSG00000033916	Chmp2a	398.025	408.841	419.01	393.587	441.748	378.338	19.2232	5.08097
ENSMUSG00000004843	Chmp2b	112.85	82.8275	69.9039	81.0416	68.7546	75.3776	17.8135	23.6324
ENSMUSG00000053119	Chmp3	128.733	115.037	100.987	106.292	70.3855	99.2479	21.6643	21.8285
ENSMUSG00000038467	Chmp4b	234.154	216.333	119.095	210.286	195.697	194.1	44.6759	23.0169
ENSMUSG00000028419	Chmp5	114.457	95.001	78.6963	96.7164	94.2272	95.0214	12.6941	13.3592
ENSMUSG00000014077	Chp1	286.645	249.514	164.538	197.648	149.478	188.146	57.7002	30.6678
ENSMUSG00000068391	Chrac1	36.8298	57.3304	68.2704	57.5896	69.3589	60.2958	13.0692	21.6752
ENSMUSG00000046691	Chtf8	78.2286	55.9564	58.2901	74.4353	43.9519	63.9686	14.0879	22.0232
ENSMUSG00000001017	Chtop	67.9648	59.4002	55.1245	75.4257	67.4675	68.1039	7.944	11.6645
ENSMUSG00000090258	Churc1	58.3638	82.6559	112.103	65.6193	100.895	85.9249	22.7598	26.488
ENSMUSG00000031781	Ciapin1	98.583	69.2282	50.3197	96.2136	82.5025	91.1162	20.0589	22.0147
ENSMUSG00000030538	Cib1	82.949	71.5634	81.1762	64.1286	83.3892	73.0309	8.48877	11.6235
ENSMUSG00000005442	Cic	60.3597	46.6195	18.5193	43.6019	67.063	47.4149	18.7321	39.5069
ENSMUSG00000045193	Cirbp	118.559	89.975	78.2955	121.889	92.221	116.075	19.0753	16.4336
ENSMUSG00000037710	Cisd1	51.0172	44.2429	41.0359	50.6192	67.1122	59.7208	10.0561	16.8385
ENSMUSG00000039910	Cited2	60.9225	51.9426	19.6452	44.7355	48.291	46.2701	15.4551	33.4019
ENSMUSG00000046841	Ckap4	118.559	107.508	47.3086	99.2012	84.0428	81.5744	27.641	33.8844
ENSMUSG00000030399	Ckm	55.2207	95.2079	99.8095	43.2811	145.518	73.9921	40.5397	54.7892
ENSMUSG00000000308	Ckmt1	145.867	195.426	173.403	183.25	240.763	170.735	34.8193	20.3938
ENSMUSG00000074196	Clca4c-ps	147.462	110.817	125.882	67.1563	111.17	99.0143	29.4195	29.7124
ENSMUSG00000055976	Cldn23	123.84	114.551	78.5714	80.7673	96.8133	86.2627	20.0834	23.2816
ENSMUSG00000070473	Cldn3	59.8048	79.3699	64.0684	59.8273	68.5816	55.8736	8.14075	14.5699
ENSMUSG00000047501	Cldn4	353.016	370.327	303.881	337.839	285.551	276.293	34.9117	12.6358
ENSMUSG00000018569	Cldn7	377.793	393.834	316.649	287.54	408.32	298.503	52.1431	17.4682
ENSMUSG00000022744	Cldnd1	101.103	87.7215	75.1591	71.008	62.7103	73.9451	15.0593	20.3655
ENSMUSG00000007041	Clic1	352.962	356.422	268.783	311.734	349.863	284.055	37.6832	13.2661
ENSMUSG00000015093	Clic3	351.919	428.455	334.507	335.51	485.476	327.173	67.1812	20.5339
ENSMUSG00000022949	Clic6	75.6371	60.9005	19.5981	80.3513	28.4153	82.2575	27.5819	33.5312
ENSMUSG00000006169	Clint1	106.964	108.278	38.0071	91.1935	55.339	71.7195	31.7158	44.222
ENSMUSG00000025439	Clns1a	55.4486	35.6121	53.7044	46.3229	50.4271	49.065	7.90138	16.1039
ENSMUSG00000002660	Clpp	32.2436	39.6738	44.1915	58.9523	48.1974	52.0424	9.95027	19.1195
ENSMUSG00000002981	Clptm1	46.4068	47.8226	35.6216	66.402	43.2085	57.3149	11.3724	19.842
ENSMUSG00000021610	Clptm1l	69.6505	67.4306	73.2309	79.738	56.9372	71.087	8.37875	11.7866
ENSMUSG00000028478	Clta	369.683	349.41	295.076	325.697	367.336	334.351	31.3416	9.37387
ENSMUSG00000047547	Cltb	264.299	291.912	235.115	285.111	276.786	291.119	22.3713	7.68459
ENSMUSG00000022037	Clu	1249	1656.68	451.086	1784.41	1035.71	1920.59	532.471	27.7244
ENSMUSG00000030282	Cmas	136.836	136.415	113.451	119.086	118.913	109.425	10.9063	9.96691
ENSMUSG00000028719	Cmpk1	131.979	66.2407	106.723	57.4099	44.9755	72.9382	36.5087	50.0543
ENSMUSG00000030057	Cnbp	268.653	224.949	283.496	264.333	197.864	257.868	35.3491	13.7082
ENSMUSG00000024644	Cndp2	50.5211	64.2084	49.7384	75.6271	61.9203	67.91	10.7231	15.7902
ENSMUSG00000015759	Cnih1	77.695	70.9376	119.407	84.8356	80.0117	87.5908	19.0226	21.7176
ENSMUSG00000062169	Cnih4	41.096	46.8582	73.4983	49.272	64.3982	50.5559	13.4437	26.5916
ENSMUSG00000004665	Cnn2	55.3945	65.5555	29.918	54.3516	50.2547	55.4469	13.1088	23.6422
ENSMUSG00000053931	Cnn3	240.644	227.549	127.997	255.169	179.735	253.164	52.0965	20.5781
ENSMUSG00000025381	Cnpy2	86.4024	82.4161	108.679	86.243	99.7892	97.5129	11.0983	11.3814
ENSMUSG00000017188	Coa3	91.2741	167.473	231.182	135.423	144.12	154.868	51.2733	33.1077
ENSMUSG00000025064	Col17a1	520.554	654.989	168.117	501.218	387.999	372.797	182.253	48.888
ENSMUSG00000001435	Col18a1	22.1477	29.2335	6.78078	41.9552	8.96661	47.6568	14.5935	30.6221
ENSMUSG00000068196	Col8a1	109.079	75.2251	12.7211	97.3334	21.1922	96.7867	43.9525	45.4118
ENSMUSG00000056174	Col8a2	226.357	230.194	52.4093	225.811	110.007	241.572	82.6675	34.2206
ENSMUSG00000027570	Col9a3	31.3898	54.8464	13.1861	58.1378	22.5817	61.9234	19.7929	31.9636
ENSMUSG00000051355	Commd1	98.6372	87.3263	153.009	155.675	157.603	137.446	34.4755	25.0829
ENSMUSG00000051154	Commd3	84.2939	77.9242	89.3783	77.7875	77.0122	83.2908	5.39303	6.47494
ENSMUSG00000029213	Commd8	53.1729	44.209	53.3521	44.7501	26.2749	48.7228	11.0201	22.6179
ENSMUSG00000000326	Comt	30.8775	62.5009	30.7742	62.1336	45.7781	55.1437	15.7503	28.5623
ENSMUSG00000026553	Copa	80.9153	71.7596	48.3852	89.9384	81.6332	77.2431	15.9677	20.672
ENSMUSG00000032458	Copb2	82.9329	71.9937	41.5677	79.2956	54.9232	66.1554	17.4567	26.3875
ENSMUSG00000055681	Cope	117.46	152.585	118.455	156.25	162.868	143.628	21.829	15.1982
ENSMUSG00000025607	Copg2	52.4581	60.9483	38.7687	62.4239	48.1751	50.0835	9.70947	19.3866
ENSMUSG00000019373	Cops3	41.8038	47.7355	43.0319	56.6634	43.9649	47.8178	6.02561	12.6012
ENSMUSG00000035297	Cops4	55.8049	77.1098	73.7191	81.4305	67.6642	71.4555	9.94272	13.9146
ENSMUSG00000025917	Cops5	61.5421	62.0136	68.5363	64.9317	65.4193	67.0633	2.83961	4.23423
ENSMUSG00000019494	Cops6	116.177	152.756	199.274	150.425	181.853	154.294	31.9554	20.7108
ENSMUSG00000030127	Cops7a	127.702	144.823	98.2491	139.071	127.981	131.342	17.9573	13.6722
ENSMUSG00000060992	Copz1	102.464	135.154	93.2987	136.957	130.191	120.616	20.253	16.7913
ENSMUSG00000025981	Coq10b	80.4656	54.9591	51.8427	58.5145	44.0107	53.9014	13.6731	25.3669
ENSMUSG00000030652	Coq7	56.8225	36.7038	31.049	45.7319	43.9153	49.5961	9.76869	19.6965
ENSMUSG00000024835	Coro1b	250.161	203.551	138.906	195.623	178.803	182.631	40.35	22.0937
ENSMUSG00000004530	Coro1c	153.317	160.867	72.6263	134.874	113.434	110.245	35.5038	32.2043
ENSMUSG00000031827	Cotl1	193.911	217.843	181.614	187.148	177.851	179.876	15.8317	8.80147
ENSMUSG00000023020	Cox14	74.1701	96.2276	129.107	98.3622	109.35	109.029	20.052	18.3914
ENSMUSG00000091803	Cox16	112.336	44.7422	78.8478	67.843	89.7551	74.1983	25.1227	33.8588
ENSMUSG00000046516	Cox17	83.5386	74.9312	112.3	129.561	122.818	122.5	24.1767	19.7361
ENSMUSG00000026500	Cox20	35.4296	70.9412	70.0299	72.0896	75.2305	70.3112	16.5046	23.4737
ENSMUSG00000031818	Cox4i1	698.565	880.591	1315.65	960.707	1010.45	1064.1	225.176	21.1612
ENSMUSG00000000088	Cox5a	177.046	209.567	274.787	206.879	284.524	223.031	46.7264	20.9506
ENSMUSG00000061518	Cox5b	209.015	348.158	341.074	383.157	495.781	375.992	102.669	27.3061
ENSMUSG00000041697	Cox6a1	392.463	436.864	408.865	443.726	520.792	485.903	49.4437	10.1756
ENSMUSG00000036751	Cox6b1	411.791	613.747	772.167	718.135	774.773	680.707	152.368	22.3837
ENSMUSG00000051811	Cox6b2	24.0184	33.897	20.8331	45.3647	29.0458	63.1927	9.61751	15.2193
ENSMUSG00000014313	Cox6c	322.985	334.195	555.046	449.535	527.469	468.325	107.053	22.8587
ENSMUSG00000074218	Cox7a1	24.619	33.6913	87.2182	36.0435	61.8045	49.3881	25.5965	51.8272
ENSMUSG00000032330	Cox7a2	171.823	201.131	322.07	233.034	268.324	250.462	58.6142	23.4024
ENSMUSG00000024248	Cox7a2l	470.218	478.825	747.591	479.047	528.439	513.98	117.847	22.9282
ENSMUSG00000031231	Cox7b	151.238	151.604	265.542	167.995	285.618	207.229	65.7146	31.7112
ENSMUSG00000017778	Cox7c	197.986	298.008	380.895	277.889	335.332	338.09	68.3235	20.2087
ENSMUSG00000035885	Cox8a	372.993	533.02	556.28	571.62	635.504	654.949	97.6459	14.9089
ENSMUSG00000025488	Cox8b	99.1383	184.568	265.547	236.877	185.876	302.856	63.4633	20.955
ENSMUSG00000052560	Cpne8	55.6179	60.3638	48.6411	38.7005	46.3644	47.5341	8.39186	17.6544
ENSMUSG00000039007	Cpq	45.3952	46.8719	27.4359	56.8769	30.4445	59.3048	12.2521	20.6596
ENSMUSG00000024900	Cpt1a	42.128	54.4593	17.7385	63.0996	25.8521	51.076	18.9788	37.158
ENSMUSG00000030862	Cpxm2	112.929	108.89	31.4625	94.5388	44.9523	105.663	37.7628	35.7388
ENSMUSG00000016481	Cr1l	46.3572	63.4689	58.9593	56.6375	54.0893	52.9422	6.35485	12.0034
ENSMUSG00000044279	Crb3	65.9994	73.2663	71.0236	54.4626	58.7369	58.6448	7.99094	13.626
ENSMUSG00000024074	Crim1	103.177	84.2495	19.4347	85.3631	27.0324	77.5	37.9269	48.938
ENSMUSG00000006360	Crip1	219.536	237.184	369.07	223.584	308.268	241.427	65.2793	27.039
ENSMUSG00000006356	Crip2	25.8396	47.9979	36.049	70.5228	48.0734	47.4737	16.6933	35.1632
ENSMUSG00000024146	Cript	49.1058	45.0328	61.844	45.5233	55.3988	52.3665	7.16598	13.6843
ENSMUSG00000017776	Crk	69.4294	55.0964	39.972	67.5993	34.1278	53.8706	15.9142	29.5416
ENSMUSG00000007888	Crlf1	39.5635	95.0784	63.7548	57.3128	68.4363	54.8229	20.1496	36.7541
ENSMUSG00000003623	Crot	103.588	83.6501	82.2235	72.7399	55.1118	70.613	17.6449	24.9881
ENSMUSG00000032431	Crtap	67.2544	44.3427	45.1777	49.6642	54.1081	55.7642	9.32355	16.7196
ENSMUSG00000073658	Crygb	14.0468	310.052	3.47629	9.64608	15.9389	59.4458	133.926	225.291
ENSMUSG00000025952	Crygc	11.8515	249.909	1.36996	7.01161	6.72885	46.6826	108.812	233.088
ENSMUSG00000005683	Cs	160.997	149.042	105.451	159.665	123.133	136.887	24.4277	17.8452
ENSMUSG00000068823	Csde1	145.601	118.207	71.0826	131.088	92.7884	109.065	29.8955	27.4106
ENSMUSG00000032312	Csk	118.99	101.755	55.3543	83.355	78.8428	77.6922	24.084	30.9993
ENSMUSG00000024576	Csnk1a1	132.872	131.047	89.5431	158.775	75.77	115.584	34.0823	29.487
ENSMUSG00000025162	Csnk1d	76.2924	67.6363	41.2437	74.2044	48.7642	62.7378	15.7346	25.0799
ENSMUSG00000003345	Csnk1g2	60.1672	75.7793	38.669	73.3582	61.1316	60.684	14.7239	24.2632
ENSMUSG00000024387	Csnk2b	163.566	193.19	107.822	192.028	244.569	176.13	49.9182	28.3416
ENSMUSG00000032482	Cspg5	103.072	85.378	34.8216	110.158	50.7743	118.482	32.8482	27.7243
ENSMUSG00000026421	Csrp1	153.162	138.25	113.82	127.824	100.382	131.77	20.5756	15.6148
ENSMUSG00000027447	Cst3	2541.79	2468.36	1837.57	2851.61	2069.61	3558.62	401.101	11.2713
ENSMUSG00000034362	Csta1	97.2572	102.62	111.962	70.5453	147.545	92.85	27.8677	30.0136
ENSMUSG00000005054	Cstb	502.847	470.689	658.356	435.743	572.595	471.414	88.6144	18.7976
ENSMUSG00000021000	Ctage5	64.5182	67.1604	24.9945	72.5268	59.4713	55.0796	18.8984	34.3111
ENSMUSG00000037373	Ctbp1	105.131	103.262	78.2765	106.791	65.5843	101.553	18.7348	18.4482
ENSMUSG00000018559	Ctdnep1	59.869	96.5034	61.1654	118.445	76.4801	92.0489	24.9585	27.1144
ENSMUSG00000026176	Ctdsp1	104.926	101.052	47.6025	93.337	68.6152	86.9156	24.3583	28.0252
ENSMUSG00000078429	Ctdsp2	128.837	140.867	62.8512	121.452	77.3662	103.192	34.1224	33.0669
ENSMUSG00000019997	Ctgf	37.9481	39.7436	18.417	60.2598	37.0617	64.5316	14.8371	22.992
ENSMUSG00000037815	Ctnna1	287.999	236.82	76.6255	235.71	139.991	190.627	85.2829	44.738
ENSMUSG00000006932	Ctnnb1	218.305	253.82	136.836	258.939	141.092	219.094	59.4753	27.146
ENSMUSG00000034101	Ctnnd1	167.847	145.86	71.9556	135.501	82.3478	109.615	41.5989	37.95
ENSMUSG00000017760	Ctsa	93.3745	97.33	46.1912	109.521	73.6825	105.199	24.7631	23.5393
ENSMUSG00000021939	Ctsb	231.298	240.894	164.225	263.647	185.068	261.55	41.0978	15.7131
ENSMUSG00000030560	Ctsc	73.0415	65.943	45.3893	59.2035	43.8826	61.6105	12.7262	20.656
ENSMUSG00000007891	Ctsd	1009.82	1144.51	752.105	1192.03	808.313	1264.15	196.412	15.5371
ENSMUSG00000032359	Ctsh	203.534	230.807	302.495	273.008	160.869	217.673	55.9007	25.6811
ENSMUSG00000021477	Ctsl	595.433	674.86	528.43	580.776	578.961	586.392	52.9488	9.02959
ENSMUSG00000016256	Ctsz	43.6344	42.0634	20.917	43.2874	33.959	58.8843	9.70612	16.4834
ENSMUSG00000031078	Cttn	141.172	147.217	71.9912	130.501	92.0781	109.385	32.8848	30.0633
ENSMUSG00000029686	Cul1	45.3119	45.1926	24.6918	55.1973	58.309	45.4317	13.1428	28.9286
ENSMUSG00000024194	Cuta	91.1167	127.229	72.0593	119.978	154.778	124.233	32.2163	25.9323
ENSMUSG00000029705	Cux1	123.984	138.758	35.5664	111.685	99.1261	96.7222	39.8427	41.1929
ENSMUSG00000004096	Cwc15	124.481	102.668	89.3708	98.6546	114.045	105.599	13.6724	12.9474
ENSMUSG00000029154	Cwh43	102.813	81.2227	56.3482	88.5825	61.2196	65.5005	19.2901	29.4503
ENSMUSG00000067925	Cxx1a	26.5051	33.4064	22.6531	43.8548	49.6341	46.8973	11.3962	24.3003
ENSMUSG00000067924	Cxx1b	22.2328	30.7347	23.5983	44.8666	34.6264	46.0524	9.17778	19.929
ENSMUSG00000024646	Cyb5a	319.721	278.222	314.81	345.082	324.015	324.609	24.2473	7.4697
ENSMUSG00000031924	Cyb5b	104.089	81.1736	68.1154	76.6929	55.6891	74.5865	17.9187	24.024
ENSMUSG00000018042	Cyb5r3	105.028	116.248	63.1306	99.7462	74.051	91.7299	22.2073	24.2094
ENSMUSG00000022551	Cyc1	91.6776	134.896	144.782	143.41	135.362	143.729	21.907	15.2419
ENSMUSG00000063694	Cycs	64.9352	70.4765	57.7195	70.5142	68.3585	71.6679	5.35905	7.47762
ENSMUSG00000053929	Cyhr1	52.0833	62.0931	33.877	66.4529	46.4758	64.9515	12.9376	19.9189
ENSMUSG00000005547	Cyp2a5	74.7076	98.5573	71.5919	194.807	72.4994	87.2972	52.8295	60.5169
ENSMUSG00000052974	Cyp2f2	27.4052	58.1062	87.5089	240.594	41.3083	78.4611	86.5826	110.351
ENSMUSG00000078597	Cyp4a12b	275.069	278.095	186.432	228.605	230.203	200.878	37.9998	18.9169
ENSMUSG00000001467	Cyp51	82.7782	71.5374	52.1546	69.4746	54.75	60.481	12.6728	20.9534
ENSMUSG00000028195	Cyr61	76.6092	67.3901	27.2914	46.6976	47.8085	53.8532	19.3129	35.862
ENSMUSG00000036731	Cysrt1	170.601	187.683	232.103	130.426	181.578	157.914	36.4723	23.0963
ENSMUSG00000046727	Cystm1	36.5089	38.4254	19.397	64.7701	48.8993	63.2727	16.7265	26.4356
ENSMUSG00000018001	Cyth3	57.0483	56.9992	24.9589	53.5162	30.8982	46.2029	15.5054	33.5595
ENSMUSG00000053329	D10Jhu81e	58.939	71.5054	47.5388	73.354	65.5513	72.389	10.4986	14.503
ENSMUSG00000056692	D17Wsu92e	68.8526	69.9386	31.3882	68.9823	42.1304	57.2784	18.2057	31.7845
ENSMUSG00000019362	D8Ertd738e	160.146	155.655	146.213	147.777	189.862	165.147	17.6783	10.7046
ENSMUSG00000022174	Dad1	117.751	150.053	158.016	160.105	209.321	163.549	32.8477	20.0843
ENSMUSG00000039952	Dag1	88.2912	79.6379	37.9706	80.5348	36.1828	65.3408	25.2881	38.7019
ENSMUSG00000019039	Dalrd3	88.8667	28.988	52.8501	41.2047	61.7414	53.1882	22.7134	42.7039
ENSMUSG00000039168	Dap	261.549	272.757	153.033	199.325	248.596	200.697	49.9767	24.9016
ENSMUSG00000068921	Dap3	72.5252	45.0274	61.1564	61.1424	56.6219	58.0082	9.90739	17.0793
ENSMUSG00000026989	Dapl1	1477.22	1494.81	1313.21	1180.33	1725.9	1244.52	205.923	16.5464
ENSMUSG00000000346	Dazap2	389.572	307.134	263.831	291.588	248.302	280.974	55.0584	19.5955
ENSMUSG00000026385	Dbi	486.325	469.45	423.65	437.149	554.31	499.944	51.2723	10.2556
ENSMUSG00000017734	Dbndd2	112.97	139.878	150.611	141.72	150.362	135.337	15.4079	11.3848
ENSMUSG00000020476	Dbnl	173.822	191.696	101.936	144.64	131.628	133.507	35.2654	26.4147
ENSMUSG00000059824	Dbp	219.213	310.563	161.059	304.907	358.739	292.044	79.3442	27.1685
ENSMUSG00000022214	Dcaf11	85.577	81.2507	72.136	91.8257	78.175	88.4107	7.44337	8.41908
ENSMUSG00000026554	Dcaf8	48.4465	53.6628	31.202	65.6305	27.7362	52.0754	15.8145	30.3686
ENSMUSG00000019929	Dcn	178.439	262.554	78.0409	183.36	146.396	224.889	66.7631	29.6871
ENSMUSG00000022129	Dct	174.862	608.758	225.943	534.331	242.275	782.76	198.96	25.4177
ENSMUSG00000031865	Dctn1	74.0847	66.2323	20.7105	86.8602	49.3825	69.0045	25.5617	37.0435
ENSMUSG00000025410	Dctn2	99.0808	134.023	81.2576	131.44	128.92	115.848	23.5471	20.3258
ENSMUSG00000028447	Dctn3	69.893	61.2247	58.3066	74.7279	71.7405	71.9889	7.05924	9.80601
ENSMUSG00000030868	Dctn5	50.8908	39.8034	27.8287	56.987	46.7234	46.8932	11.1992	23.8824
ENSMUSG00000031516	Dctn6	48.2967	51.0337	44.028	69.7609	64.3238	59.1586	11.0076	18.607
ENSMUSG00000039450	Dcxr	80.5604	100.532	97.6923	78.5014	119.11	84.9182	16.5792	19.5237
ENSMUSG00000024740	Ddb1	121.639	134.101	98.4313	151.093	82.2237	126.944	27.5194	21.6783
ENSMUSG00000028757	Ddost	92.9709	113.454	102.228	108.03	99.4805	104.062	7.87211	7.56485
ENSMUSG00000003534	Ddr1	177.027	211.978	68.3148	186.235	112.668	150.824	59.0405	39.1453
ENSMUSG00000068290	Ddrgk1	78.8678	92.0997	83.2264	106.478	132.777	111.56	21.7833	19.5262
ENSMUSG00000001666	Ddt	114.241	115.51	111.279	118.204	116.886	128.574	2.65772	2.06708
ENSMUSG00000055065	Ddx17	42.1888	44.6015	29.4801	66.7244	35.1961	48.2845	14.2102	29.4302
ENSMUSG00000019432	Ddx39b	95.7434	119.492	66.1386	134.34	96.7929	108.107	25.9948	24.0453
ENSMUSG00000000787	Ddx3x	102.453	82.9592	34.9024	80.4897	33.3702	67.8969	31.0431	45.7208
ENSMUSG00000044748	Defb1	170.968	178.508	294.345	135.454	157.579	160.203	61.9962	38.6984
ENSMUSG00000038633	Degs1	97.8351	126.982	87.1882	156.331	80.419	162.18	31.536	19.4451
ENSMUSG00000023106	Denr	67.3827	53.7478	63.181	80.2594	46.8824	59.5011	12.8451	21.5881
ENSMUSG00000022365	Derl1	61.3511	55.5163	59.5016	58.0971	44.5662	56.9325	6.6346	11.6534
ENSMUSG00000022472	Desi1	100.95	88.2766	47.9531	104.414	62.7906	83.2036	24.6106	29.5788
ENSMUSG00000003166	Dgcr2	67.2667	71.5376	30.7967	72.6431	43.8815	59.9336	18.8408	31.4362
ENSMUSG00000003531	Dgcr6	72.1214	101.515	139.269	94.2992	101.454	104.643	24.193	23.1196
ENSMUSG00000025357	Dgka	62.3425	73.3871	25.1805	63.4172	56.6113	48.2536	18.3548	38.0381
ENSMUSG00000034926	Dhcr24	404.605	465.36	192.343	344.856	253.285	292.196	110.592	37.8484
ENSMUSG00000058454	Dhcr7	81.1233	66.4016	55.8143	59.6627	47.1131	58.3024	12.7516	21.8716
ENSMUSG00000002332	Dhrs1	143.917	192.828	160.214	239.306	180.156	253.716	36.4737	14.3758
ENSMUSG00000066026	Dhrs3	79.7862	107.278	51.4973	107.234	105.782	96.0252	24.652	25.6724
ENSMUSG00000031701	Dnaja2	85.1861	62.7623	57.6655	78.1851	58.8063	69.0881	12.4147	17.9694
ENSMUSG00000005483	Dnajb1	89.3146	94.5541	59.9684	94.8953	69.633	74.6166	15.9311	21.3506
ENSMUSG00000004460	Dnajb11	55.182	44.3749	31.1383	53.5027	48.5246	48.8874	9.60474	19.6466
ENSMUSG00000026203	Dnajb2	67.4576	49.0352	38.3032	65.01	53.1301	61.4522	11.9624	19.4662
ENSMUSG00000029131	Dnajb6	122.815	84.0824	91.7296	103.942	79.2041	92.2115	17.492	18.9695
ENSMUSG00000027679	Dnajc19	60.5605	41.1046	71.7228	36.2309	39.0351	46.4441	15.5883	33.5637
ENSMUSG00000014195	Dnajc7	75.4917	74.952	32.3042	84.554	74.2521	67.3974	20.5626	30.5096
ENSMUSG00000054405	Dnajc8	140.053	111.019	84.3717	135.454	102.772	113.279	23.1793	20.4622
ENSMUSG00000033335	Dnm2	98.8903	101.029	21.8981	84.6662	62.2718	68.5829	32.847	47.8938
ENSMUSG00000026209	Dnpep	44.6485	88.2497	58.2158	70.0846	67.7345	66.9934	16.0545	23.9643
ENSMUSG00000024826	Dpf2	50.7618	54.5187	25.5928	55.3845	37.6432	46.8423	12.8663	27.4672
ENSMUSG00000021905	Dph3	80.1182	66.7784	126.316	63.7577	74.5518	74.4606	25.431	34.1537
ENSMUSG00000026810	Dpm2	47.3178	58.7127	39.5655	68.2294	62.1412	57.9882	11.585	19.9782
ENSMUSG00000042737	Dpm3	109.828	102.635	100.872	74.4323	97.6476	108.52	13.4256	12.3715
ENSMUSG00000063904	Dpp3	61.7769	74.0916	49.5384	61.2007	45.8694	54.4157	11.1912	20.5662
ENSMUSG00000024067	Dpy30	57.3305	48.407	79.8907	54.792	84.6646	63.8872	16.177	25.3212
ENSMUSG00000027900	Dram2	81.5346	49.0939	64.9788	56.9664	25.8836	52.3724	20.5413	39.2217
ENSMUSG00000024914	Drap1	178.429	171.682	195.659	171.901	186.875	193.068	10.3149	5.34265
ENSMUSG00000020457	Drg1	60.0788	43.5992	68.0225	63.3019	55.4209	58.7791	9.3124	15.8431
ENSMUSG00000024331	Dsc2	379.619	309.857	156.547	306.021	155.484	218.753	100.657	46.014
ENSMUSG00000059898	Dsc3	288.266	202.069	116.019	184.647	105.082	149.721	74.0495	49.4584
ENSMUSG00000069441	Dsg1a	295.234	208.085	117.069	170.142	77.4809	145.547	84.307	57.9244
ENSMUSG00000056632	Dsg3	144.396	101.163	34.1799	94.5138	29.9357	67.6513	48.4968	71.6865
ENSMUSG00000054889	Dsp	399.389	308.266	86.7155	269.661	137.909	201.653	127.341	63.1485
ENSMUSG00000026131	Dst	75.2204	65.0204	22.6968	67.5364	35.4556	48.129	22.7786	47.3282
ENSMUSG00000015932	Dstn	657.359	530.832	659.491	503.602	475.029	505.906	87.3077	17.2577
ENSMUSG00000071454	Dtnb	55.0803	42.9225	34.3271	39.7377	82.8896	47.5696	19.3886	40.7583
ENSMUSG00000057531	Dtnbp1	40.5329	45.9959	40.1284	55.475	59.8688	52.6676	8.9118	16.9208
ENSMUSG00000024190	Dusp1	58.843	45.2411	38.7366	53.5911	37.5093	45.9435	9.28599	20.2118
ENSMUSG00000069255	Dusp22	80.9804	99.754	113.859	74.6207	65.7858	74.9099	19.5165	26.0533
ENSMUSG00000027012	Dync1i2	76.7249	63.9392	34.1766	79.5419	56.9571	60.6157	18.2175	30.0542
ENSMUSG00000009013	Dynll1	573.456	647.979	850.733	664.24	935.029	663.245	151.723	22.8758
ENSMUSG00000020483	Dynll2	164.665	118.983	96.4503	139.643	94.1917	136.016	29.8483	21.9448
ENSMUSG00000047459	Dynlrb1	494.439	352.86	365.295	409.264	496.51	415.324	68.817	16.5695
ENSMUSG00000096255	Dynlt1b	96.471	114.061	149.353	103.141	149.26	112.08	25.3015	22.5744
ENSMUSG00000095677	Dynlt1f	73.939	100.446	97.6466	88.1275	116.388	85.8293	15.6876	18.2777
ENSMUSG00000031176	Dynlt3	118.105	87.9583	84.3324	91.7058	66.5262	86.6805	18.5724	21.4263
ENSMUSG00000053898	Ech1	132.964	169.005	155.186	149.61	156.022	158.298	13.0577	8.24879
ENSMUSG00000025465	Echs1	108.498	116.149	118.179	101.644	99.382	108.319	8.39603	7.75122
ENSMUSG00000024132	Eci1	33.0857	66.3388	41.0094	70.263	56.4843	70.4674	16.0271	22.744
ENSMUSG00000021417	Eci2	56.0182	55.612	57.7304	60.0763	42.4499	58.8245	6.89567	11.7224
ENSMUSG00000028108	Ecm1	228.256	237.25	69.1514	195.462	215.631	176.276	68.8905	39.0811
ENSMUSG00000015092	Edf1	206.337	273.256	193.585	244.49	312.29	253.788	48.6317	19.1623
ENSMUSG00000037742	Eef1a1	8269.39	8099.86	11281	7513.94	7478.46	7953.76	1577.89	19.8383
ENSMUSG00000025967	Eef1b2	1039.12	998.986	1995.57	922.047	1271.58	1097.97	439.108	39.9927
ENSMUSG00000055762	Eef1d	277.669	283.641	357.255	291.422	334.455	288.189	35.036	12.1573
ENSMUSG00000071644	Eef1g	440.607	494.722	579.329	487.077	509.373	472.785	50.196	10.6171
ENSMUSG00000034994	Eef2	1314.81	1590.46	1099.9	1393.57	970.67	1224.95	244.147	19.9311
ENSMUSG00000035064	Eef2k	91.4994	66.5274	30.8141	62.8019	60.4586	53.3718	21.5952	40.4618
ENSMUSG00000020467	Efemp1	194.546	168.384	132.634	209.263	199.687	176.687	30.9431	17.5129
ENSMUSG00000040659	Efhd2	128.395	106.71	53.8546	95.1901	77.3454	91.4301	28.3749	31.0345
ENSMUSG00000020929	Eftud2	29.9675	31.771	49.184	46.0729	87.528	48.9056	23.1951	47.4282
ENSMUSG00000035105	Egln3	550.058	539.406	346.443	361.475	371.078	364.399	101.814	27.9404
ENSMUSG00000024772	Ehd1	87.4885	87.8815	42.4369	65.5265	54.6181	61.814	20.0805	32.4853
ENSMUSG00000012350	Ehf	164.971	138.16	41.8704	122.755	61.8746	89.058	52.087	58.4866
ENSMUSG00000013787	Ehmt2	48.7972	51.6904	25.3105	54.723	51.1793	46.7177	11.9436	25.5655
ENSMUSG00000062762	Ei24	99.9361	91.4738	133.529	89.9612	86.3453	100.164	19.2603	19.2287
ENSMUSG00000035530	Eif1	337.722	521.032	448.147	634.593	775.675	547.476	168.927	30.8555
ENSMUSG00000057561	Eif1a	66.6446	58.7225	54.9914	62.0119	44.5175	53.6691	8.37017	15.5959
ENSMUSG00000004788	Eif2b2	48.9295	41.9613	43.2956	44.2221	63.8184	49.0384	8.98559	18.3236
ENSMUSG00000074656	Eif2s2	62.2106	52.5256	54.9699	58.5471	52.6151	52.4646	4.16828	7.94493
ENSMUSG00000035150	Eif2s3x	66.126	52.0357	43.2451	69.5011	36.914	55.7018	14.123	25.3546
ENSMUSG00000056076	Eif3b	209.997	130.7	128.79	117.687	131.077	129.726	37.4922	28.9011
ENSMUSG00000030738	Eif3c	87.4103	98.3023	50.09	108.826	81.0547	88.0716	22.2745	25.2913
ENSMUSG00000016554	Eif3d	90.405	87.1629	56.2346	111.598	83.5062	86.6191	19.7987	22.8572
ENSMUSG00000022336	Eif3e	175.468	130.313	209.945	136.876	133.091	144.076	34.7595	24.1258
ENSMUSG00000031029	Eif3f	134.221	144.167	163.407	154.476	196.543	149.144	23.8873	16.0162
ENSMUSG00000070319	Eif3g	94.5071	119.314	117.658	132.615	154.59	124.972	22.032	17.6295
ENSMUSG00000022312	Eif3h	422.835	455.485	689.751	388.349	460.969	446.545	118.918	26.6307
ENSMUSG00000028798	Eif3i	193.338	215.756	284.558	212.029	225.022	217.019	34.6296	15.957
ENSMUSG00000053565	Eif3k	430.562	440.034	523.36	409.415	470.173	424.413	44.1645	10.406
ENSMUSG00000033047	Eif3l	134.208	134.642	122.417	126.229	116.723	119.535	7.7048	6.44562
ENSMUSG00000027170	Eif3m	109.678	107.9	154.448	112.382	111.815	114.587	19.7599	17.2444
ENSMUSG00000059796	Eif4a1	413.583	384.282	368.195	478.331	383.176	386.894	43.9031	11.3476
ENSMUSG00000025580	Eif4a3	82.3873	98.9512	85.3827	96.6101	135.097	97.4981	21.0222	21.5617
ENSMUSG00000058655	Eif4b	122.861	106.783	53.2979	135.863	70.2425	96.4618	34.9908	36.2743
ENSMUSG00000026254	Eif4e2	59.2029	56.4318	48.7721	61.6737	52.049	54.6709	5.23901	9.58283
ENSMUSG00000031490	Eif4ebp1	56.6588	62.2798	68.0704	46.0348	75.6577	53.5603	11.2532	21.0104
ENSMUSG00000045983	Eif4g1	108.067	84.4032	33.3134	107.596	68.6334	79.3312	31.1315	39.2425
ENSMUSG00000005610	Eif4g2	504.436	461.06	262.574	579.018	244.085	406.752	149.461	36.745
ENSMUSG00000040731	Eif4h	219.078	222.609	170.866	236.533	191.627	204.352	26.444	12.9404
ENSMUSG00000078812	Eif5a	662.267	699.381	822.14	641.903	731.867	664.527	70.8354	10.6595
ENSMUSG00000027613	Eif6	160.293	199.194	217.392	176.073	209.801	171.752	23.8265	13.8727
ENSMUSG00000003051	Elf3	751.487	703.022	305.231	544.067	506.697	482.783	176.849	36.6312
ENSMUSG00000013822	Elof1	83.4477	113.204	160.246	122.429	123.49	117.566	27.4703	23.3658
ENSMUSG00000006390	Elovl1	224.407	237.678	134.144	211.961	208.999	193.984	40.3646	20.8082
ENSMUSG00000008140	Emc10	75.6777	126.051	101.862	112.767	109.828	118.101	18.6826	15.8191
ENSMUSG00000030286	Emc3	62.4648	61.076	40.5835	66.5611	45.197	59.6007	11.5117	19.3147
ENSMUSG00000027131	Emc4	78.3183	82.818	68.6381	101.45	101.349	95.1562	14.5218	15.261
ENSMUSG00000031819	Emc8	66.0137	75.4954	65.2402	42.5005	45.7863	60.2356	14.2045	23.5815
ENSMUSG00000001964	Emd	65.8517	45.3807	46.9248	55.8731	47.6709	50.869	8.58203	16.8708
ENSMUSG00000004268	Emg1	36.9998	47.391	65.4793	61.5347	56.4841	54.1285	11.4729	21.1957
ENSMUSG00000030208	Emp1	6137.21	4406.8	3851.51	3660.87	2740.94	3522.34	1257.81	35.7093
ENSMUSG00000022505	Emp2	269.42	227.8	127.303	214.626	143.304	168.192	59.6734	35.4794
ENSMUSG00000037419	Endod1	72.5752	65.0041	47.7947	70.8779	45.081	56.314	12.9682	23.0284
ENSMUSG00000022425	Enpp2	337.298	272.737	62.6761	391.779	129.569	400.021	138.931	34.7309
ENSMUSG00000019989	Enpp3	193.032	169.457	75.7653	142.892	88.7244	113.361	50.6512	44.6815
ENSMUSG00000095463	Entpd4	36.7408	50.7087	25.1685	60.9908	12.0184	47.8552	19.5419	40.8354
ENSMUSG00000024140	Epas1	207.762	192.89	45.1324	202.863	106.678	153.128	72.1783	47.1358
ENSMUSG00000028906	Epb4.1	54.7267	52.6942	17.2583	96.4509	45.4253	62.0447	28.3964	45.7676
ENSMUSG00000027624	Epb4.1l1	112.322	94.924	28.5664	110.993	38.0723	71.5607	40.5759	56.7014
ENSMUSG00000028434	Epb4.1l4b	70.3479	61.8848	38.0172	60.81	44.797	49.3761	13.3143	26.9651
ENSMUSG00000038776	Ephx1	179.054	246.202	129.649	205.228	192.97	200.423	42.3069	21.1088
ENSMUSG00000022040	Ephx2	44.7133	54.4591	42.3039	40.8582	45.0327	48.3838	5.31179	10.9785
ENSMUSG00000035203	Epn1	101.49	130.911	53.3132	127.454	106.966	109.192	31.0584	28.4439
ENSMUSG00000010080	Epn3	162.224	185.616	50.9194	119.934	80.3727	107.416	55.7463	51.8975
ENSMUSG00000025504	Eps8l2	233.92	229.952	75.1735	176.047	215.794	161.962	66.1385	40.8358
ENSMUSG00000001576	Ergic1	82.227	81.0639	61.8945	82.0655	44.8451	73.8831	16.6964	22.5984
ENSMUSG00000005881	Ergic3	155.689	209.67	177.135	243.494	294.695	237.041	55.0836	23.238
ENSMUSG00000021131	Erh	82.503	101.106	163.405	101.234	120.941	108.479	30.8633	28.4509
ENSMUSG00000044726	Erich5	87.3895	81.7097	16.4448	73.1988	21.0957	46.9863	34.3694	73.1477
ENSMUSG00000031483	Erlin2	70.7532	58.8396	41.5521	58.0054	28.9017	54.4265	16.4047	30.141
ENSMUSG00000046324	Ermp1	115.771	102.863	67.3609	91.0438	46.3566	74.2713	27.8677	37.5215
ENSMUSG00000029616	Erp29	89.5029	85.8282	119.176	102.651	115.537	106.119	14.9578	14.0953
ENSMUSG00000028343	Erp44	40.2375	54.0638	43.9956	51.1326	53.1118	45.3301	6.07686	13.4058
ENSMUSG00000021996	Esd	148.741	163.065	180.267	164.754	143.4	154.041	14.5348	9.43571
ENSMUSG00000040728	Esrp1	141.314	121.272	55.5109	119.064	68.8292	84.6975	36.9678	43.6469
ENSMUSG00000084128	Esrp2	73.523	72.1113	20.7823	67.5523	46.38	46.9775	22.5438	47.9885
ENSMUSG00000024360	Etf1	59.4852	50.3573	38.7339	51.7249	42.1469	46.3448	8.21981	17.7362
ENSMUSG00000032314	Etfa	91.2892	94.3974	83.4141	101.707	74.5791	87.8776	10.428	11.8665
ENSMUSG00000004610	Etfb	149.418	196.67	201.608	197.552	173.703	207.964	22.1132	10.6332
ENSMUSG00000034282	Evpl	276.938	301.864	62.4946	208.896	151.51	167.977	96.9966	57.7439
ENSMUSG00000009079	Ewsr1	98.5215	87.1057	44.8336	126.269	81.915	96.2337	29.4787	30.6324
ENSMUSG00000061286	Exosc5	38.4665	49.7145	53.6245	39.3317	53.0646	46.2412	7.40823	16.0208
ENSMUSG00000052397	Ezr	457.204	406.97	122.522	346.954	240.166	303.118	134.489	44.3686
ENSMUSG00000038235	F11r	259.657	281.496	236.85	208.337	260.253	215.422	27.8243	12.9162
ENSMUSG00000028128	F3	278.099	241.025	146.008	193.982	180.068	183.376	52.0193	28.3676
ENSMUSG00000027533	Fabp5	218.044	304.196	212.125	210.045	300.168	213.407	48.7346	22.8364
ENSMUSG00000020405	Fabp6	34.7253	53.1125	88.8272	36.8051	74.3667	49.3144	23.6224	47.9016
ENSMUSG00000010663	Fads1	82.8389	82.4009	47.1667	82.3771	64.9683	86.6677	15.8072	18.2389
ENSMUSG00000024665	Fads2	87.3692	95.1239	37.6928	104.348	36.9448	91.2398	32.4913	35.6109
ENSMUSG00000039157	Fam102a	57.963	62.8263	19.4593	57.3759	33.1877	45.6275	18.8685	41.3534
ENSMUSG00000038646	Fam103a1	62.7668	38.3087	49.8885	41.9474	33.9268	45.5169	11.3533	24.943
ENSMUSG00000026655	Fam107b	96.2983	62.6037	50.008	86.0409	42.9278	66.4771	22.95	34.5232
ENSMUSG00000038014	Fam120a	98.6466	80.1932	22.5726	75.9847	39.898	61.105	31.2326	51.1131
ENSMUSG00000026796	Fam129b	371.179	373.801	132.684	301.603	221.527	242.741	103.32	42.5638
ENSMUSG00000049339	Fam134a	72.5431	78.7188	65.6493	92.9612	68.0511	85.2286	10.9142	12.8058
ENSMUSG00000017802	Fam134c	83.7824	87.4439	79.9028	91.4633	64.2591	78.0175	10.4824	13.436
ENSMUSG00000003955	Fam162a	94.5899	113.861	138.168	117.217	147.821	117.917	21.0239	17.8293
ENSMUSG00000037503	Fam168b	53.2891	52.6331	23.5913	76.5679	28.1393	48.9164	21.5007	43.954
ENSMUSG00000057411	Fam173a	37.3718	48.4822	72.344	44.0631	49.0757	57.5184	13.1982	22.9461
ENSMUSG00000026767	Fam188a	77.5288	76.682	57.7203	71.7243	63.7048	63.2465	8.56346	13.5398
ENSMUSG00000061111	Fam195b	90.8628	107.146	125.697	119.624	112.479	118.924	13.3492	11.225
ENSMUSG00000021792	Fam213a	168.11	156.901	68.6544	189.899	87.0995	201.845	53.109	26.3118
ENSMUSG00000043681	Fam25c	143.868	170.342	201.945	86.6503	205.501	137.201	48.896	35.6382
ENSMUSG00000003039	Fam32a	61.4647	69.9152	58.5539	66.2472	47.8942	61.7087	8.43807	13.674
ENSMUSG00000046694	Fam46b	101.283	98.2298	57.3498	79.0549	80.5806	70.8265	17.6432	24.9105
ENSMUSG00000058966	Fam57b	27.288	12.6202	30.9775	180.894	112.033	106.9	71.8775	67.2379
ENSMUSG00000038712	Fam63a	63.4127	71.3311	50.042	67.1408	60.4473	59.4535	8.05871	13.5546
ENSMUSG00000051225	Fam83a	946.846	932.572	464.365	675.726	563.625	598.583	216.998	36.2519
ENSMUSG00000046761	Fam83h	106.159	109.093	30.69	83.9557	64.8042	66.4014	32.4159	48.818
ENSMUSG00000020607	Fam84a	223.971	184.978	89.9416	138.924	102.161	128.294	56.3323	43.9089
ENSMUSG00000032381	Fam96a	68.7754	33.6341	68.1331	39.0146	47.1757	52.8938	16.3459	30.9033
ENSMUSG00000025153	Fasn	143.871	115.776	46.8572	88.6424	92.2647	92.6801	35.8984	38.7337
ENSMUSG00000038274	Fau	1313.24	2092.16	3715.37	1689.55	2604.26	2107.51	933.265	44.2829
ENSMUSG00000046865	Fbl	58.9213	66.3834	58.3236	59.2717	67.7073	58.1216	4.53189	7.79726
ENSMUSG00000006369	Fbln1	52.8714	84.6184	43.5926	111.98	48.0609	128.545	29.293	22.7882
ENSMUSG00000055401	Fbxo6	45.5775	54.8367	49.1597	53.9785	57.2199	51.9174	4.7012	9.05515
ENSMUSG00000001366	Fbxo9	52.497	48.5035	36.1657	63.0712	61.6371	53.5997	10.9309	20.3936
ENSMUSG00000015095	Fbxw5	39.9186	58.393	34.9452	51.2573	39.5684	46.5208	9.67962	20.8071
ENSMUSG00000021273	Fdft1	113.345	104.333	67.0379	108.269	120.742	97.3975	20.8824	21.4404
ENSMUSG00000059743	Fdps	545.729	560.442	433.034	497.166	595.125	461.357	62.9035	13.6344
ENSMUSG00000056121	Fez2	44.4491	47.7381	15.9304	52.0069	28.5902	51.5915	15.0657	29.2018
ENSMUSG00000048373	Fgfbp1	294.447	324.858	202.873	303.458	357.742	249.115	57.8215	23.2107
ENSMUSG00000040242	Fgfr1op2	88.6641	64.0354	46.6222	50.588	38.6066	53.7736	19.6008	36.4506
ENSMUSG00000030849	Fgfr2	97.0704	100.383	35.1569	82.5426	67.4388	83.1657	26.5586	31.9345
ENSMUSG00000019054	Fis1	258.512	302.24	481.492	292.564	343.1	338.91	86.9603	25.6588
ENSMUSG00000056629	Fkbp2	95.182	99.2136	105.164	119.625	126.325	112.729	13.3643	11.8552
ENSMUSG00000030357	Fkbp4	80.0315	96.0363	68.233	135.665	94.1083	110.514	25.475	23.0514
ENSMUSG00000019428	Fkbp8	209.375	255.647	220.253	236.26	216.219	239.688	18.5561	7.74174
ENSMUSG00000029781	Fkbp9	42.062	47.7333	32.2273	45.5959	32.7749	52.7813	7.21033	13.6608
ENSMUSG00000002812	Flii	54.117	60.7797	24.8035	55.8555	90.9434	54.5296	23.5171	43.1273
ENSMUSG00000031328	Flna	97.6306	96.1182	71.0512	65.2811	75.0222	87.8106	14.8907	16.9578
ENSMUSG00000041559	Fmod	34.4544	35.9806	12.798	52.9593	25.9916	52.2462	14.7056	28.1468
ENSMUSG00000026193	Fn1	100.618	84.3031	36.2152	67.4902	80.6712	66.5275	24.1305	36.2714
ENSMUSG00000015994	Fnta	46.4944	43.3073	34.4422	56.0548	47.7499	46.0913	7.81788	16.9617
ENSMUSG00000001827	Folr1	119.815	190.777	172.838	225.031	141.169	231.49	41.2853	17.8346
ENSMUSG00000022677	Fopnl	58.6705	38.571	56.4603	48.2679	40.8039	48.0603	9.00916	18.7455
ENSMUSG00000029135	Fosl2	123.133	116.419	33.3099	81.3465	49.2879	68.8352	39.7158	57.6969
ENSMUSG00000031590	Frg1	53.2956	50.7042	40.8452	60.5052	61.824	50.0302	8.46085	16.9115
ENSMUSG00000024661	Fth1	3768.25	3269.61	2316.19	2871.35	3928.91	3400.61	660.195	19.414
ENSMUSG00000050708	Ftl1	1000.37	1307.45	1122.81	1171.37	1176.43	1566.9	110.581	7.05731
ENSMUSG00000028673	Fuca1	101.141	81.1067	91.297	66.6419	60.6353	93.208	16.8008	18.0251
ENSMUSG00000019810	Fuca2	60.337	52.8728	60.1123	62.7962	47.0512	61.2745	6.51458	10.6318
ENSMUSG00000025466	Fuom	66.9381	94.3648	101.689	102.088	88.1141	107.096	14.4495	13.4921
ENSMUSG00000030795	Fus	283.105	164.914	62.6075	207.022	137.226	174.955	81.841	46.7784
ENSMUSG00000036570	Fxyd1	48.9092	51.2561	49.817	62.3306	90.0717	78.7562	17.4051	22.1
ENSMUSG00000057092	Fxyd3	432.022	493.635	602.69	448.411	588.016	428.557	78.7019	18.3644
ENSMUSG00000022800	Fyttd1	70.2535	53.8558	49.7323	52.9929	13.7808	46.5904	20.7865	44.6154
ENSMUSG00000018583	G3bp1	65.5469	60.7314	37.928	55.2352	39.4118	46.7034	12.5144	26.7955
ENSMUSG00000034793	G6pc3	32.0833	45.3147	40.3478	50.6192	45.4387	48.5098	6.98712	14.4035
ENSMUSG00000031400	G6pdx	164.925	165.672	77.6204	156.043	134.216	126.093	36.9522	29.3055
ENSMUSG00000025579	Gaa	44.0176	61.3014	17.5455	69.8529	37.3307	69.4438	20.566	29.6153
ENSMUSG00000018567	Gabarap	407.653	449.792	516.933	405.384	491.785	451.231	49.7925	11.0348
ENSMUSG00000031950	Gabarapl2	162.499	143.824	199.482	180.685	139.663	175.737	25.1566	14.3149
ENSMUSG00000062234	Gak	59.0292	59.3812	19.5303	53.9857	54.3671	47.0424	16.8088	35.7313
ENSMUSG00000038296	Galnt18	118.374	130.969	43.7503	102.333	86.6074	81.4472	33.8414	41.55
ENSMUSG00000026994	Galnt3	117.171	69.5281	41.9967	62.7263	58.0614	59.4781	28.3058	47.5902
ENSMUSG00000090035	Galnt4	69.5952	68.2895	33.9961	53.3646	34.93	45.9317	17.265	37.5884
ENSMUSG00000071650	Ganab	56.3518	50.5675	34.9627	60.442	37.6012	55.0914	11.2833	20.481
ENSMUSG00000029777	Gars	53.2112	55.1432	39.527	65.1205	61.2582	54.0533	9.79941	18.1292
ENSMUSG00000052957	Gas1	75.9839	68.0606	34.1791	51.2038	56.1468	57.2836	16.1073	28.1185
ENSMUSG00000053332	Gas5	201.688	175.403	232.651	224.098	228.743	222.854	23.9658	10.754
ENSMUSG00000031451	Gas6	116.737	152.557	67.715	160.242	105.877	146.281	37.4876	25.627
ENSMUSG00000007415	Gatad1	50.9114	99.6159	76.6968	77.7808	72.0314	75.17	17.3551	23.0878
ENSMUSG00000028048	Gba	81.0779	78.5016	73.0714	74.1992	56.5177	68.7254	9.59292	13.9583
ENSMUSG00000029432	Gbas	61.057	43.4389	36.439	53.9981	35.5578	54.5412	11.154	20.4506
ENSMUSG00000006378	Gcat	49.0586	57.1674	64.4846	43.5575	53.7507	47.9927	7.94828	16.5614
ENSMUSG00000028124	Gclm	30.151	51.421	39.4909	51.8772	22.0631	46.2943	13.0911	28.278
ENSMUSG00000034424	Gcsh	74.1885	67.9268	87.1811	70.0439	68.7005	71.1025	7.96283	11.1991
ENSMUSG00000058624	Gda	82.9225	62.2902	41.167	66.8995	30.2523	48.4242	20.9979	43.3625
ENSMUSG00000033917	Gde1	106.729	92.6968	77.4593	93.3197	90.1571	99.4679	10.4159	10.4717
ENSMUSG00000021218	Gdi2	164.511	143.801	129.034	153.158	120.565	140.558	17.761	12.636
ENSMUSG00000044709	Gemin7	34.9544	85.603	74.1481	66.1346	81.5793	73.2526	20.1642	27.527
ENSMUSG00000025858	Get4	83.3801	73.8959	95.7007	78.6877	80.7672	81.1066	8.16396	10.0657
ENSMUSG00000020932	Gfap	78.6184	82.7575	27.8364	73.8371	68.6932	57.3053	22.1617	38.673
ENSMUSG00000029992	Gfpt1	92.33	56.6465	28.2919	52.428	26.1473	47.8595	26.8107	56.0197
ENSMUSG00000041625	Ggact	41.32	30.8479	26.6056	44.7619	27.3231	46.6897	8.34336	17.8698
ENSMUSG00000041028	Ghitm	123.514	112.839	93.1895	145.487	81.6042	131.319	25.1503	19.152
ENSMUSG00000027573	Gid8	101.315	96.6085	71.0187	98.9567	68.1323	83.092	16.2125	19.5115
ENSMUSG00000040006	Ginm1	57.7161	54.7226	33.1274	45.0422	56.5143	50.4673	10.391	20.5895
ENSMUSG00000019433	Gipc1	261.03	291.95	236.523	214.355	238.642	220.756	29.3745	13.3063
ENSMUSG00000050953	Gja1	224.938	215.844	87.0546	239.687	127.029	229.437	67.649	29.4847
ENSMUSG00000046352	Gjb2	77.2411	69.0091	31.4121	56.4021	50.867	49.2701	17.6538	35.8307
ENSMUSG00000042367	Gjb3	65.7921	82.7421	41.6236	72.2993	82.7806	57.9187	16.9513	29.2674
ENSMUSG00000024827	Gldc	58.9693	54.2303	16.7488	59.6684	31.8771	54.8779	19.1271	34.854
ENSMUSG00000001418	Glmp	121.43	178.098	81.0879	156.961	130.543	165.059	36.8807	22.3439
ENSMUSG00000017286	Glod4	88.0504	69.6888	88.5518	83.7832	66.2874	79.1262	10.5352	13.3144
ENSMUSG00000031068	Glrx3	96.6023	106.749	120.611	107.465	113.897	99.1347	8.94295	9.02101
ENSMUSG00000021102	Glrx5	59.8781	46.2898	70.418	44.2676	70.9845	59.6187	12.7609	21.4042
ENSMUSG00000011884	Gltp	481.493	408.306	242.089	314.903	360.754	312.915	90.8567	29.0356
ENSMUSG00000041560	Gltscr2	201.821	195.04	141.717	203.422	173.708	183.642	26.0134	14.1653
ENSMUSG00000021794	Glud1	59.2225	68.3634	67.7607	83.8552	53.9912	65.8062	11.3534	17.2528
ENSMUSG00000022536	Glyr1	51.0916	50.0116	33.5302	64.2938	36.4406	49.7159	12.4277	24.9975
ENSMUSG00000060143	Gm10076	1062.82	1286.06	1737.29	779.938	982.232	1067.6	365.437	34.2298
ENSMUSG00000062933	Gm10123	256.235	247.199	205.488	254.717	182.715	230.166	33.2758	14.4573
ENSMUSG00000067736	Gm10222	2779.38	1413.62	560.175	2258.12	1546.25	2074.49	848.638	40.9082
ENSMUSG00000068348	Gm10238	46.2562	74.6759	95.931	40.844	95.3936	59.373	26.2252	44.1702
ENSMUSG00000072940	Gm10443	68.8395	102.851	153.223	66.4418	167.799	101.004	46.9967	46.5296
ENSMUSG00000100862	Gm10925	632.735	1086.24	1412.72	1661.91	1809.89	1451.2	472.352	32.549
ENSMUSG00000075410	Gm11744	44.0777	46.1368	112.915	194.022	118.06	147.02	61.8778	42.0882
ENSMUSG00000068240	Gm11808	51.8008	42.3092	79.8351	52.5981	126.794	63.3468	34.3541	54.2318
ENSMUSG00000043770	Gm12481	0	57.5742	233.904	167.427	127.855	119.425	91.5794	76.6833
ENSMUSG00000085023	Gm12744	213.095	111.774	37.7173	97.9932	229.841	121.015	81.2695	67.1565
ENSMUSG00000062554	Gm12751	52.0141	79.3883	108.58	83.2443	95.7318	72.0336	21.1337	29.3387
ENSMUSG00000079339	Gm14446	590.334	467.052	234.235	450.947	319.397	354.956	138.316	38.9672
ENSMUSG00000086583	Gm15500	261.615	271.578	402.332	205.974	268.832	245.5	72.3831	29.484
ENSMUSG00000089804	Gm16136	83.1022	91.5949	60.0132	75.3557	78.7421	65.4906	11.6366	17.7683
ENSMUSG00000024571	Gm16286	48.954	74.1075	46.7925	64.1849	53.4228	58.4086	11.4543	19.6107
ENSMUSG00000078193	Gm2000	32.0144	59.3613	138.528	55.1222	234.15	90.8675	83.2085	91.5713
ENSMUSG00000091228	Gm20390	59.4677	109.867	71.1942	107.739	82.2001	83.138	22.2473	26.7595
ENSMUSG00000092258	Gm20444	19.4695	48.2527	18.9942	69.0391	26.8559	66.2434	21.7165	32.7828
ENSMUSG00000097248	Gm2694	63.7358	63.4886	77.1139	48.3438	64.804	54.8748	10.2079	18.6021
ENSMUSG00000100725	Gm28062	54.1049	48.3521	10.542	71.6059	22.8713	45.6995	24.5847	53.7964
ENSMUSG00000101111	Gm28437	5778.31	3184.11	8543.65	6430.63	5670.8	6712.91	1917.78	28.5686
ENSMUSG00000102070	Gm28661	9744.65	6044.1	7225.83	7090.8	7287.6	8707.98	1364.14	15.6654
ENSMUSG00000100454	Gm28901	69.327	46.7207	47.9041	120.644	74.1059	75.844	29.988	39.539
ENSMUSG00000101249	Gm29216	3775.56	4542.21	5295.12	6533.17	10227.9	6653.13	2534.84	38.1
ENSMUSG00000083380	Gm3244	141.595	132.634	185.743	119.883	162.401	167.842	25.9739	15.4752
ENSMUSG00000104208	Gm37401	187.575	272.268	382.327	239.81	317.945	255.717	74.3775	29.0859
ENSMUSG00000095597	Gm6472	54.0877	38.3074	88.0648	36.5055	76.1222	51.6962	22.8884	44.2749
ENSMUSG00000057036	Gm7536	141.999	155.282	257.749	118.894	287.497	170.053	75.2245	44.2359
ENSMUSG00000049124	Gm8186	27.6943	33.4359	78.5154	67.7499	67.6223	52.6444	22.8335	43.373
ENSMUSG00000027694	Gm8325	229.899	1.03107	98.0158	124.138	0.862228	104.993	95.7331	91.1809
ENSMUSG00000090588	Gm9573	256.466	175.887	102.732	143.156	232.148	155.51	63.0268	40.5291
ENSMUSG00000000253	Gmpr	48.8446	66.8219	44.6814	65.8532	56.6464	64.1426	9.90337	15.4396
ENSMUSG00000032562	Gnai2	243.699	238.915	129.703	232.902	170.298	208.622	50.7006	24.3026
ENSMUSG00000000001	Gnai3	109.557	78.206	82.428	76.4099	51.8514	74.7596	20.5394	27.4739
ENSMUSG00000027523	Gnas	457.687	567.911	235.88	651.793	547.433	593.652	159.015	26.7859
ENSMUSG00000029713	Gnb2	550.059	546.573	355.015	540.755	500.322	483.073	82.6833	17.1161
ENSMUSG00000020372	Gnb2l1	1331.04	1571.33	3123.97	1319.9	1866.28	1636.55	750.159	45.8378
ENSMUSG00000028479	Gne	96.704	72.9089	25.7071	66.3311	53.3459	57.337	26.1209	45.5568
ENSMUSG00000036402	Gng12	77.5722	82.027	52.7084	61.2021	47.2704	58.506	15.2009	25.9817
ENSMUSG00000068523	Gng5	327.359	376.669	354.078	314.538	465.149	350.56	59.6151	17.0057
ENSMUSG00000035521	Gnptg	37.1665	39.968	30.3879	55.9534	38.0494	49.7537	9.46401	19.0217
ENSMUSG00000034707	Gns	146.128	161.315	57.8154	148.885	87.786	151.762	45.0776	29.7027
ENSMUSG00000015341	Golga7	154.5	113.473	101.277	99.8245	88.1739	106.587	25.6799	24.0928
ENSMUSG00000022200	Golph3	170.003	127.716	72.5405	117.877	73.2706	105.333	40.9344	38.862
ENSMUSG00000014959	Gorasp2	90.1274	77.0787	48.6333	91.8715	62.9978	76.1625	18.3942	24.1512
ENSMUSG00000020946	Gosr2	58.6556	57.5944	41.5463	70.4788	36.0959	59.4703	13.9235	23.4126
ENSMUSG00000031672	Got2	154.446	139.77	101.149	168.013	128.11	153.167	25.6408	16.7404
ENSMUSG00000055653	Gpc3	71.0036	70.059	31.6912	73.9918	52.6755	70.6755	17.8396	25.2415
ENSMUSG00000024784	Gpha2	159.77	188.451	271.955	161.29	164.05	167.993	47.7662	28.4335
ENSMUSG00000029816	Gpnmb	55.1603	226.365	54.6535	121.822	102.085	214.654	70.3448	32.7712
ENSMUSG00000051431	Gpr87	92.3964	85.5641	71.3121	73.609	72.9446	66.5822	9.31729	13.9937
ENSMUSG00000046733	Gprc5a	338.177	278.031	116.245	183.096	260.786	200.064	86.5427	43.2576
ENSMUSG00000025156	Gps1	49.912	75.2261	58.8948	81.5301	65.3148	70.5901	12.6088	17.862
ENSMUSG00000063856	Gpx1	705.005	766.11	1117.48	619.629	870.174	747.133	191.83	25.6755
ENSMUSG00000018339	Gpx3	174.076	215.761	160.504	570.467	32.4342	611.358	201.933	33.0303
ENSMUSG00000075706	Gpx4	991.542	1002.93	1186.22	1212.71	1129.66	1374.16	102.587	7.46545
ENSMUSG00000019312	Grb7	81.9681	94.0704	49.0756	68.2255	66.0188	60.5795	17.0436	28.1342
ENSMUSG00000072772	Grcc10	160.299	149.956	195.763	211.228	190.486	218.236	25.5556	11.7101
ENSMUSG00000020656	Grhl1	80.3435	66.515	20.7531	64.7459	45.7869	46.9542	23.0523	49.0951
ENSMUSG00000034708	Grn	105.236	153.127	66.0011	129.06	164.38	126.964	39.432	31.0575
ENSMUSG00000057177	Gsk3a	89.4659	81.0686	39.4306	97.4654	67.0703	76.7756	22.7969	29.6929
ENSMUSG00000026879	Gsn	643.602	762.886	423.753	584.875	491.801	507.946	132.003	25.9875
ENSMUSG00000062203	Gspt1	80.2639	58.1551	45.6709	68.6175	82.1854	63.2138	15.3485	24.2803
ENSMUSG00000074183	Gsta1	73.2624	73.7285	57.0037	72.085	62.5257	76.9059	7.54474	9.81035
ENSMUSG00000057933	Gsta2	238.518	262.012	213.137	183.998	234.501	205.416	29.3876	14.3064
ENSMUSG00000025934	Gsta3	227.322	276.221	245.005	269.422	227.215	254.059	23.0138	9.05845
ENSMUSG00000032348	Gsta4	6408.08	7095.84	6347.78	5505.05	7767.85	5611.11	852.347	15.1903
ENSMUSG00000058135	Gstm1	156.701	118.499	74.9644	160.948	152.621	145.332	36.4208	25.0605
ENSMUSG00000040562	Gstm2	55.0023	82.1596	68.4274	72.6152	82.0364	71.6716	11.2472	15.6927
ENSMUSG00000025068	Gsto1	33627.1	29025	29222.6	22172.9	27488.6	24336.4	4121.71	16.9364
ENSMUSG00000060803	Gstp1	209.366	252.272	250.989	304.195	324.019	349.133	45.8879	13.1434
ENSMUSG00000034345	Gtf2h5	66.6171	54.7194	54.1627	54.7675	59.2141	60.2535	5.28232	8.76683
ENSMUSG00000060261	Gtf2i	55.9303	65.3656	28.3912	73.1353	39.3489	66.1561	18.4206	27.8441
ENSMUSG00000023952	Gtpbp2	79.9317	62.2489	27.9172	69.7813	37.9571	52.5692	21.8801	41.6215
ENSMUSG00000019528	Gyg	407.57	431.998	380.253	300.032	353.556	323.475	51.0313	15.776
ENSMUSG00000019188	H13	46.1481	42.2594	30.6768	45.039	41.8721	48.8836	6.15493	12.591
ENSMUSG00000096210	H1f0	102.715	83.9143	73.8336	82.8252	62.9436	82.841	14.6668	17.7047
ENSMUSG00000073411	H2-D1	314.912	357.449	260.911	347.038	296.549	288.77	39.0313	13.5164
ENSMUSG00000061232	H2-K1	245.294	286.672	210.67	270.926	274.764	239.941	30.2953	12.6261
ENSMUSG00000073422	H2-Ke6	63.7571	64.2874	49.5866	58.7829	67.8198	63.6491	7.07072	11.1089
ENSMUSG00000067212	H2-T23	65.1521	89.8383	66.8157	84.6099	77.555	69.1641	10.8042	15.6211
ENSMUSG00000041126	H2afv	151.863	120.924	161.451	136.017	198.041	148.692	29.2255	19.6551
ENSMUSG00000015937	H2afy	64.8048	83.3459	48.4487	103.806	80.9138	81.2406	20.8287	25.6383
ENSMUSG00000037894	H2afz	390.84	396.444	497.538	351.95	426.088	368.946	54.3354	14.7272
ENSMUSG00000060743	H3f3a	1451.76	1335.04	1862.92	1373.79	1413.47	1416.32	214.403	15.1381
ENSMUSG00000016559	H3f3b	567.753	472.523	470.519	544.074	427.064	485.089	57.9041	11.9368
ENSMUSG00000091618	H60c	219.817	158.942	166.557	126.042	100.106	130.103	45.2763	34.8004
ENSMUSG00000027984	Hadh	72.747	76.4756	63.8564	78.5807	65.3362	76.5772	6.57293	8.5834
ENSMUSG00000025745	Hadha	68.3045	66.8817	26.8744	74.0496	40.5878	61.4006	20.4894	33.37
ENSMUSG00000059447	Hadhb	84.2523	72.3125	54.0587	77.6352	70.0839	78.9252	11.2582	14.2644
ENSMUSG00000027944	Hax1	61.9841	45.4366	68.0527	53.8141	47.3688	56.8167	9.61383	16.9208
ENSMUSG00000069919	Hba-a1	426.962	794.31	818.793	864.966	654.996	713.796	177.535	24.8719
ENSMUSG00000069917	Hba-a2	900.736	1380.52	1503.29	1399.61	888.441	1216.76	295.801	24.3105
ENSMUSG00000052305	Hbb-bs	1065.14	1642.97	2336.66	1969.17	1098.17	1704.62	551.404	32.3476
ENSMUSG00000073940	Hbb-bt	130.338	325.345	394.38	306.385	196.468	282.195	105.792	37.4892
ENSMUSG00000024486	Hbegf	79.6829	54.3188	52.3114	51.0602	39.7366	49.7751	14.7015	29.5359
ENSMUSG00000002996	Hbp1	69.9887	50.8958	32.8432	61.909	34.4733	46.5516	16.4134	35.2586
ENSMUSG00000023904	Hcfc1r1	283.856	296.272	250.232	282.142	366.133	281.089	42.8736	15.2527
ENSMUSG00000028800	Hdac1	80.3693	62.3434	42.8969	65.5727	53.1925	59.4748	14.0221	23.5766
ENSMUSG00000024454	Hdac3	56.7141	44.0895	42.6261	51.9989	47.5359	47.6069	5.79988	12.1829
ENSMUSG00000022475	Hdac7	71.3489	65.1563	21.9864	54.8754	73.718	50.364	21.104	41.9028
ENSMUSG00000004897	Hdgf	300.325	276.099	155.056	261.556	219.553	224.502	57.0279	25.4019
ENSMUSG00000034088	Hdlbp	97.9127	103.93	36.9596	94.8979	49.7351	75.4391	30.9394	41.0124
ENSMUSG00000019853	Hebp2	92.7794	91.5777	126.994	58.0466	89.0625	78.2976	24.425	31.1951
ENSMUSG00000031770	Herpud1	49.8595	87.8595	34.3802	107.29	57.1978	78.6636	29.6304	37.6673
ENSMUSG00000022528	Hes1	166.07	122.448	95.7028	108.261	105.023	107.859	27.7473	25.7256
ENSMUSG00000025232	Hexa	31.3324	57.1923	40.1304	61.1232	34.6275	63.0581	13.4782	21.3742
ENSMUSG00000021665	Hexb	125.112	108.073	96.645	101.626	85.5875	100.886	14.6569	14.5282
ENSMUSG00000029776	Hibadh	93.717	86.2941	72.7755	92.8558	72.6462	90.0839	10.3974	11.5419
ENSMUSG00000025868	Higd2a	172.435	203.914	182.809	230.981	251.251	239.612	32.8427	13.7066
ENSMUSG00000020267	Hint1	291.365	259.473	515.697	261.689	354.29	332.091	107.232	32.2899
ENSMUSG00000028470	Hint2	27.2513	73.6992	81.9164	63.7889	101.98	74.1975	27.5866	37.18
ENSMUSG00000036181	Hist1h1c	73.6114	65.1551	45.9485	75.9128	51.0299	71.5564	13.3771	18.6945
ENSMUSG00000018102	Hist1h2bc	121.09	155.526	103.292	171.134	177.982	184.47	32.3636	17.5441
ENSMUSG00000063954	Hist2h2aa2	44.7517	80.5536	75.5621	56.8271	63.8629	90.7894	14.3978	15.8584
ENSMUSG00000003949	Hlf	154.558	130.62	51.3551	117.791	66.9566	98.4793	43.5841	44.2571
ENSMUSG00000046711	Hmga1	265.12	264.598	176.417	243.84	252.527	216.879	36.9097	17.0186
ENSMUSG00000066551	Hmgb1	271.643	333.718	171.605	394.313	224.755	293.779	87.7797	29.8795
ENSMUSG00000021670	Hmgcr	68.4397	63.6014	36.9894	93.0736	44.7109	56.0999	21.9774	39.1754
ENSMUSG00000093930	Hmgcs1	243.617	171.859	71.7054	192.493	115.112	141.192	67.0701	47.5029
ENSMUSG00000027875	Hmgcs2	44.5367	44.7738	8.37588	52.0815	20.2863	54.2366	18.6996	34.4778
ENSMUSG00000040681	Hmgn1	248.67	200.211	266.275	253.284	276.915	243.459	29.4808	12.1091
ENSMUSG00000003038	Hmgn2	250.541	192.435	232.517	287.22	234.03	253.543	34.2522	13.5094
ENSMUSG00000066456	Hmgn3	301.174	186.229	196.361	160.66	191.373	188.057	54.3252	28.8876
ENSMUSG00000020737	Hn1	116.154	163.056	142.575	138.661	137.631	135.387	16.6847	12.3237
ENSMUSG00000007836	Hnrnpa0	76.5266	49.4345	31.6785	55.5807	57.6203	55.1431	16.14	29.2694
ENSMUSG00000046434	Hnrnpa1	237.147	195.289	130.15	256.181	178.052	203.324	49.7925	24.4892
ENSMUSG00000004980	Hnrnpa2b1	238.512	203.802	135.397	223.097	161.37	190.333	43.0429	22.6145
ENSMUSG00000059005	Hnrnpa3	292.371	221.163	154.953	275.037	182.214	219.314	58.7249	26.7767
ENSMUSG00000020358	Hnrnpab	276.156	227.796	187.132	219.184	206.351	203.784	33.2651	16.3237
ENSMUSG00000060373	Hnrnpc	67.201	64.4738	68.0753	76.2108	63.1693	67.9096	5.09113	7.49692
ENSMUSG00000042079	Hnrnpf	362.063	303.598	261.534	325.981	230.631	278.591	51.911	18.6334
ENSMUSG00000021546	Hnrnpk	400.592	338.915	217.142	484.204	264.671	372.236	106.337	28.567
ENSMUSG00000015165	Hnrnpl	119.967	128.588	48.0207	164.33	132.012	122.732	42.8784	34.9365
ENSMUSG00000059208	Hnrnpm	66.6973	69.8195	44.0208	91.4815	63.6261	73.2657	16.9317	23.11
ENSMUSG00000040725	Hnrnpul1	58.7766	70.2478	20.6831	73.085	50.437	54.2732	21.0456	38.7772
ENSMUSG00000059325	Hopx	781.05	717.102	830.376	603.287	719.993	629.165	85.1521	13.5341
ENSMUSG00000028759	Hp1bp3	97.4769	98.8729	45.2861	112.661	54.5012	84.9216	29.867	35.1701
ENSMUSG00000071379	Hpcal1	38.3264	64.7856	42.4859	74.1939	63.2834	57.1441	15.4463	27.0304
ENSMUSG00000025499	Hras	195.618	188.065	214.229	170.381	234.566	181.076	24.6707	13.6245
ENSMUSG00000031839	Hsbp1	174.621	142.188	166.143	162.507	165.287	167.185	12.0407	7.202
ENSMUSG00000025260	Hsd17b10	82.1289	99.1248	104.97	92.0859	111.022	96.6528	11.2496	11.6392
ENSMUSG00000029311	Hsd17b11	54.7783	49.2916	39.3868	56.4825	25.7645	56.2968	12.721	22.5963
ENSMUSG00000027195	Hsd17b12	142.726	129.501	113.279	124.159	115.264	137.292	11.9094	8.67454
ENSMUSG00000031844	Hsd17b2	80.2706	75.0059	60.6928	55.3334	76.0086	58.312	10.8043	18.5285
ENSMUSG00000028383	Hsdl2	63.3351	50.0002	35.8256	49.7392	36.3109	46.1524	11.4286	24.7628
ENSMUSG00000023944	Hsp90ab1	558.108	681.212	285.271	795.318	530.522	567.145	190.989	33.6754
ENSMUSG00000020048	Hsp90b1	134.418	126.564	46.7175	179.918	101.517	135.766	48.8095	35.9512
ENSMUSG00000091971	Hspa1a	105.221	107.488	38.4252	99.4466	76.805	75.1267	28.9765	38.5702
ENSMUSG00000090877	Hspa1b	343.074	316.206	89.8492	219.109	185.738	195.456	102.389	52.3845
ENSMUSG00000026864	Hspa5	194.345	227.474	103.497	264.226	168.339	211.767	60.9759	28.7938
ENSMUSG00000024359	Hspa9	69.6304	67.0158	51.4547	85.6334	50.7535	75.8165	14.4709	19.0867
ENSMUSG00000004951	Hspb1	1022.62	1488.66	990.577	1068.18	1756.19	1066.23	340.62	31.9462
ENSMUSG00000041548	Hspb8	24.1759	40.024	35.4622	59.8769	27.9332	46.2582	13.9669	30.1935
ENSMUSG00000025980	Hspd1	57.4565	50.2854	29.1883	83.2676	40.7654	61.1042	20.3518	33.3067
ENSMUSG00000073676	Hspe1	96.7879	77.698	137.955	96.6144	103.289	102.132	22.0231	21.5634
ENSMUSG00000062054	Iah1	32.5658	49.0737	71.251	37.9386	49.8929	46.6427	14.8718	31.8846
ENSMUSG00000018858	Ict1	111.476	93.2632	76.411	109.869	96.8764	120.486	14.2422	11.8205
ENSMUSG00000042745	Id1	71.0246	66.3401	75.9763	67.9187	66.2278	70.8045	4.10671	5.80007
ENSMUSG00000020644	Id2	292.947	208.626	155.507	167.295	194.083	197.362	54.1516	27.4377
ENSMUSG00000007872	Id3	41.5595	71.3298	48.7026	75.5206	60.7947	94.2844	14.4628	15.3396
ENSMUSG00000025950	Idh1	68.8522	59.387	40.8871	72.3299	50.2058	57.1472	13.0201	22.7834
ENSMUSG00000030541	Idh2	33.5663	49.7872	29.4633	50.8795	43.721	50.8815	9.61001	18.887
ENSMUSG00000027406	Idh3b	75.9941	81.2883	73.6145	114.433	78.8286	98.4122	16.7986	17.0696
ENSMUSG00000002010	Idh3g	59.8859	67.1591	52.2607	87.8636	71.6537	77.0026	13.4341	17.4463
ENSMUSG00000058258	Idi1	88.2412	62.8315	84.5203	68.2896	56.1836	65.0563	13.8611	21.3063
ENSMUSG00000003541	Ier3	82.9884	80.5952	56.3681	79.4531	89.0833	75.2768	12.4905	16.5928
ENSMUSG00000090000	Ier3ip1	37.6217	42.2604	43.4972	50.1485	43.2281	45.4576	4.47927	9.85375
ENSMUSG00000026535	Ifi202b	70.563	56.7715	37.7234	74.9035	59.4301	50.2173	14.4967	28.8679
ENSMUSG00000064215	Ifi27	76.083	151.001	140.329	156.473	147.122	148.638	33.0171	22.2131
ENSMUSG00000031838	Ifi30	36.1196	50.9597	31.8169	42.2338	44.1595	49.2246	7.39649	15.026
ENSMUSG00000010358	Ifi35	56.8739	67.784	61.7301	57.0542	62.4359	55.664	4.50158	8.08707
ENSMUSG00000074896	Ifit3	43.6736	61.3656	33.5723	109.905	41.6195	70.7215	30.7236	43.4431
ENSMUSG00000025491	Ifitm1	1482.49	1538.23	1669.33	1586.37	1871.77	1432.69	151.728	10.5904
ENSMUSG00000060591	Ifitm2	227.998	279.965	213.02	267.789	299.663	297.248	36.1834	12.1728
ENSMUSG00000025492	Ifitm3	112.026	160.813	144.335	197.049	155.258	186.567	30.645	16.4257
ENSMUSG00000020009	Ifngr1	64.106	50.9452	28.3951	57.9395	43.21	46.5241	13.8739	29.8209
ENSMUSG00000001105	Ift20	41.4906	57.7911	58.7043	58.9786	50.3426	55.8768	7.57795	13.5619
ENSMUSG00000031221	Igbp1	56.0974	50.6655	50.6353	68.0447	58.8203	56.0215	7.1875	12.8299
ENSMUSG00000048583	Igf2	88.4415	80.9945	30.6285	104.231	104.176	80.9627	30.2781	37.3976
ENSMUSG00000039323	Igfbp2	449.924	545.175	203.985	514.466	483.149	521.935	136.261	26.1069
ENSMUSG00000017493	Igfbp4	32.6851	27.5692	37.8129	35.9044	6.45355	74.9662	12.6996	16.9405
ENSMUSG00000026185	Igfbp5	79.0244	82.3747	25.6532	131.996	34.0573	131.917	42.8214	32.4608
ENSMUSG00000023046	Igfbp6	25.5238	62.9128	66.0564	54.0544	52.3803	57.9981	15.9832	27.5582
ENSMUSG00000036256	Igfbp7	61.8593	114.222	37.1034	112.404	88.9242	139.708	33.2713	23.8149
ENSMUSG00000024474	Ik	71.4901	67.4172	29.7017	89.7346	61.6624	68.879	21.8626	31.7406
ENSMUSG00000073889	Il11ra1	35.093	34.2944	49.5387	32.0845	47.2449	53.1416	8.09559	15.234
ENSMUSG00000039217	Il18	92.0499	56.7246	107.213	61.1506	88.1518	72.4934	21.4688	29.6148
ENSMUSG00000030890	Ilk	55.464	50.1203	48.9306	59.845	71.6513	70.5102	9.1836	13.0245
ENSMUSG00000042670	Immp1l	54.2475	52.1632	93.9463	48.9173	54.5675	59.6122	18.6832	31.3412
ENSMUSG00000052337	Immt	22.5871	38.8727	19.7865	70.785	33.2142	45.3731	20.3917	44.9423
ENSMUSG00000032288	Imp3	45.0424	47.9912	48.1784	53.9652	67.0271	54.6306	8.77195	16.0568
ENSMUSG00000062867	Impdh2	72.745	93.9701	107.742	87.7776	92.2471	83.4512	12.5922	15.0893
ENSMUSG00000006127	Inpp5k	142.789	147.352	49.4371	185.027	84.2311	185.353	54.1731	29.227
ENSMUSG00000045294	Insig1	248.208	211.601	165.769	154.256	131.396	167.248	47.0463	28.1296
ENSMUSG00000032594	Ip6k1	52.8979	61.9256	42.023	60.0502	36.3136	56.1307	11.1861	19.9287
ENSMUSG00000030536	Iqgap1	104.931	81.6325	25.5375	78.9683	43.0578	58.0952	31.97	55.0304
ENSMUSG00000060477	Irak2	75.9296	62.9783	27.8562	52.1947	39.5978	48.2719	18.9044	39.1623
ENSMUSG00000018899	Irf1	155.148	163.736	56.6537	118.157	114.113	106.502	42.3875	39.7999
ENSMUSG00000026638	Irf6	323.083	253.464	94.7491	211.839	107.647	166.299	97.1309	58.4074
ENSMUSG00000044792	Isca1	97.4433	74.394	46.5271	96.9088	56.8858	89.0047	23.0287	25.8736
ENSMUSG00000025825	Iscu	69.0738	86.2308	61.7953	82.719	88.1271	87.9328	11.5542	13.1398
ENSMUSG00000035692	Isg15	37.9846	52.2498	35.3949	90.5888	59.0528	53.7327	22.1609	41.2428
ENSMUSG00000037206	Islr	41.0623	76.5281	35.0778	80.2687	42.2478	94.9109	21.5391	22.694
ENSMUSG00000031729	Ist1	93.0401	87.9649	65.7182	85.7705	70.3211	76.1089	11.8622	15.5858
ENSMUSG00000024187	Itfg3	45.9685	59.1816	29.45	49.0006	39.5461	47.2046	11.0558	23.4209
ENSMUSG00000027111	Itga6	235.698	166.244	84.8215	172.982	108.195	130.114	59.3037	45.5782
ENSMUSG00000027087	Itgav	59.2173	47.9156	30.7266	33.4432	29.2272	48.5984	13.0091	26.7686
ENSMUSG00000025809	Itgb1	57.8348	63.5478	44.9878	76.2255	44.399	61.052	13.3742	21.9062
ENSMUSG00000020758	Itgb4	83.2269	82.2786	27.2036	72.7598	54.7789	53.6153	23.5558	43.9349
ENSMUSG00000022817	Itgb5	53.6435	75.1726	30.5491	70.0211	44.798	63.6769	18.2771	28.7028
ENSMUSG00000022108	Itm2b	789.457	704.942	669.669	764.972	749.558	730.935	48.075	6.5772
ENSMUSG00000026223	Itm2c	148.168	139.538	125.665	162.267	112.739	166.517	19.2638	11.5687
ENSMUSG00000074797	Itpa	57.8426	36.1437	49.468	50.6357	44.5583	48.4782	8.03166	16.5675
ENSMUSG00000023150	Ivns1abp	75.9625	59.1398	58.8442	60.3984	44.6778	54.8479	11.0862	20.2126
ENSMUSG00000028530	Jak1	58.392	58.3592	24.233	60.9275	31.0702	45.1574	17.4933	38.7386
ENSMUSG00000034271	Jdp2	176.256	160.194	69.699	136.795	149.115	123.608	41.0649	33.2219
ENSMUSG00000025736	Jmjd8	47.7833	51.0181	30.2878	50.9713	38.3924	47.6879	9.09886	19.08
ENSMUSG00000052837	Junb	119.018	118.954	97.7952	88.2554	101.111	92.0396	13.5888	14.7641
ENSMUSG00000001552	Jup	807.919	771.516	263.386	637.25	572.628	515.339	216.528	42.0167
ENSMUSG00000031948	Kars	98.3333	99.0749	65.796	98.358	79.008	84.8782	15.0875	17.7755
ENSMUSG00000079436	Kcnj13	88.8216	107.879	27.8784	135.392	46.8234	139.836	43.9645	31.4401
ENSMUSG00000033287	Kctd17	109.663	69.8125	33.129	70.0634	35.8673	60.8173	31.2239	51.3404
ENSMUSG00000016946	Kctd5	100.766	81.4745	78.22	68.0076	64.3459	68.3723	14.2751	20.8785
ENSMUSG00000002778	Kdelr1	128.54	141.62	121.409	134.794	110.869	135.403	11.9094	8.79551
ENSMUSG00000079111	Kdelr2	49.1418	49.2906	29.2391	45.6152	57.9488	47.0303	10.5386	22.4081
ENSMUSG00000020821	Kif1c	191.527	204.699	72.9558	175.803	88.4126	137.484	61.3514	44.6244
ENSMUSG00000040714	Klc3	43.9676	52.1355	31.8705	56.8255	60.086	50.2623	11.3216	22.525
ENSMUSG00000029178	Klf3	169.243	161.753	64.9232	116.923	45.1841	96.2543	55.8036	57.9752
ENSMUSG00000003032	Klf4	444.442	389.502	87.8298	304.686	265.787	251.85	136.995	54.3956
ENSMUSG00000005148	Klf5	164.535	138.061	19.4217	112.569	47.8182	81.456	61.0845	74.9908
ENSMUSG00000001440	Kpnb1	65.4596	50.3539	33.6305	64.4404	32.1039	48.5571	16.0675	33.0899
ENSMUSG00000053012	Krcc1	110.294	68.9542	83.6659	71.4651	71.2414	74.0708	17.2945	23.3486
ENSMUSG00000020912	Krt12	19360.9	21080.5	15387.7	14413.2	19659.6	15021.2	2906.16	19.3471
ENSMUSG00000044041	Krt13	1782.5	1777.52	1634.68	1555.87	1420.29	1382.11	153.644	11.1167
ENSMUSG00000045545	Krt14	436.307	465.492	512.267	691.906	695.354	469.337	124.729	26.5756
ENSMUSG00000054146	Krt15	3251.32	3138.28	2492.52	3687.02	2618.9	2552.55	487.334	19.092
ENSMUSG00000023043	Krt18	119.225	121.053	44.2641	157.671	79.0882	172.218	43.5654	25.2966
ENSMUSG00000020911	Krt19	311.633	339.292	276.687	491.892	304.795	292.89	85.1558	29.0743
ENSMUSG00000059668	Krt4	366.561	340.714	573.98	659.766	312.678	380.724	155.831	40.9301
ENSMUSG00000061527	Krt5	11528.1	12584.4	7065.99	9979.34	11068	8728.82	2107.89	24.1486
ENSMUSG00000058354	Krt6a	3575.57	3742	2317.13	3028.64	3197.64	2660.15	556.725	20.9283
ENSMUSG00000023041	Krt6b	3430.52	3361.27	1949.42	2482.55	2757.24	2354.82	620.201	26.3375
ENSMUSG00000023039	Krt7	96.1775	81.5204	40.6072	119.123	52.8305	70.5581	31.8812	45.1844
ENSMUSG00000049382	Krt8	45.2943	58.2782	32.0186	98.3683	30.0247	70.7041	27.8989	39.4587
ENSMUSG00000037185	Krt80	411.487	422.676	123.179	318.292	141.369	244.254	143.932	58.9272
ENSMUSG00000042747	Krtcap2	68.6943	87.4317	100.932	67.012	102.138	83.8329	16.9014	20.1608
ENSMUSG00000055553	Kxd1	49.3695	54.8152	61.2713	56.6097	50.142	53.1045	4.89127	9.21065
ENSMUSG00000041782	Lad1	252.794	251.671	80.5499	195.357	254.816	173.804	75.0069	43.1561
ENSMUSG00000015289	Lage3	44.3303	67.8626	80.3179	53.165	50.3938	57.1461	14.6295	25.6001
ENSMUSG00000031447	Lamp1	424.152	365.273	279.093	370.304	284.564	343.088	61.8711	18.0336
ENSMUSG00000016534	Lamp2	213.483	157.846	158.603	168.064	82.5662	167.698	47.0439	28.0528
ENSMUSG00000030842	Lamtor1	146.145	165.553	188.145	162.862	145.201	168.83	17.533	10.385
ENSMUSG00000028062	Lamtor2	93.9377	159.113	128.231	140.463	177.205	132.432	31.6612	23.9075
ENSMUSG00000091512	Lamtor3	64.8663	52.3097	36.0402	55.6264	42.9848	51.6224	11.1962	21.6886
ENSMUSG00000050552	Lamtor4	50.8785	66.3399	87.1512	65.8777	87.6508	71.6683	15.7262	21.9431
ENSMUSG00000087260	Lamtor5	62.9882	74.0708	106.416	83.6887	75.844	85.1911	16.2129	19.0312
ENSMUSG00000026000	Lancl1	87.2105	121.717	116.683	110.064	139.883	104.184	19.1291	18.3609
ENSMUSG00000020585	Laptm4a	927.08	886.434	1133.75	769.909	706.581	905.59	164.869	18.2057
ENSMUSG00000035202	Lars2	1019.76	1526.58	4219.56	1494.5	917.551	1702.03	1360.47	79.9323
ENSMUSG00000038366	Lasp1	174.923	173.561	79.7477	154.241	103.51	133.798	43.2183	32.3011
ENSMUSG00000054325	Lce3a	49.9243	49.1688	13.8989	35.3485	84.3148	45.279	25.671	56.6951
ENSMUSG00000025223	Ldb1	51.2112	60.3149	19.3681	61.5979	51.7414	52.4598	17.1542	32.6998
ENSMUSG00000063229	Ldha	467.923	533.459	638.769	726.512	584.145	623.487	98.9289	15.867
ENSMUSG00000030246	Ldhb	156.777	149.076	86.1544	268.524	172.801	269.117	65.7687	24.4387
ENSMUSG00000032193	Ldlr	172.266	151.775	46.7769	121.923	90.9663	100.667	49.7407	49.411
ENSMUSG00000035212	Leprot	55.0863	47.9198	49.4293	45.7676	39.1836	47.5088	5.77952	12.1652
ENSMUSG00000068220	Lgals1	51.4022	80.0318	73.0865	71.4986	84.3884	113.13	12.6851	11.2128
ENSMUSG00000050335	Lgals3	1447.38	1501.22	1237.51	1146.41	1458.79	1162.24	156.484	13.464
ENSMUSG00000033880	Lgals3bp	46.9262	70.113	28.0594	81.4137	52.4082	83.4189	20.7407	24.8634
ENSMUSG00000053522	Lgals7	78.1598	76.5159	167.794	117.682	79.7445	87.7855	39.5861	45.0942
ENSMUSG00000021190	Lgmn	131.35	98.3019	58.2364	123.112	93.4146	115.228	28.7382	24.9404
ENSMUSG00000023022	Lima1	60.4295	64.008	18.5034	67.6355	43.4996	47.7659	20.2915	42.4811
ENSMUSG00000020451	Limk2	159.186	165.593	65.0975	155.549	116.66	124.568	42.2271	33.8989
ENSMUSG00000020782	Llgl2	77.0652	54.285	13.7983	46.6225	98.0115	52.8905	31.8647	60.2465
ENSMUSG00000020224	Llph	59.9968	74.0237	61.9605	73.9793	83.3606	62.9562	9.65691	15.3391
ENSMUSG00000021484	Lman2	60.2801	69.8011	53.277	68.8542	43.8464	61.6696	10.9267	17.7181
ENSMUSG00000028063	Lmna	101.548	88.7261	57.6124	84.8872	71.7912	72.7753	16.7985	23.0827
ENSMUSG00000028266	Lmo4	133.248	128.942	93.1028	125.561	119.622	108.491	15.89	14.6464
ENSMUSG00000033060	Lmo7	258.203	166.317	44.3101	155.675	68.7047	117.425	85.3529	72.6873
ENSMUSG00000047866	Lonp2	48.639	43.0539	29.4797	52.5999	43.2125	48.3907	8.74665	18.0751
ENSMUSG00000004270	Lpcat3	79.8574	70.9317	50.3506	62.1462	61.9845	59.5215	11.0426	18.5523
ENSMUSG00000027134	Lpcat4	277.714	277.61	79.4895	187.533	281.932	190.659	88.4294	46.3809
ENSMUSG00000028003	Lrat	98.712	80.4426	17.1991	98.2811	25.5475	100.27	39.7473	39.6404
ENSMUSG00000040249	Lrp1	102.273	73.8846	29.234	73.7747	59.3036	88.135	26.5546	30.1295
ENSMUSG00000022175	Lrp10	60.3502	69.2755	32.4569	59.9445	45.8862	58.2956	14.4747	24.8299
ENSMUSG00000029103	Lrpap1	59.0673	65.0595	38.9623	88.0699	63.1761	78.1096	17.5069	22.4132
ENSMUSG00000026961	Lrrc26	76.3454	75.9288	84.5303	64.0197	71.6479	62.4856	7.48374	11.9768
ENSMUSG00000020869	Lrrc59	49.7732	45.6633	32.6944	58.9236	39.8139	45.9249	9.93372	21.6303
ENSMUSG00000066568	Lsm14a	91.5471	71.5072	44.5401	94.7058	46.5126	73.973	23.8564	32.2501
ENSMUSG00000034192	Lsm3	60.5927	38.951	56.8877	37.4156	49.3475	47.1822	10.3834	22.0069
ENSMUSG00000031848	Lsm4	61.6632	75.1921	92.8728	78.5386	84.6516	79.0464	11.6061	14.6826
ENSMUSG00000031683	Lsm6	46.1184	44.5982	54.0113	46.1612	53.2579	47.1239	4.43948	9.42086
ENSMUSG00000035215	Lsm7	52.915	70.4228	113.858	58.5487	73.5115	74.858	23.9002	31.9274
ENSMUSG00000001247	Lsr	56.4307	66.7629	47.3766	61.132	54.4362	50.538	7.27387	14.3929
ENSMUSG00000015889	Lta4h	50.9503	55.6301	41.1203	57.9894	51.5957	49.153	6.46549	13.1538
ENSMUSG00000030339	Ltbr	57.0063	56.7432	35.5689	66.4818	36.583	50.7015	13.7236	27.0674
ENSMUSG00000047557	Lxn	98.8298	85.6074	47.2134	83.6557	114.937	74.2437	25.0598	33.7535
ENSMUSG00000075602	Ly6a	552.504	563.457	411.967	520.468	608.367	480.462	73.7915	15.3585
ENSMUSG00000022587	Ly6e	1010.84	1086.2	791.3	1266.37	1053.9	919.723	170.485	18.5365
ENSMUSG00000092586	Ly6g6c	589.487	620.453	311.19	407.577	686.624	438.632	157.223	35.844
ENSMUSG00000013766	Ly6g6e	95.1804	90.5756	71.5303	82.7552	78.1048	70.2893	9.47825	13.4846
ENSMUSG00000022594	Lynx1	126.098	143.293	61.5778	116.204	74.1174	92.4925	34.9051	37.7383
ENSMUSG00000022595	Lypd2	11975.5	15309.5	19644.9	8650.53	16435.4	12090.6	4225.34	34.9472
ENSMUSG00000057454	Lypd3	426.098	544.004	341.069	389.33	529.456	372.571	88.3004	23.7003
ENSMUSG00000025903	Lypla1	107.793	58.0664	79.0769	86.906	26.2788	71.4267	30.973	43.3633
ENSMUSG00000028670	Lypla2	95.6378	100.227	76.9283	97.9787	92.3106	89.7252	9.24678	10.3057
ENSMUSG00000069516	Lyz2	16.7389	29.3752	22.5308	21.4425	21.1094	60.3309	4.55993	7.5582
ENSMUSG00000007458	M6pr	100.382	98.6275	89.2025	105.636	76.2079	93.7412	11.5878	12.3615
ENSMUSG00000079562	Maea	87.1453	103.681	47.8664	93.323	68.8972	80.8672	22.0511	27.2683
ENSMUSG00000022553	Maf1	39.2687	46.4808	42.5128	56.4014	49.5409	52.2639	6.61234	12.6518
ENSMUSG00000028609	Magoh	58.776	52.5788	73.8554	70.2563	61.7029	61.1605	8.62669	14.105
ENSMUSG00000027375	Mal	2871.57	2269.61	2774.88	1836.29	1797.5	1944.56	505.016	25.9708
ENSMUSG00000024479	Mal2	681.966	438.19	468.063	337.281	346.325	381.191	139.313	36.5468
ENSMUSG00000027377	Mall	271.949	244.944	199.352	197.015	226.274	192.561	31.6318	16.427
ENSMUSG00000063019	Manbal	59.6022	51.2209	44.2751	46.1215	43.2692	51.8363	6.72195	12.9676
ENSMUSG00000032575	Manf	129.305	128.4	98.2022	123.441	128.008	117.851	13.2044	11.2043
ENSMUSG00000027602	Map1lc3a	175.703	233.994	229.056	232.517	257.004	258.602	30.0256	11.6108
ENSMUSG00000031812	Map1lc3b	151.774	186.171	143.662	185.389	144.74	168.294	21.6185	12.8457
ENSMUSG00000004936	Map2k1	84.2231	99.1469	56.9005	94.8434	67.547	82.6246	17.9723	21.7518
ENSMUSG00000035027	Map2k2	109.185	129.683	73.2642	114.288	113.186	109.157	20.8838	19.1318
ENSMUSG00000018932	Map2k3	97.8939	87.8973	51.7625	83.6897	76.1926	73.3629	17.3689	23.6753
ENSMUSG00000028862	Map3k6	55.3911	70.167	40.4154	46.6401	76.5577	48.5295	15.3082	31.5441
ENSMUSG00000063358	Mapk1	115.783	102.153	91.2881	109.24	55.2719	93.6538	23.8624	25.4793
ENSMUSG00000063065	Mapk3	214.713	232.285	157.65	211.417	198.565	199.64	28.0263	14.0384
ENSMUSG00000038696	Mapkap1	89.7266	112.009	36.2324	100.381	72.4392	78.0806	29.5131	37.7982
ENSMUSG00000016528	Mapkapk2	63.4853	66.7839	49.544	71.9986	50.7596	62.496	9.9439	15.9113
ENSMUSG00000032577	Mapkapk3	85.0276	92.2608	88.0316	85.2187	64.2453	70.507	10.861	15.4041
ENSMUSG00000027479	Mapre1	44.9558	45.0154	27.2283	70.7676	21.9282	49.7579	19.1473	38.481
ENSMUSG00000073481	Marc2	111.624	106.243	108.634	106.976	121.96	109.421	6.42038	5.86761
ENSMUSG00000079557	March2	67.4673	59.5814	66.8144	67.6456	57.3762	68.1015	4.90876	7.208
ENSMUSG00000047945	Marcksl1	61.442	58.4658	38.5431	57.3719	59.9112	50.686	9.40716	18.5597
ENSMUSG00000024969	Mark2	108.63	93.9539	25.2332	80.966	43.7883	66.3334	34.9145	52.635
ENSMUSG00000053907	Mat2a	79.9162	62.0489	36.951	60.7484	45.8338	58.1305	16.5174	28.4143
ENSMUSG00000042032	Mat2b	65.2593	54.5106	57.6991	55.2231	38.3931	53.7152	9.81777	18.2774
ENSMUSG00000059436	Max	63.3995	48.1626	23.7962	55.7451	40.1273	49.7592	15.2445	30.6366
ENSMUSG00000018893	Mb	54.4019	51.7576	93.4877	63.2642	115.92	63.2321	27.9084	44.1365
ENSMUSG00000024513	Mbd2	185.002	162.674	126.988	169.757	200.331	155.771	27.5831	17.7074
ENSMUSG00000035478	Mbd3	68.7599	96.3329	48.4946	107.089	94.9379	89.1855	23.9473	26.8511
ENSMUSG00000022139	Mbnl2	71.5283	49.5851	24.177	58.3448	28.5933	45.2333	19.9699	44.1486
ENSMUSG00000041607	Mbp	471.642	354.074	132.982	311.873	326.127	269.666	121.69	45.1261
ENSMUSG00000031835	Mbtps1	45.109	64.7765	24.678	63.6825	32.7171	49.0117	18.0062	36.7387
ENSMUSG00000024150	Mcfd2	37.8539	43.7881	42.6169	70.674	33.0605	61.3365	14.6469	23.8796
ENSMUSG00000038612	Mcl1	114.615	87.3371	67.6696	92.4917	70.3672	79.8113	18.9862	23.7888
ENSMUSG00000020321	Mdh1	320.423	371.251	198.424	515.948	265.588	399.173	120.143	30.098
ENSMUSG00000019179	Mdh2	205.264	217.512	174.796	330.629	282.299	266.452	63.1361	23.6951
ENSMUSG00000027239	Mdk	83.6017	125.492	56.1223	123.344	78.8285	183.427	30.1016	16.4107
ENSMUSG00000002768	Mea1	91.4859	138.535	126.853	121.893	138.104	121.836	19.2222	15.777
ENSMUSG00000015804	Med28	71.2567	76.134	83.7527	92.0946	95.8339	87.232	10.3648	11.8819
ENSMUSG00000006392	Med8	92.2334	48.0861	37.2695	54.4164	49.0014	53.0668	21.0809	39.7252
ENSMUSG00000027210	Meis2	60.5857	60.8071	20.0067	70.7314	35.5186	47.8098	21.017	43.9595
ENSMUSG00000036112	Metap2	158.378	142.011	67.9202	134.74	92.9838	110.969	37.4623	33.7591
ENSMUSG00000002274	Metrn	24.7689	36.2309	27.0733	24.7858	31.4512	47.1196	4.93897	10.4818
ENSMUSG00000039208	Metrnl	43.4922	52.6423	45.51	49.0078	62.4311	45.7848	7.46839	16.3119
ENSMUSG00000054619	Mettl7a1	73.4199	64.9806	51.6414	64.2393	41.9855	61.4856	12.3943	20.158
ENSMUSG00000030876	Mettl9	53.321	44.4098	56.564	55.589	46.8645	52.1838	5.41585	10.3784
ENSMUSG00000031647	Mfap3l	98.9026	100.533	36.3502	85.9816	25.232	74.9126	35.9087	47.9342
ENSMUSG00000042436	Mfap4	21.2245	23.9172	14.8874	48.7908	9.84177	55.3425	15.0452	27.1856
ENSMUSG00000030605	Mfge8	95.3098	119.813	110.137	187.117	134.133	142.436	35.2798	24.7688
ENSMUSG00000029020	Mfn2	46.6612	52.3053	22.6488	61.4725	27.0169	48.022	16.6288	34.6274
ENSMUSG00000034739	Mfrp	100.451	125.728	21.8234	146.776	18.005	159.821	59.5055	37.2326
ENSMUSG00000045665	Mfsd5	71.8831	76.8003	46.1117	73.5049	64.6644	62.4246	12.2796	19.671
ENSMUSG00000037161	Mgarp	2368.26	2487.21	2169.53	1935.97	2247.47	2024.17	209.169	10.3336
ENSMUSG00000020346	Mgat1	37.3556	48.4685	37.2955	55.8618	32.9171	49.4647	9.47989	19.1649
ENSMUSG00000042428	Mgat3	63.159	70.2414	27.5884	68.4776	31.1092	47.7504	20.9825	43.9421
ENSMUSG00000033174	Mgll	101.001	193.047	51.0751	179.494	85.0741	196.203	61.6198	31.4061
ENSMUSG00000030218	Mgp	42.6493	102.762	166.438	109.561	98.0749	160.452	43.9599	27.3975
ENSMUSG00000008540	Mgst1	55.906	137.974	76.3651	133.062	51.6005	153.934	41.7548	27.1252
ENSMUSG00000026688	Mgst3	170.981	153.118	180.179	139.975	204.919	148.799	25.0512	16.8356
ENSMUSG00000056050	Mia3	57.5089	65.1104	12.507	55.6205	40.6821	50.517	20.8559	41.2849
ENSMUSG00000020111	Micu1	80.5805	101.08	72.4754	126.214	97.9108	98.7866	20.8141	21.0697
ENSMUSG00000008035	Mid1ip1	145.256	198.973	79.3978	185.49	116.24	135.257	49.2019	36.3766
ENSMUSG00000035621	Midn	73.6603	64.4715	24.0514	59.6902	31.8008	47.0866	21.5927	45.8573
ENSMUSG00000002580	Mien1	102.536	119.025	161.92	127.52	147.396	131.802	23.3896	17.7461
ENSMUSG00000033307	Mif	417.451	691.436	399.561	590.299	910.179	700.582	211.039	30.1234
ENSMUSG00000020743	Mif4gd	48.5002	54.1397	40.7729	57.8074	46.5627	53.4257	6.63915	12.4269
ENSMUSG00000050608	Minos1	108.274	132.171	280.146	146.264	242.759	186.803	75.0329	40.1668
ENSMUSG00000098973	Mir6236	303.467	521.446	1916.5	528.569	489.085	708.922	657.539	92.752
ENSMUSG00000025609	Mkln1	69.1495	88.6115	36.8422	81.6921	80.2786	73.6756	20.4955	27.8185
ENSMUSG00000020190	Mknk2	268.989	333.7	115.368	253.197	215.735	207.409	80.4396	38.783
ENSMUSG00000029922	Mkrn1	136.727	137.497	140.385	134.962	118.583	121.671	8.63646	7.09823
ENSMUSG00000024806	Mlana	57.6727	218.946	115.487	146.499	132.441	288.041	58.1868	20.2008
ENSMUSG00000030120	Mlf2	157.807	170.441	107.718	201.239	182.691	187.356	35.2973	18.8397
ENSMUSG00000068036	Mllt4	94.3514	96.2188	27.121	68.0166	55.1345	60.7176	28.8408	47.4999
ENSMUSG00000026766	Mmadhc	77.6584	84.2972	77.7825	76.8041	75.197	74.5203	3.48211	4.67271
ENSMUSG00000000957	Mmp14	67.9205	68.2274	20.4744	60.1346	39.7396	48.9999	20.7647	42.3769
ENSMUSG00000043131	Mob1a	68.1891	65.761	47.0227	62.1879	33.4415	50.1897	14.742	29.3726
ENSMUSG00000015536	Mocs2	106.304	98.8679	96.5808	100.184	94.3223	96.6317	4.53289	4.69089
ENSMUSG00000062270	Morf4l1	316.131	285.607	204.462	359.652	204.577	292.93	68.7406	23.4665
ENSMUSG00000031422	Morf4l2	132.654	127.497	99.1853	130.756	93.1106	119.334	18.9201	15.8548
ENSMUSG00000037221	Mospd3	66.6825	56.2095	24.8537	44.2967	62.2428	51.0226	16.7924	32.9117
ENSMUSG00000023861	Mpc1	125.329	175.505	188.01	159.785	175.258	163.779	24.2165	14.7861
ENSMUSG00000026568	Mpc2	196.27	172.872	254.44	114.658	234.245	178.309	54.8134	30.7406
ENSMUSG00000018761	Mpdu1	79.2981	85.8725	91.2525	95.5195	71.819	93.0992	9.44008	10.1398
ENSMUSG00000003199	Mpnd	65.7049	54.01	52.4144	41.091	43.8855	51.1783	9.68518	18.9244
ENSMUSG00000005417	Mprip	147.984	151.334	42.6667	138.929	114.55	115.381	45.0811	39.0713
ENSMUSG00000071711	Mpst	99.6504	125.886	108.938	88.8315	88.2285	92.8379	15.7066	16.9184
ENSMUSG00000035559	Mpv17l2	39.0379	32.8905	48.1188	44.0477	38.19	45.1143	5.83099	12.9249
ENSMUSG00000032092	Mpzl2	185.061	135.665	105.199	135.612	90.4043	109.461	36.3232	33.1836
ENSMUSG00000026471	Mr1	78.4683	67.4246	40.5148	54.3799	37.7844	52.8587	17.3865	32.8924
ENSMUSG00000039395	Mreg	125.509	106.382	79.6601	94.3519	78.825	84.7947	19.6136	23.1307
ENSMUSG00000055302	Mrfap1	265.824	195.114	198.138	215.694	225.165	227.129	28.4705	12.535
ENSMUSG00000039640	Mrpl12	30.7439	47.2815	50.1424	42.2656	46.3973	46.6617	7.59879	16.2849
ENSMUSG00000022370	Mrpl13	49.0125	45.6149	54.3081	42.5773	51.8198	53.5551	4.6979	8.77209
ENSMUSG00000023939	Mrpl14	92.2975	99.4963	138.921	105.119	111.354	105.812	17.9178	16.9335
ENSMUSG00000030879	Mrpl17	41.2103	97.4549	103.447	91.1374	127.472	95.8725	31.6201	32.9814
ENSMUSG00000029066	Mrpl20	73.8081	85.7632	119.262	88.2938	91.2957	95.5787	16.7839	17.5603
ENSMUSG00000037772	Mrpl23	99.3191	123.587	161.156	126.548	165.313	134.278	27.7382	20.6573
ENSMUSG00000019710	Mrpl24	57.8873	62.0665	71.9026	65.3515	69.3287	65.0114	5.59535	8.60673
ENSMUSG00000024414	Mrpl27	44.0402	53.3803	40.8754	66.7032	67.429	62.9296	12.373	19.6617
ENSMUSG00000024181	Mrpl28	32.9558	73.5058	94.3409	93.3159	79.505	78.365	24.997	31.8982
ENSMUSG00000026087	Mrpl30	113.248	101.908	167.994	117.751	134.758	118.594	25.714	21.6824
ENSMUSG00000106918	Mrpl33	62.0422	83.3644	89.4981	97.0822	77.5322	78.9162	13.2645	16.8083
ENSMUSG00000034880	Mrpl34	37.469	34.3391	47.9415	47.6089	48.016	50.951	6.6407	13.0335
ENSMUSG00000021607	Mrpl36	44.7896	38.1028	44.8222	48.2183	50.6093	47.8424	4.7168	9.85904
ENSMUSG00000036850	Mrpl41	52.6104	38.2645	48.0008	58.6853	38.6154	52.5124	8.87916	16.9087
ENSMUSG00000062981	Mrpl42	109.323	111.085	104.326	98.3247	133.568	111.117	13.3869	12.0475
ENSMUSG00000030706	Mrpl48	48.0964	94.0568	92.5827	84.4189	114.952	96.2867	24.4042	25.3453
ENSMUSG00000030335	Mrpl51	71.5507	52.906	97.6761	67.9367	103.442	82.8474	21.2401	25.6376
ENSMUSG00000010406	Mrpl52	140.288	198.691	321.681	184.302	253.307	203.174	69.8754	34.392
ENSMUSG00000030037	Mrpl53	34.1246	29.4033	60.143	38.4266	53.9153	47.124	13.204	28.0197
ENSMUSG00000034932	Mrpl54	54.6986	95.5176	126.552	95.1615	98.5434	96.7202	25.6344	26.5037
ENSMUSG00000028140	Mrpl9	42.0965	53.1259	40.949	55.5141	49.6102	46.7451	6.51077	13.9282
ENSMUSG00000045948	Mrps12	35.7601	63.6186	42.7849	54.608	68.3614	56.2524	13.7193	24.3888
ENSMUSG00000058267	Mrps14	60.4198	58.2973	88.9672	62.8002	81.463	69.0041	13.8831	20.1193
ENSMUSG00000049960	Mrps16	66.8299	73.9426	111.237	65.3074	78.5805	79.521	18.711	23.5297
ENSMUSG00000023967	Mrps18a	55.937	59.7027	51.756	80.3369	56.7385	71.6459	11.2338	15.6795
ENSMUSG00000016833	Mrps18c	66.7778	44.7803	77.8676	54.0601	64.4254	60.0186	12.641	21.0618
ENSMUSG00000054312	Mrps21	133.014	185.065	157.74	154.751	181.942	168.09	21.4438	12.7573
ENSMUSG00000023723	Mrps23	85.168	89.7996	94.3753	74.495	38.2713	76.1659	22.5664	29.6279
ENSMUSG00000020477	Mrps24	45.794	49.0291	97.9406	55.6655	75.0094	64.2312	21.7707	33.8943
ENSMUSG00000029918	Mrps33	88.6533	77.5691	112.188	95.192	108.839	103.476	14.3182	13.8372
ENSMUSG00000039680	Mrps6	49.5247	58.8016	36.2391	60.8508	49.2335	68.7092	9.76039	14.2054
ENSMUSG00000052915	Msl1	63.0874	55.3712	26.0146	53.0171	32.2133	46.4401	15.957	34.3605
ENSMUSG00000031604	Msmo1	233.752	168.531	140.303	171.154	185.394	165.091	34.2924	20.7719
ENSMUSG00000075705	Msrb1	46.5039	50.1348	54.3024	49.4099	59.9445	52.1648	5.2152	9.99755
ENSMUSG00000064357	mt-Atp6	11617.2	4998.27	6632.21	6689.1	6980.41	8172.77	2491.11	30.4806
ENSMUSG00000064351	mt-Co1	12720.8	7505.43	5745.33	10222.7	6781.93	10306.9	2840.2	27.5563
ENSMUSG00000064354	mt-Co2	3342.05	1530.14	2991.26	2687.53	3809.75	2941.6	858.655	29.19
ENSMUSG00000064358	mt-Co3	3424.12	2708.35	5019.33	2213.85	2304.93	3660.74	1156.92	31.6034
ENSMUSG00000064370	mt-Cytb	8275.35	4830.53	4634.43	7268.44	6606.65	7500.94	1570.41	20.9361
ENSMUSG00000064341	mt-Nd1	6204.6	3153.29	3596.75	4210.56	4006.73	4814.57	1173.62	24.3764
ENSMUSG00000064345	mt-Nd2	2957.43	1468.62	1236.81	1962.23	1935.03	2189.68	661.143	30.1935
ENSMUSG00000064363	mt-Nd4	3669.84	1921.59	1404.32	2595.9	2705.35	2818.42	858.302	30.4533
ENSMUSG00000065947	mt-Nd4l	287.241	678.346	583.563	806.248	95.2061	689.458	292.068	42.3619
ENSMUSG00000064367	mt-Nd5	1677.94	1109.22	392.947	1829.24	877.721	1646.94	588.485	35.732
ENSMUSG00000064368	mt-Nd6	2766.87	1341.13	717.807	2391.7	2180.28	2346.35	833.608	35.5279
ENSMUSG00000064337	mt-Rnr1	441.686	215	441.896	453.647	435.091	441.598	102.219	23.1476
ENSMUSG00000031765	Mt1	907.231	1294.33	591.762	1098.85	1337.95	1360.76	306.303	22.5098
ENSMUSG00000031762	Mt2	1057.74	1169.56	637.596	971.778	1539.16	1131.1	326.596	28.8741
ENSMUSG00000031760	Mt3	152.811	202.378	133.706	186.593	179.741	253.432	27.5037	10.8525
ENSMUSG00000071646	Mta2	63.1525	64.4241	32.731	80.1718	47.5798	55.9172	18.0676	32.3114
ENSMUSG00000024012	Mtch1	354.606	320.317	291.488	334.596	298.51	339.792	25.9106	7.62543
ENSMUSG00000027282	Mtch2	94.5053	83.9424	102.749	82.0998	93.2082	89.2436	8.42266	9.43783
ENSMUSG00000029840	Mtpn	57.6958	52.5796	44.3759	55.103	28.4742	48.7971	11.8237	24.2303
ENSMUSG00000045636	Mtus1	88.4147	79.7604	18.8066	78.3096	39.1911	59.693	30.2448	50.6673
ENSMUSG00000064068	Mtx1	58.2918	80.4901	75.3425	82.8259	76.4559	77.2536	9.64724	12.4877
ENSMUSG00000042784	Muc1	83.2917	96.0066	96.3296	119.093	82.9506	83.4804	14.6977	17.6061
ENSMUSG00000035638	Muc20	220.556	189.2	63.2256	140.886	130.781	127.373	60.1898	47.2547
ENSMUSG00000079620	Muc4	458.75	322.29	165.81	371.079	308.977	279.895	106.791	38.154
ENSMUSG00000031813	Mvb12a	80.0391	81.286	97.2402	65.4479	93.1327	78.037	12.4932	16.0093
ENSMUSG00000041939	Mvk	74.8149	81.7054	64.4442	63.9895	62.8062	63.9145	8.33575	13.042
ENSMUSG00000030681	Mvp	68.3981	70.0147	29.263	62.8202	59.4219	52.7496	16.6098	31.4881
ENSMUSG00000001156	Mxd1	116.03	91.5725	29.8965	81.7523	55.8106	66.4071	33.1897	49.9792
ENSMUSG00000020814	Mxra7	142.419	163.488	123.576	127.994	145.182	136.81	15.7866	11.5391
ENSMUSG00000073616	Myeov2	162.376	205.053	341.841	200.993	229.457	243.373	68.0523	27.9621
ENSMUSG00000030739	Myh14	159.839	209.88	65.777	141.125	191.562	134.265	55.9375	41.662
ENSMUSG00000061816	Myl1	50.4658	64.7485	179.565	51.2595	141.45	82.0627	59.3492	72.3218
ENSMUSG00000024048	Myl12a	564.118	567.924	423.061	513.32	652.017	491.132	83.9822	17.0997
ENSMUSG00000034868	Myl12b	437.547	408.429	229.612	393.201	421.391	361.592	84.5644	23.3867
ENSMUSG00000090841	Myl6	1444.09	1615.24	1612.86	1376.14	1496.88	1459.23	104.981	7.19429
ENSMUSG00000067818	Myl9	21.0123	164.46	37.2387	18.5257	101.751	80.8949	63.3319	78.2891
ENSMUSG00000030672	Mylpf	52.592	93.1836	206.165	42.9748	191.958	99.7986	77.0775	77.2331
ENSMUSG00000033577	Myo6	120.637	86.8426	44.3019	65.217	46.0523	66.3605	31.9001	48.0709
ENSMUSG00000001053	N4bp3	85.1626	109	49.5357	87.5803	68.8949	68.5396	22.2291	32.4324
ENSMUSG00000031388	Naa10	38.8812	39.3711	67.8474	45.975	74.2386	49.2065	16.6254	33.787
ENSMUSG00000002728	Naa20	51.5714	59.6097	69.9165	61.3065	64.7822	62.1168	6.77825	10.9121
ENSMUSG00000059278	Naa38	83.7018	73.2605	109.763	84.0019	124.327	94.8704	21.2087	22.3555
ENSMUSG00000005982	Naa60	63.1138	65.3489	28.7158	75.3946	49.825	60.9109	17.997	29.5465
ENSMUSG00000025374	Nabp2	76.9347	76.8522	50.7753	79.0595	86.5272	73.7625	13.5892	18.4228
ENSMUSG00000061315	Naca	558.272	597.291	887.61	566.744	685.136	608.687	137.306	22.5577
ENSMUSG00000029063	Nadk	55.5464	55.1693	47.5165	56.1148	42.235	51.5154	6.17806	11.9926
ENSMUSG00000022453	Naga	34.614	56.8289	25.5066	53.7047	36.5235	49.241	13.3406	27.0924
ENSMUSG00000034744	Nagk	74.4701	74.7772	78.9729	70.6021	60.0142	69.7311	7.20724	10.3358
ENSMUSG00000028334	Nans	69.8315	51.174	43.0185	49.9127	46.4874	46.8852	10.4166	22.2172
ENSMUSG00000059119	Nap1l4	57.6353	59.7761	49.2013	71.6913	44.056	57.1303	10.6174	18.5845
ENSMUSG00000006024	Napa	137.911	144.146	69.914	171.337	132.434	137.571	37.3534	27.1521
ENSMUSG00000024587	Nars	67.136	51.812	42.1987	74.3864	49.1848	59.8756	13.3424	22.2836
ENSMUSG00000041120	Nbl1	52.6561	93.0109	58.8452	90.4145	68.5455	97.8724	18.2846	18.6821
ENSMUSG00000017119	Nbr1	50.2393	51.894	18.6641	68.4208	39.1942	52.1218	18.3607	35.2266
ENSMUSG00000008690	Ncaph2	92.4531	86.0843	74.8295	85.0812	112.197	82.4349	13.8592	16.8123
ENSMUSG00000022774	Ncbp2	77.4118	42.1739	24.7105	55.832	33.3428	52.4441	20.6703	39.414
ENSMUSG00000047586	Nccrp1	687.574	820.759	459.026	525.741	786.024	567.773	158.757	27.9612
ENSMUSG00000027002	Nckap1	111.24	98.911	47.3917	98.2065	64.6863	80.0477	26.8296	33.517
ENSMUSG00000026234	Ncl	81.7261	74.1891	30.2299	110.684	81.233	80.3096	28.9852	36.0918
ENSMUSG00000020238	Ncln	47.7287	56.4201	27.486	65.4952	39.0079	51.1626	14.7966	28.9207
ENSMUSG00000056234	Ncoa4	154.221	158.455	78.5048	126.323	84.1719	111.202	37.7319	33.931
ENSMUSG00000003458	Ncstn	85.0493	77.8636	35.36	78.4892	59.613	68.7914	20.1933	29.3544
ENSMUSG00000005125	Ndrg1	134.8	119.447	60.266	123.237	82.9695	111.938	31.2735	27.9382
ENSMUSG00000004558	Ndrg2	60.6088	57.5906	34.1418	79.2225	55.0132	76.2013	16.0714	21.0907
ENSMUSG00000016427	Ndufa1	228.043	192.264	280.938	240.158	256.735	271.549	33.0795	12.1818
ENSMUSG00000026260	Ndufa10	88.0418	94.4315	62.7325	116.601	84.146	96.7678	19.4011	20.0491
ENSMUSG00000020022	Ndufa12	248.75	161.474	225.112	219.899	231.133	231.6	33.0332	14.263
ENSMUSG00000036199	Ndufa13	82.6752	127.162	135.82	131.774	126.222	151.046	21.6181	14.3123
ENSMUSG00000014294	Ndufa2	165.009	263.866	348.063	267.309	327.263	298.397	71.324	23.9024
ENSMUSG00000035674	Ndufa3	419.562	401.927	554.733	431.009	459.148	481.135	60.4093	12.5556
ENSMUSG00000029632	Ndufa4	927.1	894.56	1507.48	1170.39	1349.52	1191.23	265.04	22.2493
ENSMUSG00000023089	Ndufa5	100.577	102.946	148.198	137.092	162.359	143.841	27.5041	19.1212
ENSMUSG00000022450	Ndufa6	105.73	128.335	186.013	153.836	181.912	165.092	34.4691	20.8787
ENSMUSG00000041881	Ndufa7	142.313	214.78	291.616	299.866	313.764	288.545	72.6134	25.1654
ENSMUSG00000026895	Ndufa8	181.683	175.381	189.387	156.693	183.865	177.373	12.6162	7.11281
ENSMUSG00000000399	Ndufa9	66.3634	78.4365	101.913	95.6308	97.2349	92.6734	14.972	16.1557
ENSMUSG00000030869	Ndufab1	160.002	76.4877	78.4631	105.026	120.587	114.145	34.4127	30.1483
ENSMUSG00000040048	Ndufb10	152.307	190.889	206.469	213.336	232.277	216.146	30.0612	13.9078
ENSMUSG00000031059	Ndufb11	138.393	205.833	287.472	232.551	245.604	250.31	55.2416	22.0693
ENSMUSG00000002416	Ndufb2	78.3607	83.9139	166.328	102.452	134.793	120.407	36.9994	30.7286
ENSMUSG00000026032	Ndufb3	100.851	98.7555	117.996	115.587	115.15	118.458	9.10046	7.68243
ENSMUSG00000022820	Ndufb4	50.0919	36.861	64.4169	43.9169	61.2401	55.3589	11.5684	20.8971
ENSMUSG00000027673	Ndufb5	169.726	112.276	183.31	165.331	176.336	175.513	28.2889	16.1179
ENSMUSG00000071014	Ndufb6	58.6592	65.4994	92.9146	79.8132	105.062	88.929	19.1042	21.4825
ENSMUSG00000033938	Ndufb7	134.705	173.707	229.341	192.13	240.734	210.666	42.9075	20.3676
ENSMUSG00000025204	Ndufb8	208.727	210.956	390.167	229.212	281.116	279.007	76.3054	27.3489
ENSMUSG00000022354	Ndufb9	196.73	249.692	516.173	290.205	350.423	339.723	122.916	36.1814
ENSMUSG00000037152	Ndufc1	296.791	180.271	329.206	260.452	327.601	315.212	61.8275	19.6146
ENSMUSG00000030647	Ndufc2	116.412	114.827	109.3	127.138	113.56	144.809	6.63598	4.58256
ENSMUSG00000013593	Ndufs2	131.123	117.007	137.722	160.876	190.82	167.842	28.9358	17.2399
ENSMUSG00000005510	Ndufs3	116.635	128.318	123.434	137.099	129.385	135.387	7.57555	5.59548
ENSMUSG00000021764	Ndufs4	60.8629	54.8535	85.4516	65.8874	67.9477	67.2431	11.4869	17.0827
ENSMUSG00000028648	Ndufs5	138.898	148.226	197.051	165.307	197.634	186.774	27.19	14.5577
ENSMUSG00000021606	Ndufs6	179.154	197.374	262.415	182.492	229.613	210.537	35.3531	16.7919
ENSMUSG00000020153	Ndufs7	64.7674	116.11	87.5669	113.331	128.628	123.476	25.647	20.7708
ENSMUSG00000059734	Ndufs8	63.2112	90.5694	103.654	87.1895	99.271	96.8862	15.7385	16.2443
ENSMUSG00000037916	Ndufv1	84.275	101.984	116.455	126.284	130.151	122.071	18.8559	15.4467
ENSMUSG00000024099	Ndufv2	88.7261	97.8734	128.012	106.088	134.429	118.254	19.5631	16.5433
ENSMUSG00000024038	Ndufv3	253.155	282.012	243.159	313.967	321.87	325.323	35.1735	10.8119
ENSMUSG00000092274	Neat1	84.6221	83.3998	7.89766	66.5524	51.6193	53.6716	31.5224	58.7319
ENSMUSG00000028923	Necap2	202.179	212.206	164.039	160.814	147.826	159.924	28.079	17.5577
ENSMUSG00000032216	Nedd4	175.946	133.586	79.8175	189.192	79.906	145.865	51.5778	35.3599
ENSMUSG00000010376	Nedd8	294.868	307.031	322.653	318.614	368.393	325.654	27.9461	8.58153
ENSMUSG00000037499	Nenf	57.7397	68.1278	103.095	73.7415	89.083	94.6724	17.8747	18.8806
ENSMUSG00000021215	Net1	233.873	181.998	103.057	164.436	101.855	133.037	55.9922	42.0876
ENSMUSG00000038615	Nfe2l1	115.698	78.0464	24.9341	126.232	43.5008	92.2265	44.026	47.7368
ENSMUSG00000015839	Nfe2l2	58.9368	56.9768	19.4041	59.0529	39.8398	45.919	17.3203	37.7192
ENSMUSG00000029993	Nfu1	73.5648	61.7437	56.8977	81.6339	73.7294	66.6629	10.0077	15.0125
ENSMUSG00000032897	Nfyc	54.1149	40.0677	15.8485	55.9931	39.8163	45.2906	16.0586	35.4569
ENSMUSG00000046432	Ngfrap1	64.2388	66.0767	38.2861	89.5324	73.0165	89.3135	18.5331	20.7506
ENSMUSG00000001056	Nhp2	53.0137	69.2246	111.779	63.0923	79.6348	68.0908	22.5394	33.1019
ENSMUSG00000063480	Nhp2l1	113.952	91.3594	113.721	91.5047	82.6763	100.644	14.3234	14.2318
ENSMUSG00000021910	Nisch	62.0557	76.3532	29.9878	93.258	50.0709	78.2128	24.2362	30.9875
ENSMUSG00000017837	Nkiras2	125.968	134.515	112.807	103.497	99.9768	102.916	14.6914	14.2751
ENSMUSG00000037601	Nme1	19.8646	34.8895	71.2746	43.6165	40.7783	57.8084	18.719	32.3811
ENSMUSG00000020857	Nme2	318.121	280.166	606.613	238.352	399.44	334.691	145.717	43.5379
ENSMUSG00000067786	Nnat	68.1359	67.0101	50.6238	65.2311	68.6807	55.6578	7.55797	13.5793
ENSMUSG00000031311	Nono	116.046	113.038	66.8855	150.196	111.776	114.397	29.6265	25.8979
ENSMUSG00000003421	Nosip	71.49	72.0955	24.9458	80.1561	52.2387	68.6555	22.2118	32.3525
ENSMUSG00000021242	Npc2	95.4992	111.64	111.513	105.468	90.5413	121.707	9.5481	7.84514
ENSMUSG00000015094	Npdc1	35.1793	42.6458	23.5844	57.1287	45.856	52.3964	12.4853	23.8286
ENSMUSG00000001441	Npepps	69.3201	67.5887	21.0629	74.5297	51.5919	55.3485	21.7472	39.2913
ENSMUSG00000057113	Npm1	153.993	110.935	107.023	151.89	101.429	131.721	25.6917	19.5047
ENSMUSG00000032336	Nptn	126.081	130.865	66.7265	210.296	88.4057	136.96	54.8738	40.0656
ENSMUSG00000029819	Npy	187.959	305.16	79.3819	221.643	265.373	254.593	86.2929	33.8945
ENSMUSG00000003849	Nqo1	95.3348	80.3884	85.1315	80.9194	66.0259	87.9703	10.5545	11.9978
ENSMUSG00000020889	Nr1d1	179.849	203.693	57.1373	180.796	144.774	155.697	57.7067	37.0634
ENSMUSG00000060601	Nr1h2	53.2552	66.694	25.1242	61.7815	50.413	54.2962	16.0974	29.6473
ENSMUSG00000029148	Nrbp1	79.6323	70.0862	44.141	84.6523	71.2062	69.4869	15.6334	22.4983
ENSMUSG00000053510	Nrd1	54.0926	55.4952	44.7548	64.1773	54.5552	56.6176	6.88681	12.1637
ENSMUSG00000060739	Nsa2	48.4496	52.1414	71.4756	58.5337	56.339	53.9179	8.77916	16.2825
ENSMUSG00000031349	Nsdhl	83.23	73.1608	50.7568	63.4294	67.5007	61.5741	12.0033	19.494
ENSMUSG00000027455	Nsfl1c	66.745	72.678	34.2748	89.8809	80.4343	74.3982	21.1602	28.4418
ENSMUSG00000040331	Nsmce4a	61.5253	35.5101	36.7051	60.0118	51.6385	52.6083	12.432	23.6312
ENSMUSG00000071547	Nt5dc2	75.1305	87.6377	47.2281	122.318	61.4627	122.906	28.6475	23.3084
ENSMUSG00000022681	Ntan1	52.853	77.955	72.9032	83.1726	104.393	85.9566	18.5832	21.6193
ENSMUSG00000030824	Nucb1	160.778	180.609	65.4295	142.514	115.014	140.444	44.7713	31.8784
ENSMUSG00000028851	Nudc	87.2284	103.815	49.9687	102.849	95.1689	92.5655	22.1856	23.9675
ENSMUSG00000022516	Nudt16l1	46.8522	60.3781	64.0204	67.5919	76.3462	67.7477	10.8151	15.9638
ENSMUSG00000034875	Nudt19	45.7569	51.198	62.1498	47.4222	53.1721	54.2633	6.42163	11.8342
ENSMUSG00000024213	Nudt3	87.9115	111.397	52.2424	102.474	88.1747	98.9186	22.5533	22.7998
ENSMUSG00000020029	Nudt4	346.314	237.764	180.136	223.03	182.862	215.432	67.5748	31.3672
ENSMUSG00000030717	Nupr1	31.0019	63.4972	26.4491	55.3636	48.1587	52.2129	15.8079	30.2758
ENSMUSG00000010097	Nxf1	96.6015	77.1335	106.153	100.39	114.079	114.207	13.8229	12.1034
ENSMUSG00000020844	Nxn	92.0044	97.3239	88.7503	92.9527	76.8508	90.6439	7.74502	8.54444
ENSMUSG00000029561	Oasl2	77.3244	109.187	44.8735	117.924	85.102	76.5798	28.8112	37.6224
ENSMUSG00000030934	Oat	222.586	259.487	169.026	264.779	184.564	222.615	43.0843	19.3538
ENSMUSG00000035242	Oaz1	902.47	1190.11	1530.75	1173.13	1168.68	1223.19	223.316	18.2568
ENSMUSG00000040652	Oaz2	84.2275	73.1738	57.4353	83.3699	59.4184	90.0599	12.7423	14.1487
ENSMUSG00000029152	Ociad1	133.294	159.174	132.322	219.036	182.653	178.126	36.5314	20.5088
ENSMUSG00000029153	Ociad2	52.461	73.4618	39.7099	61.3354	31.7227	74.7294	16.6572	22.2899
ENSMUSG00000011179	Odc1	264.138	263.337	353.654	263.285	246.359	252.225	42.8607	16.9931
ENSMUSG00000020456	Ogdh	100.363	108.958	51.4973	125.602	69.4357	103.854	30.1363	29.0181
ENSMUSG00000021749	Oit1	60.3325	53.5064	65.0997	65.9521	51.6232	50.2136	6.54699	13.0383
ENSMUSG00000010311	Optc	27.6874	21.8624	8.11519	67.7881	2.47479	68.6575	25.6839	37.4088
ENSMUSG00000031072	Oraov1	51.3366	51.9982	34.0423	48.3777	75.2687	48.0305	14.8093	30.8331
ENSMUSG00000038150	Ormdl3	50.9333	55.7919	36.7298	69.5294	46.0347	64.5345	12.159	18.8411
ENSMUSG00000040462	Os9	59.0875	56.993	26.9352	58.9576	45.3964	56.6043	13.8159	24.4079
ENSMUSG00000037606	Osbpl5	55.8194	73.752	24.0605	67.8869	66.2488	53.3039	19.8089	37.1621
ENSMUSG00000028559	Osbpl9	123.217	120.943	54.4453	113.223	89.2012	96.7481	28.914	29.8859
ENSMUSG00000006289	Osgep	53.6104	57.9392	82.4424	80.2035	75.9104	71.5779	13.3035	18.5861
ENSMUSG00000038803	Ost4	167.008	188.578	191.069	178.429	282.121	203.644	46.0907	22.633
ENSMUSG00000041084	Ostc	88.1366	87.8855	139.482	113.261	93.8554	105.302	22.1223	21.0085
ENSMUSG00000024725	Ostf1	133.64	121.154	103.513	103.513	115.677	100.679	12.7323	12.6463
ENSMUSG00000024767	Otub1	69.3145	85.8472	44.9244	88.7868	87.3532	77.4965	18.6876	24.1141
ENSMUSG00000022186	Oxct1	179.065	198.665	126.579	178.26	80.9122	152.22	48.2106	31.6717
ENSMUSG00000022307	Oxr1	110.405	81.8874	38.8984	81.3727	49.7653	65.7646	28.5023	43.3399
ENSMUSG00000032860	P2ry2	76.8542	69.3126	32.3281	53.7414	52.594	48.5661	17.2084	35.433
ENSMUSG00000025130	P4hb	388.928	329.128	305.111	321.058	257.578	303.061	47.31	15.6107
ENSMUSG00000025364	Pa2g4	55.1623	58.0878	49.6849	69.3401	59.6035	55.8071	7.20525	12.911
ENSMUSG00000022283	Pabpc1	698.654	499.934	229.18	525.858	446.472	430.084	169.075	39.312
ENSMUSG00000022194	Pabpn1	54.971	61.5042	42.3134	82.9063	88.1368	67.2914	19.2273	28.5732
ENSMUSG00000016664	Pacsin2	48.1163	46.055	20.2791	68.4276	33.3108	47.8386	17.9716	37.5672
ENSMUSG00000005447	Pafah1b3	73.927	113.346	114.16	98.0979	134.472	98.1441	22.4672	22.8921
ENSMUSG00000029247	Paics	84.8711	90.2642	81.6622	105.871	77.1219	93.0253	11.0995	11.9316
ENSMUSG00000037058	Paip2	143.673	147.262	130.69	151.434	130.703	138.949	9.58184	6.89595
ENSMUSG00000030602	Pak4	78.2516	94.0134	25.5502	91.0905	60.9328	66.6122	28.0514	42.1116
ENSMUSG00000026335	Pam	82.2068	73.2479	48.0803	70.1619	57.9518	74.4098	13.3965	18.0037
ENSMUSG00000014301	Pam16	29.9275	32.5635	41.6432	38.7672	67.6641	47.036	15.0329	31.9604
ENSMUSG00000021111	Papola	65.3622	57.7266	36.8191	58.1384	37.8011	49.9461	13.0158	26.0597
ENSMUSG00000028032	Papss1	82.3177	84.9904	42.8655	80.7509	57.2843	66.3318	18.637	28.0966
ENSMUSG00000032278	Paqr5	205.175	186.904	103.038	137.277	157.383	132.757	40.3471	30.3918
ENSMUSG00000056214	Pard6g	77.9516	77.7993	52.4598	69.9769	50.1186	56.3811	13.5357	24.0076
ENSMUSG00000028964	Park7	198.26	276.853	240.901	290.548	283.793	279.276	38.5398	13.7999
ENSMUSG00000033918	Parl	49.9381	41.3085	52.8797	46.7646	47.0038	46.3986	4.30046	9.26853
ENSMUSG00000030770	Parva	62.292	70.055	29.1351	67.3654	40.3024	59.3853	18.1032	30.4842
ENSMUSG00000027168	Pax6	337.236	366.406	129.201	364.14	227.673	272.822	103.897	38.0823
ENSMUSG00000047104	Pbp2	92.6034	112.097	74.1444	80.0413	71.6881	74.3454	16.6242	22.3608
ENSMUSG00000042613	Pbxip1	47.4511	45.467	15.653	53.3415	24.7874	47.2393	16.219	34.3338
ENSMUSG00000021496	Pcbd2	50.1342	57.5158	70.2434	57.5939	73.9761	58.9034	9.89496	16.7986
ENSMUSG00000051695	Pcbp1	223.329	199.68	96.0357	205.143	203.379	187.961	50.8466	27.0517
ENSMUSG00000056851	Pcbp2	204.907	173.671	160.934	287.143	237.419	237.78	51.0303	21.4611
ENSMUSG00000051375	Pcdh1	84.6677	76.2445	21.5818	63.3587	44.3545	50.6519	25.4225	50.1906
ENSMUSG00000027342	Pcna	57.0902	53.2533	51.9577	66.8776	65.8411	59.1712	6.98433	11.8036
ENSMUSG00000029718	Pcolce	142.934	184.416	105.949	170.412	141.673	202.22	30.2349	14.9515
ENSMUSG00000005615	Pcyt1a	106.682	92.391	49.5308	79.1746	49.5852	67.5485	25.5788	37.8672
ENSMUSG00000025137	Pcyt2	49.7047	65.1645	39.7199	56.7162	45.4263	54.0738	9.90823	18.3235
ENSMUSG00000029623	Pdap1	97.6522	64.1922	42.4026	67.3892	45.3688	63.327	22.112	34.9172
ENSMUSG00000024975	Pdcd4	128.734	103.179	48.9213	117.503	87.0226	94.07	31.1316	33.0941
ENSMUSG00000030417	Pdcd5	73.2253	77.1538	97.3398	69.9097	89.5267	78.4095	11.5866	14.7771
ENSMUSG00000021576	Pdcd6	74.0496	79.6209	97.0501	79.5535	87.3537	78.2309	8.92168	11.4043
ENSMUSG00000032504	Pdcd6ip	118.507	97.6155	35.4819	100.918	61.4514	75.2047	33.6062	44.6863
ENSMUSG00000026078	Pdcl3	84.0376	80.6642	83.3758	72.889	84.6374	78.1119	4.84589	6.20378
ENSMUSG00000031299	Pdha1	95.9606	84.436	54.7097	95.8647	56.3713	77.7407	20.5668	26.4557
ENSMUSG00000021748	Pdhb	52.6915	59.7204	39.5164	83.3813	64.2086	65.2862	16.1045	24.6676
ENSMUSG00000027248	Pdia3	184.545	172.173	122.899	193.62	149.74	167.691	28.5355	17.0167
ENSMUSG00000025823	Pdia4	60.3526	72.3698	22.937	80.984	62.138	61.6046	22.2003	36.0367
ENSMUSG00000020571	Pdia6	92.3659	95.5179	66.5701	102.23	79.6066	91.4575	14.1862	15.5113
ENSMUSG00000038967	Pdk2	72.2323	115.513	47.4221	100.675	87.9059	101.943	26.2676	25.7669
ENSMUSG00000055044	Pdlim1	332.82	389.359	275.605	359.937	431.017	302.072	58.6114	19.4031
ENSMUSG00000022090	Pdlim2	85.8508	90.6423	64.6824	73.6682	70.0994	69.213	10.896	15.7427
ENSMUSG00000028273	Pdlim5	126.981	87.9887	48.9156	88.782	55.5756	77.2077	31.2142	40.4289
ENSMUSG00000028583	Pdpn	131.796	132.552	82.4422	158.27	113.095	153.455	28.0787	18.2977
ENSMUSG00000027472	Pdrg1	47.1773	72.6258	82.1567	65.8676	67.3705	66.8977	12.8036	19.139
ENSMUSG00000022680	Pdxdc1	110.928	103.676	41.4806	118.677	92.3599	88.5467	30.6123	34.5719
ENSMUSG00000032788	Pdxk	74.0497	78.6675	35.0328	102.263	41.2235	63.5299	27.8964	43.9106
ENSMUSG00000015668	Pdzd11	65.4097	50.1356	47.8569	48.5528	54.7033	57.1611	7.25925	12.6996
ENSMUSG00000028716	Pdzk1ip1	738.646	814.868	1036.46	676.234	917.044	705.641	143.352	20.3152
ENSMUSG00000032959	Pebp1	372.109	523.172	494.994	516.925	487.176	534.632	61.5178	11.5066
ENSMUSG00000028779	Pef1	66.9011	83.9448	73.7411	86.1148	80.5108	80.2642	7.88233	9.82047
ENSMUSG00000045573	Penk	73.4158	88.8867	58.0363	177.429	21.6111	232.018	57.9467	24.9751
ENSMUSG00000019851	Perp	2478.75	1790.51	2353.87	1498.6	1661.48	1650.49	434.427	26.3211
ENSMUSG00000003464	Pex19	49.9229	75.985	55.7421	73.8139	51.8267	66.6135	12.4719	18.7227
ENSMUSG00000024346	Pfdn1	117.341	123.225	137.78	117.032	141.846	119.663	11.6461	9.73244
ENSMUSG00000006412	Pfdn2	78.6174	64.4403	49.2943	69.9984	63.3895	67.0714	10.7225	15.9866
ENSMUSG00000001289	Pfdn5	594.4	596.079	1010.01	587.314	718.189	709.48	181.024	25.515
ENSMUSG00000024309	Pfdn6	72.6118	62.9653	101.939	87.2669	101.947	87.2021	17.4474	20.008
ENSMUSG00000018293	Pfn1	554.427	548.944	384.375	508.068	757.852	504.517	134.546	26.6683
ENSMUSG00000030990	Pgap2	124.436	136.668	99.9539	129.729	105.359	107.063	15.854	14.8081
ENSMUSG00000028961	Pgd	134.799	129.674	82.3043	117.853	105.762	107.66	21.0095	19.5147
ENSMUSG00000031807	Pgls	115.628	133.315	134.768	96.1962	149.509	116.837	20.4867	17.5345
ENSMUSG00000030413	Pglyrp1	392.831	499.807	624.42	568.33	519.774	457.935	86.3335	18.8528
ENSMUSG00000006373	Pgrmc1	179.471	144.965	136.263	172.066	124.455	164.183	23.5137	14.3216
ENSMUSG00000038845	Phb	134.479	102.401	99.1999	128.639	79.2157	117.181	22.7009	19.3725
ENSMUSG00000004264	Phb2	65.1431	73.4479	90.7088	93.8531	93.2589	85.546	13.1546	15.3772
ENSMUSG00000028796	Phc2	55.9452	69.6814	28.7729	71.9039	58.5982	59.2513	17.2001	29.0291
ENSMUSG00000061360	Phf5a	46.2246	63.789	64.3265	70.6585	82.5821	67.3535	13.1743	19.56
ENSMUSG00000053398	Phgdh	104.185	145.835	103.621	159.668	110.128	152.22	26.2057	17.2157
ENSMUSG00000020205	Phlda1	114.145	91.4045	49.0083	82.7392	96.2839	78.6777	23.9977	30.5013
ENSMUSG00000041801	Phlda3	78.2037	93.0421	86.9553	108.137	146.924	89.282	27.0487	30.2958
ENSMUSG00000036504	Phpt1	52.3412	61.1491	63.9541	69.9614	82.8321	81.9126	11.3279	13.8292
ENSMUSG00000026664	Phyh	61.8671	61.7546	35.2934	81.6133	53.7402	76.022	16.7088	21.9789
ENSMUSG00000003469	Phyhip	168.52	191.559	67.8586	162.95	115.415	120.21	49.4957	41.1744
ENSMUSG00000022940	Pigp	74.111	63.9093	112.813	79.8221	96.0435	84.4838	19.2688	22.8077
ENSMUSG00000025728	Pigq	100.377	66.2316	43.3168	71.1829	32.1631	65.1207	26.515	40.7167
ENSMUSG00000041958	Pigs	39.5573	46.4964	28.9928	53.7942	35.2452	49.1697	9.65799	19.6422
ENSMUSG00000017721	Pigt	114.395	128.456	63.6473	132.971	96.7273	116.265	28.17	24.2293
ENSMUSG00000079480	Pin4	77.37	61.9369	78.9155	58.0174	101.04	70.8575	17.0076	24.0026
ENSMUSG00000028756	Pink1	111.614	117.83	79.0649	141.349	112.364	133.46	22.245	16.6679
ENSMUSG00000025417	Pip4k2c	49.7075	59.2881	22.5927	74.1532	33.3089	59.6695	20.4665	34.2998
ENSMUSG00000017781	Pitpna	155.636	136.65	91.0875	133.931	123.557	135.845	23.748	17.4816
ENSMUSG00000050017	Pitpnb	85.9366	79.4181	63.8875	78.7078	63.3346	71.6486	10.1203	14.125
ENSMUSG00000034403	Pja1	67.7372	68.1008	40.4434	88.1884	67.6914	72.7113	16.9913	23.3682
ENSMUSG00000035268	Pkig	39.0592	44.6095	46.5396	48.1756	47.8882	50.1137	3.73895	7.46093
ENSMUSG00000026413	Pkp1	323.666	299.982	89.7022	277.274	186.318	196.9	96.6335	49.0776
ENSMUSG00000054065	Pkp3	394.372	406.041	177.257	302.557	518.599	302.275	127.622	42.2205
ENSMUSG00000026991	Pkp4	71.0906	66.3161	14.2711	75.7562	44.064	66.9482	25.4645	38.0362
ENSMUSG00000060675	Pla2g16	58.0108	71.3082	57.8315	56.1877	68.0588	65.4526	6.89267	10.5308
ENSMUSG00000041193	Pla2g5	99.399	151.788	81.1412	189.245	63.8861	200.553	52.0725	25.9644
ENSMUSG00000029322	Plac8	653.66	512.031	785.229	389.717	580.735	504.236	148.561	29.4626
ENSMUSG00000092349	Platr17	12.2298	5.72326	55.0685	125.217	73.6887	75.0127	48.8246	65.0884
ENSMUSG00000010660	Plcd1	82.7148	80.329	37.4818	72.2927	61.5261	57.7194	18.3972	31.8735
ENSMUSG00000003363	Pld3	93.3755	77.6416	39.6531	74.175	100.424	93.5635	23.5585	25.1791
ENSMUSG00000032068	Plet1	1316.06	1088.7	524.986	876.385	952.925	820.317	291.242	35.5035
ENSMUSG00000024197	Plin3	49.4321	67.7555	32.2745	57.5885	39.6278	51.3427	14.0778	27.4193
ENSMUSG00000031775	Pllp	105.68	89.4876	105.268	68.3139	73.184	75.8577	17.459	23.0155
ENSMUSG00000031425	Plp1	128.359	69.5584	27.9426	79.8281	58.0633	61.3013	36.6607	59.8042
ENSMUSG00000031146	Plp2	380.078	445.425	380.636	373.051	539.126	361.853	70.9187	19.5988
ENSMUSG00000016382	Pls3	185.27	144.201	85.5371	127.023	93.1386	114.134	40.4877	35.4738
ENSMUSG00000019461	Plscr3	105.714	120.363	58.2444	99.5806	87.6675	83.6481	23.353	27.9181
ENSMUSG00000017754	Pltp	234.65	291.438	79.0879	278.534	185.567	330.953	86.0193	25.9914
ENSMUSG00000026748	Plxdc2	68.9158	61.697	36.6493	55.5225	55.3709	51.7976	11.9757	23.1202
ENSMUSG00000036606	Plxnb2	263.439	282.884	152.706	229.899	401.429	255.585	90.5145	35.4146
ENSMUSG00000025359	Pmel	62.1624	495.396	114.219	130.257	212.442	344.248	172.187	50.0183
ENSMUSG00000022474	Pmm1	161.953	154.209	132.239	204.634	154.018	170.971	26.58	15.5465
ENSMUSG00000018217	Pmp22	68.8762	60.7077	28.1383	81.4399	46.1127	77.0937	20.6374	26.7693
ENSMUSG00000027952	Pmvk	80.969	66.5687	67.0721	78.5028	86.7416	71.4867	8.87395	12.4134
ENSMUSG00000021871	Pnp	394.841	342.931	215.77	303.726	306.704	281.928	65.5228	23.2409
ENSMUSG00000025509	Pnpla2	57.0886	56.699	23.8989	51.0882	42.8273	49.91	13.7961	27.6419
ENSMUSG00000031536	Polb	68.3031	60.1084	58.6133	63.3003	56.7763	55.8226	4.52974	8.11453
ENSMUSG00000001100	Poldip2	58.4432	55.4618	49.2069	67.4631	43.3926	60.8369	9.158	15.0534
ENSMUSG00000041815	Poldip3	61.7401	61.3315	27.0761	69.142	47.6123	51.6503	16.6337	32.2045
ENSMUSG00000030042	Pole4	88.9101	83.9035	79.1039	85.789	89.3807	95.3435	4.18921	4.3938
ENSMUSG00000029642	Polr1d	285.789	245.588	323.267	193.655	255.81	229.555	48.1958	20.9953
ENSMUSG00000004667	Polr2e	72.0311	85.6391	81.1725	97.787	94.777	88.4645	10.418	11.7765
ENSMUSG00000033020	Polr2f	194.706	179.262	226.056	181.846	229.469	192.76	24.0276	12.465
ENSMUSG00000071662	Polr2g	40.219	50.9125	56.5918	66.2521	67.0044	63.3401	11.1947	17.6739
ENSMUSG00000019738	Polr2i	45.0252	52.9106	73.8795	63.352	73.9108	63.3041	12.8005	20.2206
ENSMUSG00000039771	Polr2j	82.144	96.1125	76.9963	94.1882	107.23	89.8448	11.976	13.3296
ENSMUSG00000032199	Polr2m	121.465	106.724	65.4206	133.433	78.0578	114.07	28.7043	25.1636
ENSMUSG00000029649	Pomp	292.96	231.468	217.463	233.12	206.957	230.466	33.3903	14.4882
ENSMUSG00000002588	Pon1	107.687	95.062	28.4488	105.989	53.3746	128.95	35.4172	27.4658
ENSMUSG00000032667	Pon2	116.918	109.621	96.6557	91.7485	77.5851	97.0432	15.4055	15.8749
ENSMUSG00000060152	Pop5	55.9019	47.8341	72.9595	83.9118	81.5306	70.7383	15.9136	22.4965
ENSMUSG00000005514	Por	208.663	166.888	88.1156	188.546	105.583	142.709	52.4472	36.751
ENSMUSG00000020089	Ppa1	100.848	94.7297	101.719	125.695	129.186	112.156	15.8034	14.0906
ENSMUSG00000021759	Ppap2a	72.5727	61.7858	36.7397	46.3891	65.4716	55.0438	14.6579	26.6296
ENSMUSG00000052151	Ppap2c	152.224	167.561	177.087	131.803	167.948	142.05	17.7871	12.5217
ENSMUSG00000016344	Ppdpf	112.863	177.547	134.401	148.116	198.022	161.295	33.9235	21.0319
ENSMUSG00000071866	Ppia	2044.52	2648.43	2985.2	2681.7	3385.21	2730.82	492.822	18.0467
ENSMUSG00000032383	Ppib	255.277	316.894	393.602	324.363	327.869	323.636	49.0716	15.1626
ENSMUSG00000039457	Ppl	316.96	280.683	61.0775	234.359	125.277	171.341	107.454	62.7135
ENSMUSG00000021096	Ppm1a	63.7765	59.4174	44.4246	68.2652	43.8774	56.5174	11.2196	19.8517
ENSMUSG00000040385	Ppp1ca	324.505	428.319	555.276	381.027	376.82	387.372	87.5208	22.5935
ENSMUSG00000014956	Ppp1cb	179.454	99.3509	123.137	132.849	62.6069	113.557	43.0949	37.95
ENSMUSG00000036398	Ppp1r11	117.154	116.899	107.783	115.887	146.487	122.365	14.8487	12.1348
ENSMUSG00000040734	Ppp1r13l	78.1895	87.3445	24.5697	70.8846	74.4	56.8003	24.5421	43.2077
ENSMUSG00000056612	Ppp1r14b	281.428	313.228	409.104	247.855	371.071	278.238	65.543	23.5564
ENSMUSG00000047714	Ppp1r2	68.9003	52.9821	44.6165	54.8847	35.1836	49.9028	12.5485	25.1459
ENSMUSG00000051403	Ppp1r37	52.7591	50.7667	17.1108	60.1045	36.4644	48.4585	17.0302	35.1439
ENSMUSG00000067279	Ppp1r3c	163.946	141.815	126.041	110.035	99.8503	108.1	25.5019	23.5909
ENSMUSG00000020349	Ppp2ca	100.532	70.3095	62.3605	74.2887	62.0929	69.818	15.7709	22.5886
ENSMUSG00000009630	Ppp2cb	107.699	75.5407	80.7238	87.4504	84.5135	83.7326	12.3021	14.6921
ENSMUSG00000007564	Ppp2r1a	147.65	192.297	93.313	235.811	182.682	188.205	53.3124	28.3268
ENSMUSG00000039515	Ppp2r4	93.8783	131.383	131.349	116.146	102.986	114.473	16.7881	14.6656
ENSMUSG00000024777	Ppp2r5b	115.111	108.041	54.4826	96.7499	82.1437	83.1153	24.0638	28.9524
ENSMUSG00000030697	Ppp4c	94.0309	89.8909	72.0989	92.6016	96.7799	86.2276	9.81346	11.3809
ENSMUSG00000028657	Ppt1	41.9487	40.2982	26.0606	46.4079	25.9682	47.4471	9.50685	20.0368
ENSMUSG00000031157	Pqbp1	39.6406	51.964	20.3304	59.3161	58.6924	52.1557	16.3811	31.408
ENSMUSG00000034006	Pqlc1	96.4717	94.8823	66.4349	79.726	70.4944	74.7311	13.7333	18.377
ENSMUSG00000028691	Prdx1	350.059	355.583	438.775	384.447	344.509	390.665	39.0024	9.98359
ENSMUSG00000005161	Prdx2	233.423	334.322	384.746	362.505	412.877	360.746	69.0206	19.1328
ENSMUSG00000024997	Prdx3	82.5264	66.2867	68.4117	73.4204	75.4225	74.6315	6.37752	8.54535
ENSMUSG00000024953	Prdx5	778.412	941.197	1175.54	743.359	990.563	834.752	174.507	20.9053
ENSMUSG00000026701	Prdx6	1072.59	1177.26	1074.81	1057.14	1101.35	1024.06	47.7925	4.66694
ENSMUSG00000021486	Prelid1	317.142	345.583	244.478	329.077	371.879	303.447	47.7671	15.7415
ENSMUSG00000029513	Prkab1	83.6697	93.1349	50.02	91.5096	81.2855	76.9653	17.4563	22.6808
ENSMUSG00000005469	Prkaca	62.6677	57.0148	25.5271	74.8682	51.4039	62.369	18.2805	29.3102
ENSMUSG00000067713	Prkag1	57.1031	54.4497	51.2503	63.2815	49.3548	58.9606	5.45893	9.25861
ENSMUSG00000037060	Prkcdbp	119.569	148.888	101.314	104.769	166.542	116.693	28.4801	24.4061
ENSMUSG00000037643	Prkci	82.5476	94.4374	50.5271	75.0127	35.8687	61.6858	23.9632	38.8472
ENSMUSG00000003402	Prkcsh	62.8993	63.3457	22.8083	77.5731	53.8197	62.2869	20.4534	32.8374
ENSMUSG00000052429	Prmt1	75.8802	81.3991	78.5011	122.633	94.7133	96.7608	19.3049	19.9512
ENSMUSG00000024735	Prpf19	79.5902	86.1617	45.8607	97.3607	82.4562	81.4792	19.3414	23.7379
ENSMUSG00000023048	Prr13	327.41	263.359	162.669	227.369	238.76	235.157	59.6881	25.3823
ENSMUSG00000024393	Prrc2a	108.983	98.3257	29.8486	117.308	173.569	112.459	51.3796	45.6874
ENSMUSG00000045027	Prss22	270.266	247.415	157.505	163.097	206.675	190.496	49.9837	26.2388
ENSMUSG00000039405	Prss23	138.155	126.781	81.737	99.3849	88.7496	95.3588	24.45	25.64
ENSMUSG00000050762	Prss27	422.181	452.993	235.087	286.454	414.364	318.064	95.4691	30.0157
ENSMUSG00000048992	Prss32	107.168	102.133	81.6763	67.464	89.6597	76.9359	15.9569	20.7405
ENSMUSG00000030800	Prss8	124.414	154.91	65.3452	91.2496	129.668	100.124	35.0305	34.987
ENSMUSG00000004207	Psap	874.657	984.104	411.879	1065.77	572.307	1101.68	278.8	25.3067
ENSMUSG00000043430	Psapl1	79.8156	92.8243	99.1414	84.2433	72.2023	71.4824	10.6107	14.8438
ENSMUSG00000024640	Psat1	97.7489	85.1364	104.749	76.5193	89.7479	85.1327	10.9543	12.8673
ENSMUSG00000022598	Psca	5140.52	4891.65	3034.84	2810.26	4689.65	3503.43	1101.61	31.4438
ENSMUSG00000019969	Psen1	101.53	102.838	47.1684	91.2751	69.0018	77.3574	23.8915	30.8846
ENSMUSG00000036835	Psenen	204.684	228.757	223.833	220.605	312.065	236.539	42.3803	17.9168
ENSMUSG00000030751	Psma1	114.075	93.495	104.175	97.0608	98.9815	102.925	7.99061	7.76355
ENSMUSG00000015671	Psma2	193.544	168.257	194.213	196.147	213.689	190.61	16.2156	8.50723
ENSMUSG00000060073	Psma3	128.954	127.481	193.107	166.132	190.322	159.438	31.8877	20.0001
ENSMUSG00000032301	Psma4	113.633	96.2621	88.8223	112.064	114.322	106.909	11.7195	10.9622
ENSMUSG00000068749	Psma5	68.7565	65.311	94.9644	72.6015	86.2676	75.4289	12.5585	16.6494
ENSMUSG00000021024	Psma6	172.135	134.681	185.309	170.42	163.888	162.263	18.794	11.5824
ENSMUSG00000027566	Psma7	235.623	204.744	281.912	210.475	205.848	217.39	32.7983	15.0873
ENSMUSG00000014769	Psmb1	221.909	227.712	309.273	225.814	283.086	246.568	40.0482	16.2423
ENSMUSG00000028837	Psmb2	209.064	216.258	194.11	197.997	253.454	207.361	23.6519	11.4061
ENSMUSG00000069744	Psmb3	148.57	198.846	220.611	186.037	239.438	198.778	34.6882	17.4508
ENSMUSG00000005779	Psmb4	197.935	239.672	276.755	227.356	243.794	244.487	28.5169	11.664
ENSMUSG00000022193	Psmb5	137.457	176.177	228.717	167.08	191.61	182.198	33.5384	18.4077
ENSMUSG00000018286	Psmb6	219.391	262.483	359.739	252.278	328.803	287.449	57.8487	20.1248
ENSMUSG00000026750	Psmb7	108.365	135.164	122.22	138.272	151.804	135.158	16.5253	12.2267
ENSMUSG00000024338	Psmb8	111	111.988	121.987	101.22	88.4433	94.1376	12.681	13.4707
ENSMUSG00000021178	Psmc1	100.945	105.045	84.1628	127.091	103.076	106.701	15.3133	14.3515
ENSMUSG00000028932	Psmc2	91.1994	83.919	61.8434	90.437	83.9111	83.2721	11.9278	14.3239
ENSMUSG00000002102	Psmc3	131.132	134.49	113.228	172.939	120.925	143.617	23.0524	16.0513
ENSMUSG00000030603	Psmc4	88.7281	101.599	74.3899	104.842	92.0995	95.823	12.0138	12.5375
ENSMUSG00000020708	Psmc5	140.818	146.802	123.78	163.956	163.406	146.239	16.817	11.4996
ENSMUSG00000021832	Psmc6	58.009	41.1897	41.5859	58.2125	38.4157	47.5213	9.77901	20.5782
ENSMUSG00000017428	Psmd11	71.3886	54.1523	22.8586	55.7851	42.8352	47.1633	17.9889	38.1417
ENSMUSG00000020720	Psmd12	69.9545	50.268	49.4878	61.5028	60.6055	57.4526	8.56661	14.9108
ENSMUSG00000025487	Psmd13	94.4387	76.5222	86.1164	86.0597	71.3196	83.9258	9.05889	10.7939
ENSMUSG00000026914	Psmd14	67.6281	51.1891	64.3572	63.9504	49.8834	59.124	8.23054	13.9208
ENSMUSG00000006998	Psmd2	84.1984	98.7126	65.7131	110.717	72.8269	89.0652	18.4386	20.7023
ENSMUSG00000017221	Psmd3	87.6178	111.112	53.7892	103.811	89.2222	89.1484	22.0795	24.7671
ENSMUSG00000005625	Psmd4	88.3401	118.998	104.938	141.727	126.178	117.11	20.3831	17.4051
ENSMUSG00000021737	Psmd6	57.5227	53.5628	53.8517	53.7294	51.3513	53.0263	2.21988	4.18637
ENSMUSG00000039067	Psmd7	83.7156	68.6154	59.6583	87.0257	74.3043	74.5916	11.1426	14.9381
ENSMUSG00000030591	Psmd8	142.053	187.461	152.65	176.12	199.165	174.899	23.7901	13.6021
ENSMUSG00000022216	Psme1	202.912	195.963	175.8	203.33	211.569	187.28	13.5426	7.23122
ENSMUSG00000079197	Psme2	170.793	252.403	314.453	219.89	287.119	225.132	56.3748	25.0408
ENSMUSG00000078652	Psme3	69.716	55.4522	43.6412	60.1026	55.9246	55.2353	9.3985	17.0154
ENSMUSG00000006498	Ptbp1	148.909	142.075	44.0042	140.272	94.5731	114.683	44.6483	38.9319
ENSMUSG00000028382	Ptbp3	86.3103	70.7078	32.3551	62.837	21.2495	47.513	27.1104	57.059
ENSMUSG00000015090	Ptgds	7706.12	11751.9	3880.02	11022.7	8621.23	12818.1	3117.76	24.3231
ENSMUSG00000071072	Ptges3	115.548	56.4332	55.6204	69.2905	63.3661	70.2786	24.9444	35.4936
ENSMUSG00000028378	Ptgr1	286.207	295.065	291.498	232.117	300.76	235.969	27.9065	11.8263
ENSMUSG00000026238	Ptma	583.484	488.301	427.032	696.599	519.879	559.077	102.721	18.3734
ENSMUSG00000030122	Ptms	196.237	248.16	129.377	308.179	295.799	279.472	73.9632	26.4653
ENSMUSG00000029838	Ptn	43.8788	81.4712	25.6412	48.5424	50.8344	58.7316	20.1498	34.3082
ENSMUSG00000038502	Ptov1	78.47	129.749	81.7935	159.058	164.152	146.177	40.9863	28.0387
ENSMUSG00000028788	Ptp4a2	199.422	112.689	112.203	141.405	80.1062	123.891	44.8657	36.214
ENSMUSG00000063235	Ptpmt1	29.5852	40.8933	51.5903	35.7559	48.8658	46.05	9.10031	19.7618
ENSMUSG00000027540	Ptpn1	74.9954	60.5121	20.1436	54.9613	43.2259	45.7062	20.5805	45.0279
ENSMUSG00000033295	Ptprf	124.627	111.83	42.2712	101.662	52.1819	78.3396	36.943	47.1575
ENSMUSG00000004044	Ptrf	140.679	121.792	50.2069	103.646	100.575	91.2844	33.7844	37.0101
ENSMUSG00000032067	Pts	82.708	69.69	96.5444	69.2778	70.1644	80.8825	11.959	14.7856
ENSMUSG00000020415	Pttg1	45.6972	66.1468	41.0988	63.0095	83.1319	67.3561	16.9085	25.1031
ENSMUSG00000009291	Pttg1ip	50.9664	51.3407	30.1513	52.4645	30.8255	51.6519	11.5737	22.4071
ENSMUSG00000002524	Puf60	73.0129	98.6321	47.7781	120.671	108.891	98.7814	29.3391	29.7011
ENSMUSG00000032012	Pvrl1	62.7873	63.5711	18.8274	62.9892	50.3193	49.0911	19.1951	39.101
ENSMUSG00000062300	Pvrl2	67.1086	81.6147	40.3758	58.577	56.7395	54.5708	15.0963	27.6637
ENSMUSG00000006411	Pvrl4	177.671	192.645	63.8827	153.56	102.715	116.256	53.713	46.2023
ENSMUSG00000029528	Pxn	60.8801	62.5213	15.6656	52.8913	29.3151	51.6171	20.7677	40.2341
ENSMUSG00000030793	Pycard	75.8907	89.3806	145.782	84.7289	92.8031	83.346	27.6085	33.1252
ENSMUSG00000021069	Pygl	74.702	67.9186	32.4682	50.42	46.788	49.3329	16.9535	34.3655
ENSMUSG00000032604	Qars	156.613	95.3179	90.0865	98.747	105.72	98.2916	27.0523	27.5225
ENSMUSG00000015806	Qdpr	118.237	92.6759	95.3529	106.106	109.568	112.274	10.4926	9.34561
ENSMUSG00000025404	R3hdm2	49.1856	50.6773	12.9288	71.0749	49.2144	52.9938	20.9935	39.6151
ENSMUSG00000035781	R3hdm4	163.275	154.768	112.957	140.64	138.933	132.281	19.1727	14.4939
ENSMUSG00000020149	Rab1	171.83	106.086	105.805	119.521	97.8053	117.556	29.8916	25.4274
ENSMUSG00000020671	Rab10	150.588	107.488	63.8254	100.332	67.3902	88.6121	35.2343	39.7624
ENSMUSG00000004771	Rab11a	456.646	457.759	533.794	365.763	418.831	399.173	61.51	15.4094
ENSMUSG00000077450	Rab11b	185.127	210.642	89.685	202.674	176.852	186.899	48.4787	25.9385
ENSMUSG00000026878	Rab14	114.505	90.9714	50.6955	107.572	65.6976	84.3261	27.2082	32.2655
ENSMUSG00000073639	Rab18	94.8638	62.023	69.5793	69.0539	50.0207	68.2448	16.4173	24.0565
ENSMUSG00000024870	Rab1b	187.694	193.169	131.755	170.28	145.332	169.675	26.5819	15.6663
ENSMUSG00000008601	Rab25	379.02	421.155	333.833	376.579	437.348	327.899	40.8258	12.4507
ENSMUSG00000032202	Rab27a	42.7252	43.5296	16.6389	51.6883	17.9738	47.1585	16.0994	34.1389
ENSMUSG00000047187	Rab2a	143.196	94.6092	76.7586	102.453	87.9668	102.678	25.4015	24.739
ENSMUSG00000019066	Rab3d	188.641	213.444	168.432	173.608	130.293	149.064	30.4455	20.4244
ENSMUSG00000000711	Rab5b	81.8103	84.7523	57.0115	80.5532	52.2561	77.3419	15.3613	19.8616
ENSMUSG00000019173	Rab5c	207.844	204.863	140.354	184.831	166.694	183.084	28.1134	15.3554
ENSMUSG00000030704	Rab6a	68.4419	50.0776	34.2501	54.1103	36.877	49.8928	13.8698	27.7992
ENSMUSG00000079477	Rab7	304.613	250.689	123.717	251.604	162.307	232.677	73.6359	31.6473
ENSMUSG00000003380	Rabac1	123.717	189.068	197.876	170.557	223.958	210.771	37.3685	17.7294
ENSMUSG00000025340	Rabgef1	69.0152	73.7609	30.862	90.7903	52.754	65.9168	22.7	34.4374
ENSMUSG00000001847	Rac1	639.621	534.934	389.652	524.293	417.138	480.818	100.425	20.8863
ENSMUSG00000022314	Rad21	66.9923	45.0007	28.2218	72.4305	29.8406	50.287	20.532	40.8297
ENSMUSG00000003813	Rad23a	53.5601	67.9469	34.1083	72.0537	52.7929	57.6052	14.9657	25.9798
ENSMUSG00000028426	Rad23b	100.181	91.3046	37.1068	92.2238	32.2375	71.2738	33.0332	46.3469
ENSMUSG00000024096	Ralbp1	82.5686	74.7678	22.0737	76.61	45.8249	55.0778	25.7001	46.6615
ENSMUSG00000027593	Raly	105.85	125.908	77.3325	169.877	127.452	137.927	33.8772	24.5616
ENSMUSG00000001240	Ramp2	54.9432	39.6914	12.635	56.9949	34.5691	56.8842	17.9603	31.5734
ENSMUSG00000029430	Ran	91.2087	102.446	160.967	124.869	115.286	122.839	26.7202	21.7522
ENSMUSG00000005732	Ranbp1	80.3295	71.4703	73.3856	69.9666	78.5325	71.8396	4.49823	6.2615
ENSMUSG00000022391	Rangap1	51.3318	62.7388	32.1074	68.0442	54.3628	53.4146	13.7817	25.8014
ENSMUSG00000068798	Rap1a	43.5647	66.5168	70.9717	62.8386	35.358	54.8635	15.5092	28.2687
ENSMUSG00000052681	Rap1b	101.558	72.502	98.739	76.6909	60.0865	78.2192	17.7571	22.7018
ENSMUSG00000041351	Rap1gap	53.9415	59.8096	16.603	69.2931	48.2157	56.5802	20.0101	35.3659
ENSMUSG00000038020	Rapgefl1	87.5301	86.0501	23.63	71.1527	67.3908	56.6827	25.8971	45.6878
ENSMUSG00000001288	Rarg	201.393	190.47	56.5968	153.753	131.072	125.602	57.7056	45.9432
ENSMUSG00000009281	Rarres2	17.3194	17.0418	14.8025	28.3508	14.5609	46.6847	5.69451	12.1978
ENSMUSG00000038618	Rassf7	207.853	237.579	161.668	169.183	189.882	167.042	30.6853	18.3698
ENSMUSG00000057236	Rbbp4	69.645	43.6758	43.6768	63.32	39.5178	54.8366	13.5449	24.7005
ENSMUSG00000031353	Rbbp7	62.6066	81.4449	61.2064	110.522	73.2621	85.6472	20.0674	23.4303
ENSMUSG00000031167	Rbm3	365.989	318.684	489.492	326.899	290.975	336.54	78.036	23.1877
ENSMUSG00000027620	Rbm39	53.7441	56.6715	22.6441	77.7385	44.5659	56.7345	20.0004	35.2527
ENSMUSG00000036733	Rbm42	49.699	69.2364	31.7741	59.0305	59.3413	57.1488	14.1271	24.7199
ENSMUSG00000026970	Rbms1	72.722	66.5334	22.0483	63.4869	34.3493	47.1085	22.2546	47.2413
ENSMUSG00000046402	Rbp1	190.36	198.643	127.435	206.048	154.049	240.196	33.3909	13.9015
ENSMUSG00000032454	Rbp2	794.835	756.723	643.558	580.312	801.056	601.809	98.4433	16.3579
ENSMUSG00000022400	Rbx1	56.2258	70.9949	80.7166	74.1451	79.3734	76.1463	9.80254	12.8733
ENSMUSG00000022951	Rcan1	78.4889	79.4317	71.1198	67.1613	63.7852	67.9581	6.87401	10.1151
ENSMUSG00000029397	Rchy1	52.711	51.9933	42.4007	44.3561	44.1691	49.1623	4.83805	9.84098
ENSMUSG00000005973	Rcn1	87.5439	71.8336	56.2495	67.7829	59.3968	64.9566	12.3209	18.9679
ENSMUSG00000025921	Rdh10	180.498	133.936	39.1748	148.666	58.0809	167.696	60.6801	36.1846
ENSMUSG00000025350	Rdh5	593.973	652.715	211.785	732.319	395.777	820.009	211.279	25.7655
ENSMUSG00000033589	Reep4	82.9139	83.1543	48.1837	71.7712	91.2211	64.2427	16.739	26.0559
ENSMUSG00000005873	Reep5	157.538	173.159	157.712	151.214	151.279	156.345	8.96065	5.73135
ENSMUSG00000029048	Rer1	175.157	121.766	157.702	119.849	123.831	131.419	25.2428	19.2078
ENSMUSG00000032026	Rexo2	50.5788	41.6002	48.6505	45.0988	55.6725	49.8667	5.35728	10.7432
ENSMUSG00000023104	Rfc2	58.1094	52.8539	40.6329	50.2892	62.6661	52.2241	8.36381	16.0152
ENSMUSG00000040782	Rfwd2	126.615	98.1286	86.0191	119.726	48.0724	85.8352	31.2291	36.3826
ENSMUSG00000021804	Rgr	1980.99	1795.28	635.892	2051.41	961.612	2296.03	643.821	28.0406
ENSMUSG00000030844	Rgs10	88.0259	106.831	117.163	71.9466	100.821	84.518	17.5071	20.7141
ENSMUSG00000029101	Rgs12	56.1838	65.6889	29.0417	60.6861	51.6296	45.1352	14.1904	31.4398
ENSMUSG00000028945	Rheb	60.7111	65.3676	68.8124	73.4436	86.3269	74.8185	9.78816	13.0825
ENSMUSG00000007815	Rhoa	451.368	314.912	297.117	307.966	249.505	301.877	75.5554	25.0285
ENSMUSG00000054364	Rhob	235.899	208.16	112.658	136.858	145.871	152.853	51.8296	33.908
ENSMUSG00000002233	Rhoc	52.8505	74.3378	45.3731	63.1599	63.3214	75.9191	11.0845	14.6004
ENSMUSG00000041845	Rhod	122.539	118.429	92.7408	117.119	128.773	102.93	13.7297	13.3389
ENSMUSG00000073982	Rhog	101.923	103.918	50.917	87.6552	109.436	83.4959	23.6837	28.3651
ENSMUSG00000005251	Ripk4	83.1653	76.7479	52.5908	64.1239	41.0491	54.4551	17.2168	31.6164
ENSMUSG00000022941	Ripply3	78.4368	57.0831	57.6947	52.4222	37.6892	54.11	14.6059	26.993
ENSMUSG00000028057	Rit1	86.0757	107.041	77.2635	77.3891	86.1993	79.1286	12.146	15.3497
ENSMUSG00000039194	Rlbp1	480.924	469.678	174.315	560.928	276.186	614.214	160.683	26.1608
ENSMUSG00000106106	Rn18s-rs5	8182.96	7100.59	23489.1	7140.94	7702.72	10119.8	7150.19	70.6554
ENSMUSG00000099021	Rn7s1	0	96.3819	160.524	187.911	252.789	181.833	96.0981	52.8497
ENSMUSG00000099250	Rn7s2	172.791	106.43	155.061	0	0	72.3804	82.9274	114.572
ENSMUSG00000065037	Rn7sk	71.9686	96.2944	187.509	80.8457	120.353	120.127	46.3392	38.5752
ENSMUSG00000093989	Rnasek	154.331	199.238	110.091	214.648	217.884	206.094	46.2307	22.4319
ENSMUSG00000094724	Rnaset2b	268.985	284.305	285.779	245.205	316.921	286.577	26.2053	9.14423
ENSMUSG00000017144	Rnd3	131.056	85.1691	53.1091	68.2917	49.4104	69.0027	33.1502	48.0419
ENSMUSG00000041740	Rnf10	219.641	228.062	113.701	228.392	162.851	183.379	50.8881	27.7502
ENSMUSG00000006418	Rnf114	68.1543	83.1465	77.898	76.4985	66.357	70.271	7.01497	9.98274
ENSMUSG00000036503	Rnf13	100.489	93.0103	74.7191	114.942	60.2187	117.675	21.5223	18.2896
ENSMUSG00000019189	Rnf145	53.6743	52.0686	24.1186	62.367	30.0071	45.8817	16.4781	35.9143
ENSMUSG00000040746	Rnf167	52.291	61.0422	37.1048	82.1732	58.0637	63.0377	16.2996	25.857
ENSMUSG00000055850	Rnf181	94.5041	88.1333	62.3407	100.837	87.1326	100.29	14.6315	14.5892
ENSMUSG00000020496	Rnf187	81.0754	93.3119	113.299	121.353	82.4927	109.933	18.2197	16.5735
ENSMUSG00000028677	Rnf220	83.6099	64.4896	44.0693	73.1206	66.8197	69.238	14.5244	20.9775
ENSMUSG00000036492	Rnf39	79.5009	98.6483	48.4878	55.4839	77.5995	62.8941	20.1453	32.0306
ENSMUSG00000034928	Rnf44	66.9076	72.4022	20.2688	64.6502	29.7441	52.2782	23.945	45.803
ENSMUSG00000015478	Rnf5	46.6938	42.2904	33.1065	49.2975	47.2925	49.4848	6.46924	13.0732
ENSMUSG00000051234	Rnf7	159.89	97.7794	136.49	107.764	98.1922	129.157	27.3045	21.1406
ENSMUSG00000038650	Rnh1	224.984	339.505	291.416	294.221	317.098	264.435	42.932	16.2354
ENSMUSG00000041926	Rnpep	117.257	121.587	66.4141	107.801	106.992	92.4404	21.9154	23.7076
ENSMUSG00000026269	Rnpepl1	85.4327	82.3085	39.2342	74.5825	66.6857	67.428	18.4903	27.4223
ENSMUSG00000034681	Rnps1	95.1861	90.117	44.0673	110.593	94.1746	87.1078	25.1391	28.8597
ENSMUSG00000067847	Romo1	96.8241	137.826	208.437	129.357	176.213	168.377	43.3117	25.723
ENSMUSG00000106037	RP23-235E15.1	32.2733	39.781	95.2717	37.3917	82.3005	50.5685	29.1394	57.6235
ENSMUSG00000028174	Rpe65	412.921	345.124	89.9709	464.327	173.911	474.165	159.502	33.6384
ENSMUSG00000008682	Rpl10	2122.77	2360.86	3258.13	1911.26	2664.17	2248.93	525.191	23.3529
ENSMUSG00000037805	Rpl10a	1424.78	1646.88	2588.51	1406.74	1884.59	1607.66	486.654	30.2709
ENSMUSG00000059291	Rpl11	1732.16	1860.51	3237.44	1609.43	2227.46	1927.68	659.118	34.1924
ENSMUSG00000038900	Rpl12	1281.49	1548.2	2821.09	1271.17	2021.47	1574.34	652.484	41.445
ENSMUSG00000000740	Rpl13	1743.52	2530.91	3534.35	1897.78	3037.62	2247.66	755.459	33.6109
ENSMUSG00000074129	Rpl13a	3736.45	3928.62	8318.48	3391.77	4825.69	4427.94	2015.31	45.5134
ENSMUSG00000025794	Rpl14	958.194	1072.01	1521.94	1010.2	1326.32	1072.41	238.745	22.2625
ENSMUSG00000012405	Rpl15	1164.3	1488.19	2431.26	1266.13	1739.73	1460.93	505.649	34.6114
ENSMUSG00000062328	Rpl17	1898.58	2015.21	3543.09	1734.27	2395.64	2075.2	727.19	35.042
ENSMUSG00000082035	Rpl17-ps8	68.3185	56.1657	86.021	40.2822	48.7536	53.1669	17.8621	33.5963
ENSMUSG00000059070	Rpl18	1464.86	1824.42	2353.39	1435.91	1994.68	1640.8	383.582	23.3778
ENSMUSG00000045128	Rpl18a	1013.14	1243.99	1525.17	1070.76	1505.15	1162.18	238.088	20.4863
ENSMUSG00000017404	Rpl19	1660.21	2116.95	3278.89	1811.07	2300.4	2048.24	636.005	31.0512
ENSMUSG00000081094	Rpl19-ps11	82.7244	69.338	108.057	67.3548	109.224	80.6789	20.3278	25.196
ENSMUSG00000041453	Rpl21	1221.41	1388.24	1554.55	1197.51	1767.7	1284.81	239.153	18.614
ENSMUSG00000028936	Rpl22	910.566	996.397	1752.32	894.209	1105.17	1011.41	356.892	35.2865
ENSMUSG00000039221	Rpl22l1	223.723	258.731	502.275	256.489	307.706	283.766	111.703	39.3646
ENSMUSG00000071415	Rpl23	1660.94	1597.5	2211.75	1353.52	2124.17	1590.4	365.295	22.9688
ENSMUSG00000058546	Rpl23a	2109.88	2495.94	3080.75	2350.02	3219.93	2396.8	478.49	19.9637
ENSMUSG00000098274	Rpl24	920.166	1041.42	1548.17	937.755	1329.49	1061.14	273.983	25.8198
ENSMUSG00000060938	Rpl26	1914.79	2650.36	4787.16	2257.54	3278.33	2741.31	1131.38	41.2716
ENSMUSG00000063316	Rpl27	1271.41	1279.39	2251.45	1061.42	1528.94	1347.12	462.731	34.3497
ENSMUSG00000046364	Rpl27a	893.605	1092.41	1948.43	942.067	1464.66	1144.1	441.273	38.5694
ENSMUSG00000030432	Rpl28	2321.05	3045.68	3842.29	2418.55	3829.48	2770.31	734.31	26.5064
ENSMUSG00000048758	Rpl29	1212.34	1500.22	1315	1308.03	1786.59	1291.95	227.713	17.6256
ENSMUSG00000060036	Rpl3	1228.44	1400	1860.57	1380.34	1325.03	1347.43	244.953	18.1793
ENSMUSG00000058600	Rpl30	1462.05	1539.25	2350.39	1500.05	2061.33	1618.11	400.588	24.7565
ENSMUSG00000073702	Rpl31	2228.42	2740.22	4602.12	2397.75	3457.11	2761.02	970.184	35.1386
ENSMUSG00000057841	Rpl32	2601.05	2820.62	5466.89	2344.25	3673.3	2998.17	1268.22	42.2999
ENSMUSG00000062006	Rpl34	1052.18	1298.03	2866.51	1147.21	1734.86	1469.2	744.413	50.6678
ENSMUSG00000062997	Rpl35	873.78	1009.95	1704.83	848.893	1262.99	1011.41	355.91	35.1896
ENSMUSG00000060636	Rpl35a	1629.23	1547.85	3244.36	1275.61	2020.43	1748.97	774.523	44.2844
ENSMUSG00000067575	Rpl35a-ps3	76.1524	0	180.877	77.2524	35.0302	61.5521	67.8832	110.286
ENSMUSG00000083424	Rpl35a-ps4	0	50.7964	79.8668	0	64.3079	49.2459	37.0531	75.241
ENSMUSG00000057863	Rpl36	1253.83	1762.99	2955.73	1301.56	2102.8	1732.46	697.696	40.272
ENSMUSG00000079435	Rpl36a	1214.19	1321.48	2042.25	1069.94	1553.56	1288.05	379.995	29.5016
ENSMUSG00000049751	Rpl36al	345.81	404.157	658.3	402.548	563.134	444.173	130.695	29.4243
ENSMUSG00000041841	Rpl37	568.819	765.57	1175.49	657.005	994.765	756.717	249.389	32.9568
ENSMUSG00000046330	Rpl37a	1100.66	1701.11	3082.08	1472.38	2511.17	1798.94	807.032	44.8614
ENSMUSG00000057322	Rpl38	823.651	1324.6	2309.16	1367.8	2036.95	1504.8	596.345	39.6295
ENSMUSG00000079641	Rpl39	764.34	1077.4	2326.85	924.981	1632.73	1199.84	638.751	53.2363
ENSMUSG00000032399	Rpl4	1891.39	1884.78	1706.05	1765.19	1599.83	1593.56	123.467	7.74787
ENSMUSG00000093674	Rpl41	2944.17	4650.92	8714.82	3605.05	5691.7	4673.59	2263.79	48.4379
ENSMUSG00000058558	Rpl5	1360.97	1367.74	2361.78	1241.47	1192.7	1350.78	484.934	35.9003
ENSMUSG00000029614	Rpl6	1226.25	1380.2	1651.22	1254.51	1482.32	1269.51	174.38	13.736
ENSMUSG00000043716	Rpl7	1998.4	2133.05	3477.35	1950.2	2259.47	2141.01	634.175	29.6204
ENSMUSG00000062647	Rpl7a	1393.69	1745.28	1960.15	1529.44	1774.83	1539.06	221.574	14.3968
ENSMUSG00000063888	Rpl7l1	59.1357	48.6419	42.7594	51.5665	37.2895	47.0694	8.35526	17.7509
ENSMUSG00000003970	Rpl8	1628.75	2043.77	2724.2	1669.6	2280.13	1905.21	454.927	23.878
ENSMUSG00000047215	Rpl9	1669.62	1896.53	3835.26	1772.95	2259.28	2145.47	893.831	41.6613
ENSMUSG00000067274	Rplp0	3200.41	4319.47	6777.63	3175.83	3648.77	3698.79	1500.62	40.5705
ENSMUSG00000007892	Rplp1	4960.31	5723.06	9666.49	4386.68	6576.98	5696.48	2073.13	36.3931
ENSMUSG00000025508	Rplp2	1534.53	2248.32	3550.74	1728.92	3272.67	2214.44	906.322	40.9278
ENSMUSG00000030062	Rpn1	72.5531	81.2351	59.3013	82.6531	62.9409	75.1447	10.5126	13.9898
ENSMUSG00000027642	Rpn2	134.771	125.627	94.6769	154.939	121.045	132.896	21.9088	16.4856
ENSMUSG00000052146	Rps10	2212.91	1956.03	3581.77	1496.87	2236.7	2074.43	777.464	37.4784
ENSMUSG00000003429	Rps11	2303.22	2515.43	4308.5	2193.28	2959.63	2569.02	863.315	33.6049
ENSMUSG00000061983	Rps12	4141.32	5103.26	10878.8	4135.81	6292.34	5426.11	2808.96	51.7675
ENSMUSG00000067038	Rps12-ps3	47.0689	54.8223	141.787	39.855	112.898	70.4598	45.3526	64.3667
ENSMUSG00000090862	Rps13	1163.02	1296.85	2537.34	1162.53	1786.24	1449.33	588.842	40.6287
ENSMUSG00000024608	Rps14	2298.83	3341.11	6942.65	2568.08	3545.62	3450.1	1864.42	54.0395
ENSMUSG00000063457	Rps15	2540.17	3791.56	6322.86	2941.35	4401.57	3648.31	1487.63	40.776
ENSMUSG00000008683	Rps15a	2494.68	1771.84	3783.25	1661.16	2290.06	2186.62	847.776	38.7711
ENSMUSG00000037563	Rps16	1558.2	1976.81	3350.98	1629.07	2498.84	2020.31	741.906	36.7224
ENSMUSG00000061787	Rps17	2692.22	2916.02	5573.91	2469.98	3981.47	3124.18	1282.95	41.0651
ENSMUSG00000008668	Rps18	2046.74	2777.01	5334.68	2400.3	3422.23	2854.58	1299.48	45.5227
ENSMUSG00000040952	Rps19	747.181	1547.21	2806.55	1390.88	2048.23	1559.05	770.09	49.3949
ENSMUSG00000044533	Rps2	1607.47	2483.18	3369.05	1919.22	2664.83	2169.76	684.65	31.5542
ENSMUSG00000028234	Rps20	1251.36	1452.22	2618.39	1218.82	2128.98	1542.76	615.611	39.9032
ENSMUSG00000039001	Rps21	1802.38	1871.46	4079.33	1544.85	2454.32	2179.18	1022.09	46.9024
ENSMUSG00000049517	Rps23	1611.35	1637.28	3266.6	1475.47	2091.16	1829.47	736.375	40.2507
ENSMUSG00000025290	Rps24	4139.38	3158.58	7151.47	3092.44	4111.34	3872.66	1654.43	42.7209
ENSMUSG00000009927	Rps25	1015.4	1181.41	2350.41	1172.81	1663.52	1367.06	545.579	39.9088
ENSMUSG00000025362	Rps26	2162.27	2778.5	3065.36	2173.8	3275.5	2397.08	509.041	21.2359
ENSMUSG00000090733	Rps27	3320.41	3646.79	7565.39	3110.92	4886.82	4175.22	1843.57	44.1551
ENSMUSG00000020460	Rps27a	1422.77	1531.86	3022.48	1463.77	2018.44	1731.86	675.876	39.026
ENSMUSG00000036781	Rps27l	204.206	218.97	408.732	220.858	262.049	241.621	84.2763	34.8795
ENSMUSG00000050621	Rps27rt	236.187	123.182	205.634	100.744	162.456	151.753	56.1266	36.9854
ENSMUSG00000067288	Rps28	1398.72	2030.56	3327.5	1801.28	2880.81	2073.23	794.664	38.3298
ENSMUSG00000034892	Rps29	2640.26	3224.51	4453.17	2790.7	4412.46	3263.18	874.527	26.7999
ENSMUSG00000030744	Rps3	916.574	993.826	1760.62	912.671	970.663	1022.39	364.887	35.6895
ENSMUSG00000028081	Rps3a1	1912.15	1885.72	2589.35	1676.38	1979.15	1811.8	343.842	18.978
ENSMUSG00000063171	Rps4l	108.906	112.672	77.4939	103.206	142.572	101.291	23.2742	22.9777
ENSMUSG00000031320	Rps4x	2659.64	2643.28	3437.71	2276.39	2709.8	2455.23	423.764	17.2597
ENSMUSG00000012848	Rps5	1625.18	2298.58	3914.21	1859.32	2662.45	2202.91	899.835	40.8476
ENSMUSG00000028495	Rps6	1817.29	1856.92	2829.52	1757.01	2063.6	1893.54	442.719	23.3805
ENSMUSG00000081406	Rps6-ps4	58.0737	68.6705	106.663	70.945	93.7383	72.6246	19.9378	27.4532
ENSMUSG00000061477	Rps7	1549.64	1587.18	3139.2	1320.69	1844.7	1684.53	723.567	42.9536
ENSMUSG00000047675	Rps8	1522.55	1608.07	2398.58	1512.41	2158.22	1662.46	410.839	24.7128
ENSMUSG00000006333	Rps9	1912.74	2173.87	4058.6	1843.17	2542.11	2298.38	910.146	39.5994
ENSMUSG00000032518	Rpsa	1369.73	1380.1	2082.44	1227.01	1318.41	1331.25	344.633	25.888
ENSMUSG00000070934	Rraga	52.7763	51.8743	40.436	58.8733	52.6865	59.058	6.70462	11.3526
ENSMUSG00000027422	Rrbp1	89.3771	73.382	42.8603	77.5134	128.593	78.4278	31.0283	39.563
ENSMUSG00000028012	Rrh	79.2711	59.6367	21.2825	76.6306	31.6975	82.4433	26.2199	31.8036
ENSMUSG00000061032	Rrp1	74.2362	105.776	39.4742	127.055	100.836	95.804	33.6873	35.1627
ENSMUSG00000018040	Rrp7a	47.7994	60.7093	29.1598	78.9214	30.4142	50.9295	21.0482	41.328
ENSMUSG00000037266	Rsrp1	62.1549	59.2037	47.6053	72.7649	81.7781	70.0539	13.0922	18.6887
ENSMUSG00000001783	Rtcb	69.7062	79.5556	53.2269	91.104	64.8204	74.7867	14.4117	19.2703
ENSMUSG00000027502	Rtfdc1	73.3893	81.7033	56.608	75.4971	73.9885	69.4078	9.33942	13.4559
ENSMUSG00000024758	Rtn3	230.647	182.039	161.594	245.856	151.763	234.684	41.8582	17.8359
ENSMUSG00000019782	Rwdd1	65.343	52.4688	86.2686	56.1261	73.3996	64.6532	13.6381	21.0942
ENSMUSG00000015846	Rxra	99.7336	66.7544	26.215	60.3714	37.7658	54.5005	28.476	52.249
ENSMUSG00000032547	Ryk	60.6487	56.8269	47.9587	53.6532	34.318	49.8501	10.2606	20.5829
ENSMUSG00000044080	S100a1	157.563	255.588	208.919	191.214	202.767	283.402	35.3688	12.4801
ENSMUSG00000041959	S100a10	1986.03	1918.44	2822.47	1576.51	2344.12	1840.98	473.604	25.7257
ENSMUSG00000027907	S100a11	5373.94	5274.63	3184.62	4658.02	6810.24	4356.61	1312.12	30.1178
ENSMUSG00000042306	S100a14	895.689	805.457	1165.1	691.909	696.589	725.925	194.861	26.8431
ENSMUSG00000074457	S100a16	839.512	972.92	1285.66	758.191	922.925	820.708	201.713	24.5779
ENSMUSG00000001021	S100a3	48.6923	76.8468	107.001	70.1501	55.7536	60.8218	22.6864	37.2999
ENSMUSG00000001025	S100a6	6211.08	7760.84	11121.9	6321.77	10315.8	7108.92	2268.44	31.9098
ENSMUSG00000052833	Sae1	72.6485	72.7082	65.6623	71.5746	64.0629	65.7171	4.143	6.30428
ENSMUSG00000022437	Samm50	71.14	64.2392	60.7989	73.7063	60.987	69.0212	5.93584	8.60003
ENSMUSG00000021963	Sap18	242.905	187.293	161.36	220.975	226.479	207.653	32.9091	15.8482
ENSMUSG00000020088	Sar1a	114.944	91.8677	91.4852	100.883	73.3387	97.4942	15.1864	15.5768
ENSMUSG00000020386	Sar1b	66.48	54.2311	78.3371	53.513	55.8541	62.9737	10.6844	16.9665
ENSMUSG00000031532	Saraf	82.159	104.327	87.2316	126.333	91.0786	114.538	17.7293	15.479
ENSMUSG00000068739	Sars	70.6299	72.0328	52.5721	94.3517	63.5498	74.7674	15.3371	20.513
ENSMUSG00000025283	Sat1	197.681	213.53	263.724	176.166	183.31	185.479	34.8532	18.7909
ENSMUSG00000025337	Sbds	80.8707	82.7001	50.2943	82.0438	62.323	69.7214	14.6477	21.0088
ENSMUSG00000032018	Sc5d	182.164	136.418	89.6413	138.34	98.6547	112.76	36.8735	32.7009
ENSMUSG00000040188	Scamp2	113.759	103.317	60.3609	85.1381	85.9827	80.367	20.3696	25.3457
ENSMUSG00000028049	Scamp3	65.6807	50.9587	26.3779	58.731	40.6931	51.4265	15.4615	30.0652
ENSMUSG00000078441	Scamp4	35.9387	54.3629	45.4391	54.281	43.1462	48.143	7.84531	16.2959
ENSMUSG00000032485	Scap	75.2873	35.3004	15.5729	57.452	24.3861	46.2404	24.4925	52.9678
ENSMUSG00000037936	Scarb1	45.8517	41.0645	24.6778	53.0867	33.3089	50.4923	11.0156	21.8163
ENSMUSG00000025203	Scd2	763.36	582.081	263.047	498.728	341.329	448.42	198.047	44.1656
ENSMUSG00000022123	Scel	405.863	287.118	83.1122	241.775	146.139	200.609	125.398	62.5085
ENSMUSG00000002565	Scin	137.874	125.616	88.4281	107.147	88.9877	91.7786	21.9947	23.965
ENSMUSG00000028603	Scp2	499.202	519.866	412.31	457.482	405.618	465.293	50.8739	10.9337
ENSMUSG00000000278	Scpep1	77.0954	74.5419	37.4701	62.3084	52.9612	66.7893	16.2969	24.4005
ENSMUSG00000020592	Sdc1	952.51	969.657	733.37	762.024	570.243	668.802	166.345	24.8721
ENSMUSG00000017009	Sdc4	285.633	293.027	208.253	236.981	237.944	240.118	35.8839	14.9443
ENSMUSG00000028249	Sdcbp	151.612	162.053	118.515	155.217	82.0439	155.353	33.4906	21.5577
ENSMUSG00000002064	Sdf2	115.137	119.188	136.78	130.171	127.439	126.111	8.65659	6.86428
ENSMUSG00000029076	Sdf4	180.215	188.128	178.658	212.538	143.39	203.637	24.8254	12.191
ENSMUSG00000021577	Sdha	91.6338	102.607	56.0822	140.804	92.9677	118.385	30.2878	25.5841
ENSMUSG00000009863	Sdhb	130.956	134.071	119.962	151.707	153.123	143.261	14.2038	9.91462
ENSMUSG00000058076	Sdhc	41.5894	89.3128	63.3572	80.7219	64.019	87.631	18.3767	20.9705
ENSMUSG00000000171	Sdhd	85.6723	120	121.688	121.409	92.3803	125.455	17.7016	14.1099
ENSMUSG00000022223	Sdr39u1	52.2475	49.6842	36.5347	58.9405	57.3139	53.5081	8.88024	16.5961
ENSMUSG00000025724	Sec11a	59.404	45.9938	64.4207	43.1232	73.2336	54.2543	12.6274	23.2744
ENSMUSG00000024516	Sec11c	36.7145	38.7475	53.6343	41.5536	54.2164	47.4161	8.35328	17.617
ENSMUSG00000030298	Sec13	73.7851	68.2382	71.52	70.0026	72.2617	74.4696	2.12786	2.85736
ENSMUSG00000027879	Sec22b	39.9288	34.3035	38.8541	57.1716	41.0032	47.0644	8.72174	18.5315
ENSMUSG00000035325	Sec31a	123.137	89.533	44.4418	82.7921	102.563	87.3795	29.0356	33.2294
ENSMUSG00000030082	Sec61a1	83.1174	91.4701	56.2221	90.1773	72.2228	76.5192	14.6757	19.1791
ENSMUSG00000053317	Sec61b	138.59	172.975	238.187	142.333	223.442	173.368	45.8467	26.4447
ENSMUSG00000078974	Sec61g	66.8575	112.393	231.796	120.843	144.556	136.913	60.8589	44.4507
ENSMUSG00000027706	Sec62	72.6461	40.5009	28.1741	53.5136	34.8236	49.1407	17.6023	35.8202
ENSMUSG00000042682	Selk	129.652	107.418	100.179	108.854	108.373	118.62	11.06	9.32384
ENSMUSG00000075702	Selm	51.457	73.4901	57.4496	78.1956	76.0302	106.131	12.0548	11.3585
ENSMUSG00000075700	Selt	70.4826	51.0954	58.4663	66.4645	36.8692	58.4961	13.3519	22.8253
ENSMUSG00000057969	Sema3b	28.517	45.1556	12.311	46.0027	16.2698	49.4862	15.7225	31.7715
ENSMUSG00000034684	Sema3f	87.1807	78.1024	18.7822	92.2563	40.2678	66.5543	32.1721	48.3397
ENSMUSG00000028064	Sema4a	91.1924	85.3227	29.0303	66.8616	61.6155	61.7752	24.4516	39.5815
ENSMUSG00000037072	Sep15	290.938	245.396	338.138	256.772	198.738	297.06	52.1046	17.5401
ENSMUSG00000064373	Sepp1	85.6988	85.8895	95.1274	83.3445	45.5363	115.269	19.3071	16.7496
ENSMUSG00000026276	Sept2	69.058	57.0723	57.9491	72.7008	46.1058	64.2471	10.5773	16.4635
ENSMUSG00000020486	Sept4	29.5227	33.169	12.4104	49.7838	52.6988	52.1482	16.3868	31.4236
ENSMUSG00000072214	Sept5	174.833	176.154	112.141	172.729	126.874	139.471	30.6306	21.962
ENSMUSG00000001833	Sept7	80.657	43.4873	35.0842	63.4772	33.4041	53.3369	20.3368	38.129
ENSMUSG00000041571	Sepw1	309.197	440.906	522.218	458.093	489.276	526.667	81.4678	15.4686
ENSMUSG00000074884	Serf2	507.116	578.202	602.048	464.308	633.68	559.057	69.7116	12.4695
ENSMUSG00000023232	Serinc2	67.5032	70.1787	60.0495	64.3602	55.8052	55.0512	5.75444	10.4529
ENSMUSG00000017707	Serinc3	81.6655	78.389	57.6005	102.111	59.1545	83.7057	18.3145	21.8797
ENSMUSG00000021091	Serpina3n	44.8811	54.1347	26.9189	161.908	17.366	157.522	58.2127	36.9554
ENSMUSG00000026327	Serpinb11	99.5449	100.46	60.4928	79.7874	79.0981	71.0086	16.6347	23.4264
ENSMUSG00000067006	Serpinb5	215.285	179.274	215.545	155.746	157.798	154.486	29.4887	19.0882
ENSMUSG00000060147	Serpinb6a	58.4512	64.1347	62.0009	66.8991	49.878	66.2543	6.57985	9.9312
ENSMUSG00000026315	Serpinb8	59.9254	67.8804	26.7584	55.5256	50.2026	45.1726	15.5546	34.4337
ENSMUSG00000000753	Serpinf1	51.1896	18.0591	17.3455	36.1663	22.7587	47.6939	14.4755	30.3509
ENSMUSG00000023224	Serping1	29.027	57.8759	24.7778	48.6221	45.4646	55.2056	13.8674	25.1196
ENSMUSG00000070436	Serpinh1	33.8897	48.3467	27.3658	42.8223	31.7515	50.6089	8.55202	16.8982
ENSMUSG00000054766	Set	127.669	128.06	67.4926	135.918	87.7139	107.125	30.0486	28.0499
ENSMUSG00000056770	Setd3	71.4268	60.9118	42.7516	75.7625	35.8881	60.4169	17.4899	28.9487
ENSMUSG00000049327	Setd8	106.292	120.491	48.7371	102.56	61.8078	77.8567	30.9429	39.7434
ENSMUSG00000024949	Sf1	100.717	103.799	29.2125	112.879	62.1219	87.0038	35.2148	40.475
ENSMUSG00000024853	Sf3b2	94.7251	101.273	41.1153	124.86	78.3275	94.5116	31.1117	32.9184
ENSMUSG00000068856	Sf3b4	49.1056	58.9003	24.2817	62.5512	70.4187	56.1896	17.8139	31.7032
ENSMUSG00000037361	Sf3b6	169.295	124.559	198.94	113.808	147.925	135.915	34.3685	25.2868
ENSMUSG00000047281	Sfn	869.253	1085.12	644.001	900.335	1010.53	755.795	168.042	22.2338
ENSMUSG00000028820	Sfpq	116.026	105.781	27.2441	136.457	82.5441	98.5159	41.8729	42.5037
ENSMUSG00000025066	Sfr1	142.062	120.426	79.42	134.776	127.308	109.565	24.5061	22.3668
ENSMUSG00000031548	Sfrp1	73.5449	78.9629	32.5295	72.2316	41.6137	69.4377	21.1252	30.4233
ENSMUSG00000019970	Sgk1	291.44	283.829	155.647	365.708	134.483	358.001	98.012	27.3776
ENSMUSG00000004937	Sgta	67.947	95.0919	58.4247	93.2423	82.5138	85.5681	15.9583	18.6498
ENSMUSG00000028843	Sh3bgrl3	499.96	575.314	385.057	485.323	746.932	471.463	134.775	28.5865
ENSMUSG00000013646	Sh3bp5l	71.3255	70.9247	33.1685	49.0133	26.3441	46.4397	20.8349	44.8645
ENSMUSG00000037062	Sh3glb1	160.736	143.938	97.2344	124.095	129.006	117.497	23.6821	20.1554
ENSMUSG00000026860	Sh3glb2	105.615	83.6575	51.7276	72.0092	82.9719	74.3239	19.6105	26.3852
ENSMUSG00000042541	Shfm1	50.3394	63.911	91.2318	64.0954	91.2575	68.1951	18.2871	26.8159
ENSMUSG00000025647	Shisa5	107.019	96.9537	81.5579	120.173	84.5256	91.1721	16.0155	17.5662
ENSMUSG00000034908	Sidt2	64.4748	81.1433	36.5768	85.971	45.3413	56.831	21.6136	38.0314
ENSMUSG00000031622	Sin3b	156.324	175.422	173.844	152.001	146.409	154.806	13.1199	8.47505
ENSMUSG00000015149	Sirt2	85.7127	77.3569	28.1252	68.6271	54.4842	68.7132	22.5961	32.8846
ENSMUSG00000036309	Skp1a	262.326	232.298	260.172	267.187	229.695	260.751	17.8597	6.84931
ENSMUSG00000024597	Slc12a2	110.213	65.1267	38.4314	62.2679	37.9943	56.8741	29.423	51.7336
ENSMUSG00000032902	Slc16a1	84.6458	61.0519	20.1712	87.7484	32.5816	89.9316	30.3253	33.7204
ENSMUSG00000040938	Slc16a11	66.7869	85.2728	68.9548	80.1705	62.1701	63.9814	9.66626	15.1079
ENSMUSG00000032988	Slc16a8	125.448	133.859	65.7374	124.698	88.1519	167.225	29.2879	17.5141
ENSMUSG00000024935	Slc1a1	164.146	129.587	47.5191	128.011	67.2472	127.104	48.3093	38.0079
ENSMUSG00000037656	Slc20a2	36.925	44.0069	16.3266	47.7499	20.4085	45.7264	14.0591	30.7461
ENSMUSG00000035183	Slc24a5	28.6412	39.1915	13.7512	27.8752	15.8646	48.7111	10.4031	21.3566
ENSMUSG00000003528	Slc25a1	101.284	115.653	69.2105	88.7517	99.4829	86.1251	17.2496	20.0285
ENSMUSG00000025792	Slc25a10	49.8402	60.1141	44.5066	45.249	38.0896	46.4366	8.17247	17.5992
ENSMUSG00000014606	Slc25a11	78.6193	102.673	99.7268	117.454	97.2511	105.036	13.9006	13.2342
ENSMUSG00000022404	Slc25a17	71.953	59.2995	61.1769	65.322	50.8384	56.8705	7.78219	13.6841
ENSMUSG00000061904	Slc25a3	334.846	384.172	308.91	434.599	343.581	395.233	49.1286	12.4303
ENSMUSG00000018677	Slc25a39	153.692	174.066	131.054	154.636	124.506	150.187	19.9634	13.2924
ENSMUSG00000031633	Slc25a4	230.621	318.908	230.695	372.21	291.469	368.203	60.481	16.426
ENSMUSG00000016319	Slc25a5	478.551	609.536	605.803	616.408	625.286	574.686	61.1416	10.6391
ENSMUSG00000059316	Slc27a4	62.4328	61.4453	37.1524	52.4427	42.8238	47.7485	11.1822	23.4189
ENSMUSG00000028645	Slc2a1	207.688	244.076	129.182	305.652	146.55	340.342	72.1396	21.1962
ENSMUSG00000066152	Slc31a2	90.1759	96.5255	90.6852	103.251	77.5631	83.44	9.48554	11.3681
ENSMUSG00000029188	Slc34a2	136.858	110.704	44.7263	82.0578	52.8438	72.3177	38.7739	53.616
ENSMUSG00000028293	Slc35a1	87.8512	77.0468	85.7249	66.2242	57.5266	68.3475	12.9095	18.8881
ENSMUSG00000033272	Slc35a4	75.5894	71.8079	48.3788	114.035	43.7681	76.4013	27.958	36.5936
ENSMUSG00000020873	Slc35b1	44.8048	41.9075	45.8588	50.3654	43.0431	45.4834	3.2697	7.18878
ENSMUSG00000061306	Slc38a10	33.3144	53.7341	17.7613	60.84	23.6596	50.0856	18.7506	37.4371
ENSMUSG00000022462	Slc38a2	87.4355	71.5556	51.7992	78.7116	45.2199	61.4577	17.8952	29.1178
ENSMUSG00000052310	Slc39a1	64.507	70.4234	55.5388	70.2777	51.304	64.9743	8.67567	13.3525
ENSMUSG00000063354	Slc39a4	55.0751	67.7174	20.5961	47.8537	48.2974	51.3019	17.2473	33.6192
ENSMUSG00000024327	Slc39a7	37.8161	53.9118	26.7722	56.0657	40.3754	50.0973	12.1128	24.1786
ENSMUSG00000053897	Slc39a8	90.8292	69.583	46.311	54.56	41.7362	51.3198	19.9437	38.8615
ENSMUSG00000010095	Slc3a2	78.7431	93.5512	45.9114	114.015	84.1481	115.167	24.8389	21.5678
ENSMUSG00000057193	Slc44a2	69.2835	80.5626	38.392	65.3389	48.8678	55.3127	16.7865	30.3483
ENSMUSG00000081534	Slc48a1	92.9514	106.735	76.2773	113.091	81.7097	122.915	15.7542	12.8172
ENSMUSG00000074796	Slc4a11	64.7316	92.1371	18.2589	67.2239	41.304	70.6898	28.0437	39.6715
ENSMUSG00000028962	Slc4a2	60.9519	83.2158	19.7638	75.4667	41.4783	72.3241	25.8262	35.709
ENSMUSG00000068323	Slc4a5	70.2479	103.605	20.7903	107.79	23.8802	121.33	41.8148	34.4636
ENSMUSG00000011034	Slc5a1	83.8136	67.8792	39.9647	51.9693	43.681	50.8313	18.2288	35.8614
ENSMUSG00000030108	Slc6a13	67.8686	81.0742	38.4689	88.6581	39.4535	102.031	23.2641	22.801
ENSMUSG00000031089	Slc6a14	191.731	116.329	90.0588	98.0688	71.9049	99.4048	46.4911	46.7695
ENSMUSG00000036814	Slc6a20a	71.9901	69.4476	25.0176	88.205	31.5275	87.1266	27.4993	31.5624
ENSMUSG00000019558	Slc6a8	67.9038	65.2909	46.7866	58.7854	53.5016	53.8391	8.61403	15.9996
ENSMUSG00000040010	Slc7a5	43.9383	36.8093	15.1194	49.3347	30.6015	46.59	13.2581	28.4569
ENSMUSG00000022180	Slc7a8	31.1075	39.2421	9.0997	48.1226	19.3822	48.7971	15.5143	31.7936
ENSMUSG00000020733	Slc9a3r1	216.276	210.273	73.6565	185.764	156.461	183.085	58.0213	31.6908
ENSMUSG00000021040	Slirp	33.8469	33.9843	49.446	44.076	78.4111	52.5579	18.2966	34.8123
ENSMUSG00000016257	Slmo2	64.2038	47.3806	36.6014	47.1705	39.2251	47.0236	10.7783	22.9211
ENSMUSG00000022596	Slurp1	2460.75	3695.92	4391.13	2221.3	4526.19	2897.55	1071.48	36.9789
ENSMUSG00000053559	Smagp	106.181	142.077	135.655	115.679	154.513	114.925	19.6711	17.1165
ENSMUSG00000026155	Smap1	51.6749	44.1163	25.625	54.452	31.82	45.2792	12.4884	27.5808
ENSMUSG00000024921	Smarca2	64.9244	51.8775	32.6981	75.8059	48.2475	61.3729	16.4597	26.8191
ENSMUSG00000000902	Smarcb1	43.2575	55.8773	31.2939	75.4358	57.9485	56.101	16.5976	29.5853
ENSMUSG00000078619	Smarcd2	97.3979	74.5164	57.077	70.2911	60.6015	62.6638	15.866	25.3193
ENSMUSG00000037935	Smarce1	59.6365	57.7203	13.0734	69.0415	66.9091	52.333	22.9721	43.896
ENSMUSG00000022452	Smdt1	178.922	221.449	238.092	226.239	268.016	235.75	32.1992	13.6582
[truncated: 449 more rows]

## Sheet: S1F- RPE Txptom mapped geneInfo
Supplemental Data Table S1B: 2446 Gene Naïve C57BL/6J Mouse RPE Transcriptome - Genes mapped in ShineyGo 0.77 (http://bioinformatics.sdstate.edu/go/)
Pasted	Symbol	Ensembl Gene ID	Entrez	Type	Species	Chr	Position (Mbp)	Description	percentage_gc_content	transcript_count	genomeSpan	cds_length	transcript_length	FiveUTR	ThreeUTR	nExons
GNAI3	Gnai3	ENSMUSG00000000001	14679	protein_coding	Mouse	3	108.015	guanine nucleotide binding protein (G protein), alpha inhibiting 3 [Source:MGI Symbol;Acc:MGI:95773]	41.65	1	38867	1065	3262	141	1028	9
CAV2	Cav2	ENSMUSG00000000058	12390	protein_coding	Mouse	6	17.2812	caveolin 2 [Source:MGI Symbol;Acc:MGI:107571]	39.77	3	7931	395	1467	71	1001	2
COX5A	Cox5a	ENSMUSG00000000088	12858	protein_coding	Mouse	9	57.4286	cytochrome c oxidase subunit 5A [Source:MGI Symbol;Acc:MGI:88474]	42.75	3	11153	441	1023	49	78	4
XPO6	Xpo6	ENSMUSG00000000131	74204	protein_coding	Mouse	7	125.701	exportin 6 [Source:MGI Symbol;Acc:MGI:2429950]	43.53	20	98787	811	1963	359	252	8
SDHD	Sdhd	ENSMUSG00000000171	66925	protein_coding	Mouse	9	50.5077	succinate dehydrogenase complex, subunit D, integral membrane protein [Source:MGI Symbol;Acc:MGI:1914175]	45.09	1	7456	480	1231	23	728	4
GMPR	Gmpr	ENSMUSG00000000253	66355	protein_coding	Mouse	13	45.6609	guanosine monophosphate reductase [Source:MGI Symbol;Acc:MGI:1913605]	48.23	4	46357	954	866	213	329	6
SCPEP1	Scpep1	ENSMUSG00000000278	74617	protein_coding	Mouse	11	88.8148	serine carboxypeptidase 1 [Source:MGI Symbol;Acc:MGI:1921867]	47.22	1	31446	1359	2097	96	642	13
CDH1	Cdh1	ENSMUSG00000000303	12550	protein_coding	Mouse	8	107.33	cadherin 1 [Source:MGI Symbol;Acc:MGI:88354]	47.03	3	66896	2655	2807	130	924	12
CKMT1	Ckmt1	ENSMUSG00000000308	12716	protein_coding	Mouse	2	121.188	creatine kinase, mitochondrial 1, ubiquitous [Source:MGI Symbol;Acc:MGI:99441]	48.09	10	6024	636	898	131	146	5
COMT	Comt	ENSMUSG00000000326	12846	protein_coding	Mouse	16	18.2256	catechol-O-methyltransferase [Source:MGI Symbol;Acc:MGI:88470]	48.68	4	19967	727	1496	277	605	5
DAZAP2	Dazap2	ENSMUSG00000000346	23994	protein_coding	Mouse	15	100.513	DAZ associated protein 2 [Source:MGI Symbol;Acc:MGI:1344344]	50.58	4	5413	507	967	363	1265	3
NDUFA9	Ndufa9	ENSMUSG00000000399	66108	protein_coding	Mouse	6	126.799	NADH:ubiquinone oxidoreductase subunit A9 [Source:MGI Symbol;Acc:MGI:1913358]	45.75	3	27416	1128	1201	30	160	8
C1D	C1d	ENSMUSG00000000581	57316	protein_coding	Mouse	11	17.2076	C1D nuclear receptor co-repressor [Source:MGI Symbol;Acc:MGI:1927354]	37.25	5	11598	390	1010	101	2481	4
RAB5B	Rab5b	ENSMUSG00000000711	19344	protein_coding	Mouse	10	128.513	RAB5B, member RAS oncogene family [Source:MGI Symbol;Acc:MGI:105938]	44.42	2	19090	648	2404	88	2355	5
RPL13	Rpl13	ENSMUSG00000000740	270106	protein_coding	Mouse	8	123.829	ribosomal protein L13 [Source:MGI Symbol;Acc:MGI:105922]	54.34	5	2895	636	989	51	42	4
CHMP1A	Chmp1a	ENSMUSG00000000743	234852	protein_coding	Mouse	8	123.931	charged multivesicular body protein 1A [Source:MGI Symbol;Acc:MGI:1920159]	53.56	4	8500	591	1096	88	1461	4
SERPINF1	Serpinf1	ENSMUSG00000000753	20317	protein_coding	Mouse	11	75.3006	serine (or cysteine) peptidase inhibitor, clade F, member 1 [Source:MGI Symbol;Acc:MGI:108080]	49.44	8	12933	528	828	90	208	5
DDX3X	Ddx3x	ENSMUSG00000000787	13205	protein_coding	Mouse	X	13.1472	DEAD box helicase 3, X-linked [Source:MGI Symbol;Acc:MGI:103064]	39.75	5	13083	1989	1575	143	2560	8
TPD52L2	Tpd52l2	ENSMUSG00000000827	66314	protein_coding	Mouse	2	181.139	tumor protein D52-like 2 [Source:MGI Symbol;Acc:MGI:1913564]	44.51	12	20825	534	1464	128	1520	6
SMARCB1	Smarcb1	ENSMUSG00000000902	20587	protein_coding	Mouse	10	75.7326	SWI/SNF related, matrix associated, actin dependent regulator of chromatin, subfamily b, member 1 [Source:MGI Symbol;Acc:MGI:1328366]	48.04	6	24849	674	2620	212	203	6
MMP14	Mmp14	ENSMUSG00000000957	17387	protein_coding	Mouse	14	54.6691	matrix metallopeptidase 14 (membrane-inserted) [Source:MGI Symbol;Acc:MGI:101900]	53.13	7	13753	898	1420	220	678	5
CHTOP	Chtop	ENSMUSG00000001017	66511	protein_coding	Mouse	3	90.4063	chromatin target of PRMT1 [Source:MGI Symbol;Acc:MGI:1913761]	42.19	9	10543	594	2051	407	762	5
SNAPIN	Snapin	ENSMUSG00000001018	20615	protein_coding	Mouse	3	90.3953	SNAP-associated protein [Source:MGI Symbol;Acc:MGI:1333745]	45.35	5	3008	248	1562	43	857	3
S100A3	S100a3	ENSMUSG00000001021	20197	protein_coding	Mouse	3	90.492	S100 calcium binding protein A3 [Source:MGI Symbol;Acc:MGI:1338849]	49.07	4	18044	306	1066	42	213	2
S100A6	S100a6	ENSMUSG00000001025	20200	protein_coding	Mouse	3	90.5202	S100 calcium binding protein A6 (calcyclin) [Source:MGI Symbol;Acc:MGI:1339467]	47.42	4	11300	270	579	81	146	3
N4BP3	N4bp3	ENSMUSG00000001053	212706	protein_coding	Mouse	11	51.5339	NEDD4 binding protein 3 [Source:MGI Symbol;Acc:MGI:2442218]	56.75	3	7780	816	1309	113	558	4
NHP2	Nhp2	ENSMUSG00000001056	52530	protein_coding	Mouse	11	51.5106	NHP2 ribonucleoprotein [Source:MGI Symbol;Acc:MGI:1098547]	50.38	2	3980	462	934	83	497	4
POLDIP2	Poldip2	ENSMUSG00000001100	67811	protein_coding	Mouse	11	78.403	polymerase (DNA-directed), delta interacting protein 2 [Source:MGI Symbol;Acc:MGI:1915061]	48.81	6	10544	980	1043	119	493	6
IFT20	Ift20	ENSMUSG00000001105	55978	protein_coding	Mouse	11	78.4272	intraflagellar transport 20 [Source:MGI Symbol;Acc:MGI:1915585]	47.18	5	5377	377	907	117	171	5
ARAF	Araf	ENSMUSG00000001127	11836	protein_coding	Mouse	X	20.6641	Araf proto-oncogene, serine/threonine kinase [Source:MGI Symbol;Acc:MGI:88065]	42.71	10	62706	916	1619	321	479	9
MXD1	Mxd1	ENSMUSG00000001156	17119	protein_coding	Mouse	6	86.624	MAX dimerization protein 1 [Source:MGI Symbol;Acc:MGI:96908]	48.43	4	22120	426	2153	122	1334	5
SNRNP27	Snrnp27	ENSMUSG00000001158	66618	protein_coding	Mouse	6	86.6521	small nuclear ribonucleoprotein 27 (U4/U6.U5) [Source:MGI Symbol;Acc:MGI:1913868]	43.33	4	9372	522	771	42	381	5
RAMP2	Ramp2	ENSMUSG00000001240	54409	protein_coding	Mouse	11	101.137	receptor (calcitonin) activity modifying protein 2 [Source:MGI Symbol;Acc:MGI:1859650]	48.62	8	13519	349	870	133	320	4
LSR	Lsr	ENSMUSG00000001247	54135	protein_coding	Mouse	7	30.6572	lipolysis stimulated lipoprotein receptor [Source:MGI Symbol;Acc:MGI:1927471]	50.38	5	15695	1542	1852	238	91	9
RARG	Rarg	ENSMUSG00000001288	19411	protein_coding	Mouse	15	102.143	retinoic acid receptor, gamma [Source:MGI Symbol;Acc:MGI:97858]	53.53	7	22580	685	1118	167	1085	5
PFDN5	Pfdn5	ENSMUSG00000001289	56612	protein_coding	Mouse	15	102.235	prefoldin 5 [Source:MGI Symbol;Acc:MGI:1928753]	47.43	8	5758	276	599	167	204	5
FBXO9	Fbxo9	ENSMUSG00000001366	71538	protein_coding	Mouse	9	77.9888	f-box protein 9 [Source:MGI Symbol;Acc:MGI:1918788]	44	7	27567	854	1030	256	421	6
CCT3	Cct3	ENSMUSG00000001416	12462	protein_coding	Mouse	3	88.2044	chaperonin containing Tcp1, subunit 3 (gamma) [Source:MGI Symbol;Acc:MGI:104708]	43.27	10	24652	1181	1674	77	246	8
GLMP	Glmp	ENSMUSG00000001418	56700	protein_coding	Mouse	3	88.2323	glycosylated lysosomal membrane protein [Source:MGI Symbol;Acc:MGI:1913318]	51.68	10	6291	681	1626	34	1094	4
TMEM79	Tmem79	ENSMUSG00000001420	71913	protein_coding	Mouse	3	88.236	transmembrane protein 79 [Source:MGI Symbol;Acc:MGI:1919163]	51.49	4	7494	1008	1828	109	803	4
COL18A1	Col18a1	ENSMUSG00000001435	12822	protein_coding	Mouse	10	76.888	collagen, type XVIII, alpha 1 [Source:MGI Symbol;Acc:MGI:88451]	50.81	5	114371	3003	3368	128	597	27
KPNB1	Kpnb1	ENSMUSG00000001440	16211	protein_coding	Mouse	11	97.0505	karyopherin (importin) beta 1 [Source:MGI Symbol;Acc:MGI:107532]	44.11	3	28168	2631	2439	296	2967	9
NPEPPS	Npepps	ENSMUSG00000001441	19155	protein_coding	Mouse	11	97.0967	aminopeptidase puromycin sensitive [Source:MGI Symbol;Acc:MGI:1101358]	41.18	19	74797	1348	1291	83	325	9
CYP51	Cyp51	ENSMUSG00000001467	13121	protein_coding	Mouse	5	4.13115	cytochrome P450, family 51 [Source:MGI Symbol;Acc:MGI:106040]	42.39	4	23602	1512	1483	439	1980	6
TCF25	Tcf25	ENSMUSG00000001472	66855	protein_coding	Mouse	8	124.1	transcription factor 25 (basic helix-loop-helix) [Source:MGI Symbol;Acc:MGI:1914105]	50.22	11	30083	1680	1796	95	999	12
TUBB5	Tubb5	ENSMUSG00000001525	22154	protein_coding	Mouse	17	36.1448	tubulin, beta 5 class I [Source:MGI Symbol;Acc:MGI:107812]	51.62	4	4386	768	1275	267	1061	3
JUP	Jup	ENSMUSG00000001552	16480	protein_coding	Mouse	11	100.26	junction plakoglobin [Source:MGI Symbol;Acc:MGI:96650]	52.25	9	28806	2238	1366	64	218	5
ERGIC1	Ergic1	ENSMUSG00000001576	67458	protein_coding	Mouse	17	26.7805	endoplasmic reticulum-golgi intermediate compartment (ERGIC) 1 [Source:MGI Symbol;Acc:MGI:1914708]	50.43	14	95446	435	1530	109	350	9
AKR1B3	Akr1b3	ENSMUSG00000001642	11677	protein_coding	Mouse	6	34.2794	aldo-keto reductase family 1, member B3 (aldose reductase) [Source:MGI Symbol;Acc:MGI:1353494]	49.81	6	15045	740	1941	64	363	5
DDT	Ddt	ENSMUSG00000001666	13202	protein_coding	Mouse	10	75.6071	D-dopachrome tautomerase [Source:MGI Symbol;Acc:MGI:1298381]	53.32	2	2185	290	612	120	202	2
UBL3	Ubl3	ENSMUSG00000001687	24109	protein_coding	Mouse	5	148.441	ubiquitin-like 3 [Source:MGI Symbol;Acc:MGI:1344373]	42.33	7	48155	354	2001	418	1166	4
AKT1	Akt1	ENSMUSG00000001729	11651	protein_coding	Mouse	12	112.62	thymoma viral proto-oncogene 1 [Source:MGI Symbol;Acc:MGI:87986]	57.7	9	21064	942	965	120	451	6
RTCB	Rtcb	ENSMUSG00000001783	28088	protein_coding	Mouse	10	85.7745	RNA 2',3'-cyclic phosphate and 5'-OH ligase [Source:MGI Symbol;Acc:MGI:106379]	43.68	2	19187	1518	1500	116	375	8
CAPNS1	Capns1	ENSMUSG00000001794	12336	protein_coding	Mouse	7	29.8864	calpain, small subunit 1 [Source:MGI Symbol;Acc:MGI:88266]	50.01	8	11876	739	1039	59	549	8
FOLR1	Folr1	ENSMUSG00000001827	14275	protein_coding	Mouse	7	101.508	folate receptor 1 (adult) [Source:MGI Symbol;Acc:MGI:95568]	46.35	16	12458	415	770	106	133	5
ZDHHC4	Zdhhc4	ENSMUSG00000001844	72881	protein_coding	Mouse	5	143.302	zinc finger, DHHC domain containing 4 [Source:MGI Symbol;Acc:MGI:1920131]	49.8	13	12768	618	912	130	122	5
RAC1	Rac1	ENSMUSG00000001847	19353	protein_coding	Mouse	5	143.489	Rac family small GTPase 1 [Source:MGI Symbol;Acc:MGI:97845]	47.12	4	24403	608	1853	218	2417	6
AIF1L	Aif1l	ENSMUSG00000001864	108897	protein_coding	Mouse	2	31.8402	allograft inflammatory factor 1-like [Source:MGI Symbol;Acc:MGI:1919598]	52.11	10	23304	326	765	96	1347	4
UBA1	Uba1	ENSMUSG00000001924	22201	protein_coding	Mouse	X	20.5246	ubiquitin-like modifier activating enzyme 1 [Source:MGI Symbol;Acc:MGI:98890]	46.94	6	24854	3177	1844	214	666	12
EMD	Emd	ENSMUSG00000001964	13726	protein_coding	Mouse	X	73.2983	emerin [Source:MGI Symbol;Acc:MGI:108117]	46.56	6	6862	528	1014	173	312	5
IDH3G	Idh3g	ENSMUSG00000002010	15929	protein_coding	Mouse	X	72.8226	isocitrate dehydrogenase 3 (NAD+), gamma [Source:MGI Symbol;Acc:MGI:1099463]	47.41	9	7935	1182	912	42	107	6
SSR4	Ssr4	ENSMUSG00000002014	20832	protein_coding	Mouse	X	72.8306	signal sequence receptor, delta [Source:MGI Symbol;Acc:MGI:1099464]	50.96	8	3803	520	1065	195	67	4
BCAP31	Bcap31	ENSMUSG00000002015	27061	protein_coding	Mouse	X	72.7298	B cell receptor associated protein 31 [Source:MGI Symbol;Acc:MGI:1350933]	43.49	1	29998	738	1219	51	379	8
TRAPPC6A	Trappc6a	ENSMUSG00000002043	67091	protein_coding	Mouse	7	19.2423	trafficking protein particle complex 6A [Source:MGI Symbol;Acc:MGI:1914341]	52.91	7	7751	300	683	44	176	4
SDF2	Sdf2	ENSMUSG00000002064	20316	protein_coding	Mouse	11	78.1366	stromal cell derived factor 2 [Source:MGI Symbol;Acc:MGI:108019]	44.57	3	9751	660	939	250	358	3
PSMC3	Psmc3	ENSMUSG00000002102	19182	protein_coding	Mouse	2	90.8844	proteasome (prosome, macropain) 26S subunit, ATPase 3 [Source:MGI Symbol;Acc:MGI:1098754]	51.95	10	12361	1083	940	152	124	7
RHOC	Rhoc	ENSMUSG00000002233	11853	protein_coding	Mouse	3	104.696	ras homolog family member C [Source:MGI Symbol;Acc:MGI:106028]	55.27	6	6085	510	754	53	264	4
METRN	Metrn	ENSMUSG00000002274	70083	protein_coding	Mouse	17	26.0122	meteorin, glial cell differentiation regulator [Source:MGI Symbol;Acc:MGI:1917333]	57.35	7	3916	709	1228	36	492	4
DHRS1	Dhrs1	ENSMUSG00000002332	52585	protein_coding	Mouse	14	55.9765	dehydrogenase/reductase (SDR family) member 1 [Source:MGI Symbol;Acc:MGI:1196314]	49.3	4	6671	942	1242	136	264	6
USE1	Use1	ENSMUSG00000002395	67023	protein_coding	Mouse	8	71.8195	unconventional SNARE in the ER 1 homolog (S. cerevisiae) [Source:MGI Symbol;Acc:MGI:1914273]	54.63	12	2885	676	806	144	22	5
NDUFB2	Ndufb2	ENSMUSG00000002416	68198	protein_coding	Mouse	6	39.5695	NADH:ubiquinone oxidoreductase subunit B2 [Source:MGI Symbol;Acc:MGI:1915448]	44.57	6	10809	318	1250	36	1029	3
SNRPD1	Snrpd1	ENSMUSG00000002477	20641	protein_coding	Mouse	18	10.6178	small nuclear ribonucleoprotein D1 [Source:MGI Symbol;Acc:MGI:98344]	42.17	5	24305	298	597	100	258	3
PUF60	Puf60	ENSMUSG00000002524	67959	protein_coding	Mouse	15	75.942	poly-U binding splicing factor 60 [Source:MGI Symbol;Acc:MGI:1915209]	54.34	11	10743	1044	989	46	136	6
SCIN	Scin	ENSMUSG00000002565	20259	protein_coding	Mouse	12	40.1098	scinderin [Source:MGI Symbol;Acc:MGI:1306794]	40.33	2	74460	1998	2824	98	729	15
MIEN1	Mien1	ENSMUSG00000002580	103742	protein_coding	Mouse	11	98.3285	migration and invasion enhancer 1 [Source:MGI Symbol;Acc:MGI:1913678]	54.21	1	1284	348	747	45	354	4
PON1	Pon1	ENSMUSG00000002588	18979	protein_coding	Mouse	6	5.16809	paraoxonase 1 [Source:MGI Symbol;Acc:MGI:103295]	43.3	4	25857	795	1120	89	143	6
CLPP	Clpp	ENSMUSG00000002660	53895	protein_coding	Mouse	17	57.2973	caseinolytic mitochondrial matrix peptidase proteolytic subunit [Source:MGI Symbol;Acc:MGI:1858213]	50.76	2	5884	819	708	23	141	4
NAA20	Naa20	ENSMUSG00000002728	67877	protein_coding	Mouse	2	145.744	N(alpha)-acetyltransferase 20, NatB catalytic subunit [Source:MGI Symbol;Acc:MGI:1915127]	42.17	9	14327	301	776	54	582	4
YKT6	Ykt6	ENSMUSG00000002741	56418	protein_coding	Mouse	11	5.90569	YKT6 v-SNARE homolog (S. cerevisiae) [Source:MGI Symbol;Acc:MGI:1927550]	47.93	2	12088	597	1666	208	1736	6
MEA1	Mea1	ENSMUSG00000002768	17256	protein_coding	Mouse	17	46.9897	male enhanced antigen 1 [Source:MGI Symbol;Acc:MGI:96957]	54.64	9	4319	477	732	88	148	4
KDELR1	Kdelr1	ENSMUSG00000002778	68137	protein_coding	Mouse	7	45.5222	KDEL (Lys-Asp-Glu-Leu) endoplasmic reticulum protein retention receptor 1 [Source:MGI Symbol;Acc:MGI:1915387]	49.36	5	10961	503	1023	166	568	4
FLII	Flii	ENSMUSG00000002812	14248	protein_coding	Mouse	11	60.6049	flightless I actin binding protein [Source:MGI Symbol;Acc:MGI:1342286]	54.04	4	13141	3816	1502	74	170	9
ADPRH	Adprh	ENSMUSG00000002844	11544	protein_coding	Mouse	16	38.2644	ADP-ribosylarginine hydrolase [Source:MGI Symbol;Acc:MGI:1098234]	48.95	2	8674	1089	1738	108	1660	3
BCAM	Bcam	ENSMUSG00000002980	57278	protein_coding	Mouse	7	19.4901	basal cell adhesion molecule [Source:MGI Symbol;Acc:MGI:1929940]	53.87	5	14886	860	1067	72	288	7
CLPTM1	Clptm1	ENSMUSG00000002981	56457	protein_coding	Mouse	7	19.3655	cleft lip and palate associated transmembrane protein 1 [Source:MGI Symbol;Acc:MGI:1927155]	50.59	9	33463	1995	1679	28	2120	7
APOE	Apoe	ENSMUSG00000002985	11816	protein_coding	Mouse	7	19.43	apolipoprotein E [Source:MGI Symbol;Acc:MGI:88057]	54.64	11	3080	667	869	60	175	3
HBP1	Hbp1	ENSMUSG00000002996	73389	protein_coding	Mouse	12	31.9763	high mobility group box transcription factor 1 [Source:MGI Symbol;Acc:MGI:894659]	40.21	9	24282	1039	1415	74	801	7
KLF4	Klf4	ENSMUSG00000003032	16600	protein_coding	Mouse	4	55.5271	Kruppel-like factor 4 (gut) [Source:MGI Symbol;Acc:MGI:1342287]	52.76	3	5324	727	1470	314	982	3
HMGN2	Hmgn2	ENSMUSG00000003038	15331	protein_coding	Mouse	4	133.692	high mobility group nucleosomal binding domain 2 [Source:MGI Symbol;Acc:MGI:96136]	52.59	13	3913	297	858	127	407	5
FAM32A	Fam32a	ENSMUSG00000003039	67922	protein_coding	Mouse	8	72.9736	family with sequence similarity 32, member A [Source:MGI Symbol;Acc:MGI:1915172]	49.22	2	4689	339	2976	57	2168	4
ELF3	Elf3	ENSMUSG00000003051	13710	protein_coding	Mouse	1	135.181	E74-like factor 3 [Source:MGI Symbol;Acc:MGI:1101781]	54.75	3	4994	1146	1510	82	689	7
STK11	Stk11	ENSMUSG00000003068	20869	protein_coding	Mouse	10	79.9516	serine/threonine kinase 11 [Source:MGI Symbol;Acc:MGI:1341870]	55.15	9	14880	829	1458	502	244	6
ATP5D	Atp5d	ENSMUSG00000003072	66043	protein_coding	Mouse	10	79.9745	ATP synthase, H+ transporting, mitochondrial F1 complex, delta subunit [Source:MGI Symbol;Acc:MGI:1913293]	55.93	4	7187	460	999	188	287	4
SRI	Sri	ENSMUSG00000003161	109552	protein_coding	Mouse	5	8.09608	sorcin [Source:MGI Symbol;Acc:MGI:98419]	42.84	7	23302	574	1235	97	1706	5
DGCR2	Dgcr2	ENSMUSG00000003166	13356	protein_coding	Mouse	16	17.6573	DiGeorge syndrome critical region gene 2 [Source:MGI Symbol;Acc:MGI:892866]	46.9	10	59081	1471	2576	174	1574	8
MPND	Mpnd	ENSMUSG00000003199	68047	protein_coding	Mouse	17	56.3127	MPN domain containing [Source:MGI Symbol;Acc:MGI:1915297]	51.53	9	11080	1150	1047	50	74	8
CSNK1G2	Csnk1g2	ENSMUSG00000003345	103236	protein_coding	Mouse	10	80.4587	casein kinase 1, gamma 2 [Source:MGI Symbol;Acc:MGI:1920014]	55.64	8	17912	907	1330	168	341	6
ABHD17A	Abhd17a	ENSMUSG00000003346	216169	protein_coding	Mouse	10	80.4195	abhydrolase domain containing 17A [Source:MGI Symbol;Acc:MGI:106388]	57.79	4	6688	586	1026	152	283	4
PLD3	Pld3	ENSMUSG00000003363	18807	protein_coding	Mouse	7	27.2314	phospholipase D family, member 3 [Source:MGI Symbol;Acc:MGI:1333782]	49.75	8	21219	713	994	113	228	7
RABAC1	Rabac1	ENSMUSG00000003380	14470	protein_coding	Mouse	7	24.6692	Rab acceptor 1 (prenylated) [Source:MGI Symbol;Acc:MGI:1201692]	55.88	6	3003	620	678	158	164	4
PRKCSH	Prkcsh	ENSMUSG00000003402	19089	protein_coding	Mouse	9	21.9141	protein kinase C substrate 80K-H [Source:MGI Symbol;Acc:MGI:107877]	53.91	5	11417	1270	1783	131	157	12
NOSIP	Nosip	ENSMUSG00000003421	66394	protein_coding	Mouse	7	44.7119	nitric oxide synthase interacting protein [Source:MGI Symbol;Acc:MGI:1913644]	50.28	10	15782	679	765	30	254	6
RPS11	Rps11	ENSMUSG00000003429	27207	protein_coding	Mouse	7	44.7718	ribosomal protein S11 [Source:MGI Symbol;Acc:MGI:1351329]	54.73	4	2061	426	529	76	58	4
NCSTN	Ncstn	ENSMUSG00000003458	59287	protein_coding	Mouse	1	171.894	nicastrin [Source:MGI Symbol;Acc:MGI:1891700]	46.95	6	16783	835	1848	113	336	10
PEX19	Pex19	ENSMUSG00000003464	19298	protein_coding	Mouse	1	171.954	peroxisomal biogenesis factor 19 [Source:MGI Symbol;Acc:MGI:1334458]	46.76	6	9739	762	1204	20	1598	4
PHYHIP	Phyhip	ENSMUSG00000003469	105653	protein_coding	Mouse	14	70.6949	phytanoyl-CoA hydroxylase interacting protein [Source:MGI Symbol;Acc:MGI:1860417]	53.02	2	11357	630	1598	110	1497	4
SLC25A1	Slc25a1	ENSMUSG00000003528	13358	protein_coding	Mouse	16	17.7431	solute carrier family 25 (mitochondrial carrier, citrate transporter), member 1 [Source:MGI Symbol;Acc:MGI:1345283]	59.26	6	2997	764	844	140	344	6
DGCR6	Dgcr6	ENSMUSG00000003531	13353	protein_coding	Mouse	16	17.8707	DiGeorge syndrome critical region gene 6 [Source:MGI Symbol;Acc:MGI:1202877]	47.41	8	18773	548	1026	90	422	4
DDR1	Ddr1	ENSMUSG00000003534	12305	protein_coding	Mouse	17	35.9925	discoidin domain receptor family, member 1 [Source:MGI Symbol;Acc:MGI:99216]	53	12	23055	1575	2280	97	701	12
IER3	Ier3	ENSMUSG00000003541	15937	protein_coding	Mouse	17	36.1326	immediate early response 3 [Source:MGI Symbol;Acc:MGI:104814]	54.52	1	1240	483	1131	35	613	2
CROT	Crot	ENSMUSG00000003623	74114	protein_coding	Mouse	5	9.01603	carnitine O-octanoyltransferase [Source:MGI Symbol;Acc:MGI:1921364]	40.8	3	31292	1839	2249	113	819	10
RAD23A	Rad23a	ENSMUSG00000003813	19358	protein_coding	Mouse	8	85.5606	RAD23 homolog A, nucleotide excision repair protein [Source:MGI Symbol;Acc:MGI:105126]	52.22	7	6647	898	1029	92	614	6
CALR	Calr	ENSMUSG00000003814	12317	protein_coding	Mouse	8	85.5685	calreticulin [Source:MGI Symbol;Acc:MGI:88252]	48.79	4	5085	1251	1176	136	797	5
NQO1	Nqo1	ENSMUSG00000003849	18104	protein_coding	Mouse	8	108.115	NAD(P)H dehydrogenase, quinone 1 [Source:MGI Symbol;Acc:MGI:103187]	46.88	1	14982	825	1553	134	594	6
HLF	Hlf	ENSMUSG00000003949	217082	protein_coding	Mouse	11	90.2274	hepatic leukemia factor [Source:MGI Symbol;Acc:MGI:96108]	46.73	6	54360	658	2098	531	2208	3
FAM162A	Fam162a	ENSMUSG00000003955	70186	protein_coding	Mouse	16	35.8641	family with sequence similarity 162, member A [Source:MGI Symbol;Acc:MGI:1917436]	45.77	4	27834	332	535	42	196	4
RPL8	Rpl8	ENSMUSG00000003970	26961	protein_coding	Mouse	15	76.7883	ribosomal protein L8 [Source:MGI Symbol;Acc:MGI:1350927]	53.02	3	2237	774	898	116	35	5
STAT3	Stat3	ENSMUSG00000004040	20848	protein_coding	Mouse	11	100.776	signal transducer and activator of transcription 3 [Source:MGI Symbol;Acc:MGI:103038]	46.51	14	54443	2257	1687	109	1060	9
AKT2	Akt2	ENSMUSG00000004056	11652	protein_coding	Mouse	7	27.291	thymoma viral proto-oncogene 2 [Source:MGI Symbol;Acc:MGI:104874]	50.71	14	49275	854	1527	133	1187	8
CWC15	Cwc15	ENSMUSG00000004096	66070	protein_coding	Mouse	9	14.4119	CWC15 spliceosome-associated protein [Source:MGI Symbol;Acc:MGI:1913320]	41.46	4	9961	539	782	117	142	5
PSAP	Psap	ENSMUSG00000004207	19156	protein_coding	Mouse	10	60.1134	prosaposin [Source:MGI Symbol;Acc:MGI:97783]	50.93	5	24928	1668	2636	100	867	14
PHB2	Phb2	ENSMUSG00000004264	12034	protein_coding	Mouse	6	124.689	prohibitin 2 [Source:MGI Symbol;Acc:MGI:102520]	53.26	8	4615	562	928	101	162	5
EMG1	Emg1	ENSMUSG00000004268	14791	protein_coding	Mouse	6	124.681	EMG1 N1-specific pseudouridine methyltransferase [Source:MGI Symbol;Acc:MGI:1315195]	46.38	6	8094	551	1369	74	164	4
LPCAT3	Lpcat3	ENSMUSG00000004270	14792	protein_coding	Mouse	6	124.64	lysophosphatidylcholine acyltransferase 3 [Source:MGI Symbol;Acc:MGI:1315211]	47.24	9	41392	882	1019	110	202	6
ATP6V1F	Atp6v1f	ENSMUSG00000004285	66144	protein_coding	Mouse	6	29.4677	ATPase, H+ transporting, lysosomal V1 subunit F [Source:MGI Symbol;Acc:MGI:1913394]	49.98	3	2795	293	685	136	244	2
TMED4	Tmed4	ENSMUSG00000004394	103694	protein_coding	Mouse	11	6.22037	transmembrane p24 trafficking protein 4 [Source:MGI Symbol;Acc:MGI:1915070]	47.29	3	4502	597	1144	34	1282	4
DNAJB11	Dnajb11	ENSMUSG00000004460	67838	protein_coding	Mouse	16	22.6766	DnaJ heat shock protein family (Hsp40) member B11 [Source:MGI Symbol;Acc:MGI:1915088]	44.76	4	21790	904	1662	190	389	9
CORO1C	Coro1c	ENSMUSG00000004530	23790	protein_coding	Mouse	5	113.98	coronin, actin binding protein 1C [Source:MGI Symbol;Acc:MGI:1345964]	49.8	11	66323	590	1486	81	1212	5
TAX1BP1	Tax1bp1	ENSMUSG00000004535	52440	protein_coding	Mouse	6	52.6907	Tax1 (human T cell leukemia virus type I) binding protein 1 [Source:MGI Symbol;Acc:MGI:1289308]	38.65	7	53052	928	1813	101	706	6
NDRG2	Ndrg2	ENSMUSG00000004558	29811	protein_coding	Mouse	14	52.1427	N-myc downstream regulated gene 2 [Source:MGI Symbol;Acc:MGI:1352498]	52.51	13	8888	706	804	79	863	8
ETFB	Etfb	ENSMUSG00000004610	110826	protein_coding	Mouse	7	43.0935	electron transferring flavoprotein, beta polypeptide [Source:MGI Symbol;Acc:MGI:106098]	49.83	7	13718	555	553	37	54	4
STXBP2	Stxbp2	ENSMUSG00000004626	20911	protein_coding	Mouse	8	3.68095	syntaxin binding protein 2 [Source:MGI Symbol;Acc:MGI:107370]	51.32	15	12690	762	801	65	240	6
TYR	Tyr	ENSMUSG00000004651	22173	protein_coding	Mouse	7	87.074	tyrosinase [Source:MGI Symbol;Acc:MGI:98880]	34.74	3	68742	1038	2964	102	4278	4
AQP1	Aqp1	ENSMUSG00000004655	11826	protein_coding	Mouse	6	55.3134	aquaporin 1 [Source:MGI Symbol;Acc:MGI:103201]	52.91	1	12124	810	2627	59	1758	4
CNN2	Cnn2	ENSMUSG00000004665	12798	protein_coding	Mouse	10	79.8244	calponin 2 [Source:MGI Symbol;Acc:MGI:105093]	53.91	2	7479	860	1693	74	759	6
POLR2E	Polr2e	ENSMUSG00000004667	66420	protein_coding	Mouse	10	79.8718	polymerase (RNA) II (DNA directed) polypeptide E [Source:MGI Symbol;Acc:MGI:1913670]	55.6	5	3847	633	1296	156	180	5
RAB11A	Rab11a	ENSMUSG00000004771	53869	protein_coding	Mouse	9	64.6226	RAB11A, member RAS oncogene family [Source:MGI Symbol;Acc:MGI:1858202]	39.5	9	22460	390	758	129	711	4
EIF2B2	Eif2b2	ENSMUSG00000004788	217715	protein_coding	Mouse	12	85.2663	eukaryotic translation initiation factor 2B, subunit 2 beta [Source:MGI Symbol;Acc:MGI:2145118]	49.44	7	7148	883	851	63	468	5
CHMP2B	Chmp2b	ENSMUSG00000004843	68942	protein_coding	Mouse	16	65.336	charged multivesicular body protein 2B [Source:MGI Symbol;Acc:MGI:1916192]	40.07	2	23599	636	1797	129	1012	6
AP1S1	Ap1s1	ENSMUSG00000004849	11769	protein_coding	Mouse	5	137.064	adaptor protein complex AP-1, sigma 1 [Source:MGI Symbol;Acc:MGI:1098244]	51.29	5	11143	432	774	177	751	3
HDGF	Hdgf	ENSMUSG00000004897	15191	protein_coding	Mouse	3	87.8136	heparin binding growth factor [Source:MGI Symbol;Acc:MGI:1194494]	52.15	6	9812	526	878	177	676	4
MAP2K1	Map2k1	ENSMUSG00000004936	26395	protein_coding	Mouse	9	64.0931	mitogen-activated protein kinase kinase 1 [Source:MGI Symbol;Acc:MGI:1346866]	45.23	4	67862	1182	1141	339	915	6
SGTA	Sgta	ENSMUSG00000004937	52551	protein_coding	Mouse	10	80.8799	small glutamine-rich tetratricopeptide repeat (TPR)-containing, alpha [Source:MGI Symbol;Acc:MGI:1098703]	54.49	7	16107	757	1087	85	466	7
TMEM242	Tmem242	ENSMUSG00000004945	70544	protein_coding	Mouse	17	5.46115	transmembrane protein 242 [Source:MGI Symbol;Acc:MGI:1917794]	45.76	3	29390	400	850	36	414	4
HSPB1	Hspb1	ENSMUSG00000004951	15507	protein_coding	Mouse	5	135.917	heat shock protein 1 [Source:MGI Symbol;Acc:MGI:96240]	59.64	2	1645	537	916	90	289	2
HNRNPA2B1	Hnrnpa2b1	ENSMUSG00000004980	53379	protein_coding	Mouse	6	51.4379	heterogeneous nuclear ribonucleoprotein A2/B1 [Source:MGI Symbol;Acc:MGI:104819]	38.3	13	8963	920	1475	153	215	8
CSTB	Cstb	ENSMUSG00000005054	13014	protein_coding	Mouse	10	78.2615	cystatin B [Source:MGI Symbol;Acc:MGI:109514]	52.71	1	1954	297	603	123	183	3
CD44	Cd44	ENSMUSG00000005087	12505	protein_coding	Mouse	2	102.641	CD44 antigen [Source:MGI Symbol;Acc:MGI:88338]	42.2	9	90525	1636	2793	135	1315	12
WDR1	Wdr1	ENSMUSG00000005103	22388	protein_coding	Mouse	5	38.6842	WD repeat domain 1 [Source:MGI Symbol;Acc:MGI:1337100]	49.74	11	36409	1412	1372	195	606	5
NDRG1	Ndrg1	ENSMUSG00000005125	17988	protein_coding	Mouse	15	66.8012	N-myc downstream regulated gene 1 [Source:MGI Symbol;Acc:MGI:1341799]	48.95	13	40323	391	1022	77	359	8
KLF5	Klf5	ENSMUSG00000005148	12224	protein_coding	Mouse	14	99.5361	Kruppel-like factor 5 [Source:MGI Symbol;Acc:MGI:1338056]	44.32	2	16346	1136	3102	172	1774	4
PRDX2	Prdx2	ENSMUSG00000005161	21672	protein_coding	Mouse	8	85.6962	peroxiredoxin 2 [Source:MGI Symbol;Acc:MGI:109486]	48.61	8	5248	566	1138	144	706	5
RIPK4	Ripk4	ENSMUSG00000005251	72388	protein_coding	Mouse	16	97.5431	receptor-interacting serine-threonine kinase 4 [Source:MGI Symbol;Acc:MGI:1919638]	48.68	1	21855	2361	3591	78	1152	8
UBQLN1	Ubqln1	ENSMUSG00000005312	56085	protein_coding	Mouse	13	58.324	ubiquilin 1 [Source:MGI Symbol;Acc:MGI:1860276]	43.1	4	39498	1329	2368	200	1164	7
TXN2	Txn2	ENSMUSG00000005354	56551	protein_coding	Mouse	15	77.7992	thioredoxin 2 [Source:MGI Symbol;Acc:MGI:1929468]	50.39	7	13960	421	1024	318	498	3
MPRIP	Mprip	ENSMUSG00000005417	26936	protein_coding	Mouse	11	59.5521	myosin phosphatase Rho interacting protein [Source:MGI Symbol;Acc:MGI:1349438]	46.1	9	119556	3290	4446	322	1505	17
CIC	Cic	ENSMUSG00000005442	71722	protein_coding	Mouse	7	24.9671	capicua transcriptional repressor [Source:MGI Symbol;Acc:MGI:1918972]	57.09	15	26456	3104	2220	300	393	8
PAFAH1B3	Pafah1b3	ENSMUSG00000005447	18476	protein_coding	Mouse	7	24.9945	platelet-activating factor acetylhydrolase, isoform 1b, subunit 3 [Source:MGI Symbol;Acc:MGI:108414]	53.2	7	2938	536	776	155	57	4
PRKACA	Prkaca	ENSMUSG00000005469	18747	protein_coding	Mouse	8	84.6996	protein kinase, cAMP dependent, catalytic, alpha [Source:MGI Symbol;Acc:MGI:97592]	50.11	2	23451	1044	1838	192	602	10
DNAJB1	Dnajb1	ENSMUSG00000005483	81489	protein_coding	Mouse	8	84.3348	DnaJ heat shock protein family (Hsp40) member B1 [Source:MGI Symbol;Acc:MGI:1931874]	52.57	2	4461	873	2925	144	1834	3
NDUFS3	Ndufs3	ENSMUSG00000005510	68349	protein_coding	Mouse	2	90.725	NADH:ubiquinone oxidoreductase core subunit S3 [Source:MGI Symbol;Acc:MGI:1915599]	44.59	6	10194	792	698	180	74	4
POR	Por	ENSMUSG00000005514	18984	protein_coding	Mouse	5	135.699	cytochrome p450 oxidoreductase [Source:MGI Symbol;Acc:MGI:97744]	49.75	9	65294	1194	1113	66	322	7
CYP2A5	Cyp2a5	ENSMUSG00000005547	13087	protein_coding	Mouse	7	26.5347	cytochrome P450, family 2, subfamily a, polypeptide 5 [Source:MGI Symbol;Acc:MGI:88597]	46.22	5	8244	569	958	59	252	5
TRIM28	Trim28	ENSMUSG00000005566	21849	protein_coding	Mouse	7	12.733	tripartite motif-containing 28 [Source:MGI Symbol;Acc:MGI:109274]	48.13	10	31922	2505	1010	567	173	6
UBE2M	Ube2m	ENSMUSG00000005575	22192	protein_coding	Mouse	7	12.769	ubiquitin-conjugating enzyme E2M [Source:MGI Symbol;Acc:MGI:108278]	56.24	8	3156	462	881	319	295	5
EIF4G2	Eif4g2	ENSMUSG00000005610	13690	protein_coding	Mouse	7	110.667	eukaryotic translation initiation factor 4, gamma 2 [Source:MGI Symbol;Acc:MGI:109207]	41.86	14	15281	1114	1316	158	1997	6
PCYT1A	Pcyt1a	ENSMUSG00000005615	13026	protein_coding	Mouse	16	32.2497	phosphate cytidylyltransferase 1, choline, alpha isoform [Source:MGI Symbol;Acc:MGI:88557]	43.11	8	44150	1028	1997	64	1885	6
PSMD4	Psmd4	ENSMUSG00000005625	19185	protein_coding	Mouse	3	94.94	proteasome (prosome, macropain) 26S subunit, non-ATPase, 4 [Source:MGI Symbol;Acc:MGI:1201670]	47.14	8	9921	991	1253	37	246	7
CS	Cs	ENSMUSG00000005683	12974	protein_coding	Mouse	10	128.174	citrate synthase [Source:MGI Symbol;Acc:MGI:88529]	43.91	2	24746	1395	2964	184	1347	6
BCAS2	Bcas2	ENSMUSG00000005687	68183	protein_coding	Mouse	3	103.079	BCAS2 pre-mRNA processing factor [Source:MGI Symbol;Acc:MGI:1915433]	42.77	6	7512	394	1790	43	327	6
RANBP1	Ranbp1	ENSMUSG00000005732	19385	protein_coding	Mouse	16	18.0576	RAN binding protein 1 [Source:MGI Symbol;Acc:MGI:96269]	47.42	4	8949	537	808	129	294	4
PSMB4	Psmb4	ENSMUSG00000005779	19172	protein_coding	Mouse	3	94.7914	proteasome (prosome, macropain) subunit, beta type 4 [Source:MGI Symbol;Acc:MGI:1098257]	49.84	5	2869	795	688	53	335	4
REEP5	Reep5	ENSMUSG00000005873	13476	protein_coding	Mouse	18	34.4779	receptor accessory protein 5 [Source:MGI Symbol;Acc:MGI:1270152]	47.09	5	29186	341	905	48	838	4
ERGIC3	Ergic3	ENSMUSG00000005881	66366	protein_coding	Mouse	2	155.85	ERGIC and golgi 3 [Source:MGI Symbol;Acc:MGI:1913616]	52.34	10	10235	946	726	66	101	7
TUFT1	Tuft1	ENSMUSG00000005968	22156	protein_coding	Mouse	3	94.5201	tuftelin 1 [Source:MGI Symbol;Acc:MGI:109572]	45.45	6	46116	794	1472	45	987	8
RCN1	Rcn1	ENSMUSG00000005973	19672	protein_coding	Mouse	2	105.217	reticulocalbin 1 [Source:MGI Symbol;Acc:MGI:104559]	47.93	2	13029	978	2464	114	1628	6
NAA60	Naa60	ENSMUSG00000005982	74763	protein_coding	Mouse	16	3.69024	N(alpha)-acetyltransferase 60, NatF catalytic subunit [Source:MGI Symbol;Acc:MGI:1922013]	45.19	11	32396	489	1073	76	377	5
TYRP1	Tyrp1	ENSMUSG00000005994	22178	protein_coding	Mouse	4	80.7524	tyrosinase-related protein 1 [Source:MGI Symbol;Acc:MGI:98881]	39.02	4	17597	1112	1731	135	834	6
NAPA	Napa	ENSMUSG00000006024	108124	protein_coding	Mouse	7	15.8324	N-ethylmaleimide sensitive fusion protein attachment protein alpha [Source:MGI Symbol;Acc:MGI:104563]	53	7	19518	548	881	144	730	5
SRA1	Sra1	ENSMUSG00000006050	24068	protein_coding	Mouse	18	36.7997	steroid receptor RNA activator 1 [Source:MGI Symbol;Acc:MGI:1344414]	44.09	6	4135	510	990	507	298	4
ATP5G1	Atp5g1	ENSMUSG00000006057	11951	protein_coding	Mouse	11	95.9597	ATP synthase, H+ transporting, mitochondrial F0 complex, subunit C1 (subunit 9) [Source:MGI Symbol;Acc:MGI:107653]	48.23	4	6819	411	2666	39	2180	5
SNF8	Snf8	ENSMUSG00000006058	27681	protein_coding	Mouse	11	95.9257	SNF8, ESCRT-II complex subunit, homolog (S. cerevisiae) [Source:MGI Symbol;Acc:MGI:1343161]	45.02	6	12546	740	908	89	98	5
TBCB	Tbcb	ENSMUSG00000006095	66411	protein_coding	Mouse	7	29.9236	tubulin folding cofactor B [Source:MGI Symbol;Acc:MGI:1913661]	49.59	3	8142	735	771	579	102	4
INPP5K	Inpp5k	ENSMUSG00000006127	19062	protein_coding	Mouse	11	75.5218	inositol polyphosphate 5-phosphatase K [Source:MGI Symbol;Acc:MGI:1194899]	49.04	7	17884	622	1817	78	511	7
UPK3BL	Upk3bl	ENSMUSG00000006143	69665	protein_coding	Mouse	5	136.083	uroplakin 3B-like [Source:MGI Symbol;Acc:MGI:1916915]	50.35	6	9835	736	874	79	156	5
CLINT1	Clint1	ENSMUSG00000006169	216705	protein_coding	Mouse	11	45.7428	clathrin interactor 1 [Source:MGI Symbol;Acc:MGI:2144243]	42.89	3	58662	1899	4526	188	1338	11
OSGEP	Osgep	ENSMUSG00000006289	66246	protein_coding	Mouse	14	51.1439	O-sialoglycoprotein endopeptidase [Source:MGI Symbol;Acc:MGI:1913496]	45.04	8	18416	676	1484	82	644	9
AAMP	Aamp	ENSMUSG00000006299	227290	protein_coding	Mouse	1	74.319	angio-associated migratory protein [Source:MGI Symbol;Acc:MGI:107809]	54.07	6	4899	855	1380	106	391	7
TMBIM1	Tmbim1	ENSMUSG00000006301	69660	protein_coding	Mouse	1	74.3274	transmembrane BAX inhibitor motif containing 1 [Source:MGI Symbol;Acc:MGI:1916910]	51.34	8	17376	581	2674	2348	772	7
ARPC2	Arpc2	ENSMUSG00000006304	76709	protein_coding	Mouse	1	74.2752	actin related protein 2/3 complex, subunit 2 [Source:MGI Symbol;Acc:MGI:1923959]	44.47	4	32126	685	1116	184	266	8
TMEM147	Tmem147	ENSMUSG00000006315	69804	protein_coding	Mouse	7	30.4271	transmembrane protein 147 [Source:MGI Symbol;Acc:MGI:1915011]	54.35	7	1840	474	746	87	91	6
RPS9	Rps9	ENSMUSG00000006333	76846	protein_coding	Mouse	7	3.70699	ribosomal protein S9 [Source:MGI Symbol;Acc:MGI:1924096]	48.78	10	2905	403	762	86	307	4
CRIP2	Crip2	ENSMUSG00000006356	68337	protein_coding	Mouse	12	113.104	cysteine rich protein 2 [Source:MGI Symbol;Acc:MGI:1915587]	58.66	6	5271	379	754	191	216	5
CRIP1	Crip1	ENSMUSG00000006360	12925	protein_coding	Mouse	12	113.11	cysteine-rich protein 1 (intestinal) [Source:MGI Symbol;Acc:MGI:88501]	55	6	7564	285	889	62	105	4
FBLN1	Fbln1	ENSMUSG00000006369	14114	protein_coding	Mouse	15	85.0901	fibulin 1 [Source:MGI Symbol;Acc:MGI:95487]	50.36	3	80587	2088	2111	157	721	11
PGRMC1	Pgrmc1	ENSMUSG00000006373	53328	protein_coding	Mouse	X	35.8619	progesterone receptor membrane component 1 [Source:MGI Symbol;Acc:MGI:1858305]	43.54	1	7874	588	1857	81	1188	3
GCAT	Gcat	ENSMUSG00000006378	26912	protein_coding	Mouse	15	78.9151	glycine C-acetyltransferase (2-amino-3-ketobutyrate-coenzyme A ligase) [Source:MGI Symbol;Acc:MGI:1349389]	52.55	2	7480	965	1524	60	1059	8
ELOVL1	Elovl1	ENSMUSG00000006390	54325	protein_coding	Mouse	4	118.285	elongation of very long chain fatty acids (FEN1/Elo2, SUR4/Elo3, yeast)-like 1 [Source:MGI Symbol;Acc:MGI:1858959]	54.21	7	4861	782	1030	67	419	6
MED8	Med8	ENSMUSG00000006392	80509	protein_coding	Mouse	4	118.267	mediator complex subunit 8 [Source:MGI Symbol;Acc:MGI:1915269]	48.99	10	6446	454	898	78	490	5
PFDN2	Pfdn2	ENSMUSG00000006412	18637	protein_coding	Mouse	1	171.173	prefoldin 2 [Source:MGI Symbol;Acc:MGI:1276111]	44.92	3	13585	428	1031	42	862	4
RNF114	Rnf114	ENSMUSG00000006418	81018	protein_coding	Mouse	2	167.335	ring finger protein 114 [Source:MGI Symbol;Acc:MGI:1933159]	49.52	3	23529	518	2496	225	1109	6
PTBP1	Ptbp1	ENSMUSG00000006498	19205	protein_coding	Mouse	10	79.6903	polypyrimidine tract binding protein 1 [Source:MGI Symbol;Acc:MGI:97791]	55.85	16	10345	810	1303	92	681	7
APRT	Aprt	ENSMUSG00000006589	11821	protein_coding	Mouse	8	123.301	adenine phosphoribosyl transferase [Source:MGI Symbol;Acc:MGI:88061]	57.14	9	2275	239	660	90	179	5
CDC42	Cdc42	ENSMUSG00000006699	12540	protein_coding	Mouse	4	137.047	cell division cycle 42 [Source:MGI Symbol;Acc:MGI:106211]	41.05	2	38025	576	1778	57	1088	6
ACOT13	Acot13	ENSMUSG00000006717	66834	protein_coding	Mouse	13	25.0019	acyl-CoA thioesterase 13 [Source:MGI Symbol;Acc:MGI:1914084]	43.53	2	13593	423	434	211	87	2
CDK4	Cdk4	ENSMUSG00000006728	12567	protein_coding	Mouse	10	126.899	cyclin-dependent kinase 4 [Source:MGI Symbol;Acc:MGI:88357]	51.65	9	4387	638	1073	151	356	6
TSPAN31	Tspan31	ENSMUSG00000006736	67125	protein_coding	Mouse	10	126.903	tetraspanin 31 [Source:MGI Symbol;Acc:MGI:1914375]	49.31	5	2985	633	694	87	836	3
CTNNB1	Ctnnb1	ENSMUSG00000006932	12387	protein_coding	Mouse	9	120.758	catenin (cadherin associated protein), beta 1 [Source:MGI Symbol;Acc:MGI:88276]	46.34	15	31292	916	1436	84	343	7
PSMD2	Psmd2	ENSMUSG00000006998	21762	protein_coding	Mouse	16	20.4704	proteasome (prosome, macropain) 26S subunit, non-ATPase, 2 [Source:MGI Symbol;Acc:MGI:1096584]	45.42	9	11763	810	1154	30	155	7
ABHD16A	Abhd16a	ENSMUSG00000007036	193742	protein_coding	Mouse	17	35.3082	abhydrolase domain containing 16A [Source:MGI Symbol;Acc:MGI:99476]	54.87	7	13725	938	957	22	164	9
CLIC1	Clic1	ENSMUSG00000007041	114584	protein_coding	Mouse	17	35.2689	chloride intracellular channel 1 [Source:MGI Symbol;Acc:MGI:2148924]	49.54	2	8784	726	1154	482	258	5
ATP1A2	Atp1a2	ENSMUSG00000007097	98660	protein_coding	Mouse	1	172.099	ATPase, Na+/K+ transporting, alpha 2 polypeptide [Source:MGI Symbol;Acc:MGI:88106]	49.67	5	26356	2954	3127	172	1581	16
GATAD1	Gatad1	ENSMUSG00000007415	67210	protein_coding	Mouse	5	3.68293	GATA zinc finger domain containing 1 [Source:MGI Symbol;Acc:MGI:1914460]	42.71	4	24254	443	1453	197	633	4
M6PR	M6pr	ENSMUSG00000007458	17113	protein_coding	Mouse	6	122.286	mannose-6-phosphate receptor, cation dependent [Source:MGI Symbol;Acc:MGI:96904]	43.7	3	8961	837	2677	191	1230	7
PPP2R1A	Ppp2r1a	ENSMUSG00000007564	51792	protein_coding	Mouse	17	21.1656	protein phosphatase 2, regulatory subunit A, alpha [Source:MGI Symbol;Acc:MGI:1926334]	44.7	8	20606	822	838	107	282	5
CAV1	Cav1	ENSMUSG00000007655	12389	protein_coding	Mouse	6	17.3063	caveolin 1, caveolae protein [Source:MGI Symbol;Acc:MGI:102709]	42.1	10	35118	357	925	96	724	3
ARPP19	Arpp19	ENSMUSG00000007656	59046	protein_coding	Mouse	9	74.9449	cAMP-regulated phosphoprotein 19 [Source:MGI Symbol;Acc:MGI:1891691]	39.37	11	22700	302	1640	81	1424	3
BCL2L1	Bcl2l1	ENSMUSG00000007659	12048	protein_coding	Mouse	2	152.623	BCL2-like 1 [Source:MGI Symbol;Acc:MGI:88139]	46.98	9	51061	527	1473	181	1296	2
CCDC124	Ccdc124	ENSMUSG00000007721	234388	protein_coding	Mouse	8	71.3209	coiled-coil domain containing 124 [Source:MGI Symbol;Acc:MGI:1916403]	55.42	2	5709	365	892	210	214	4
CCT4	Cct4	ENSMUSG00000007739	12464	protein_coding	Mouse	11	22.9405	chaperonin containing Tcp1, subunit 4 (delta) [Source:MGI Symbol;Acc:MGI:104689]	39.81	9	13262	767	1013	135	205	6
RHOA	Rhoa	ENSMUSG00000007815	11848	protein_coding	Mouse	9	108.183	ras homolog family member A [Source:MGI Symbol;Acc:MGI:1096342]	42.4	5	31806	426	1842	117	1113	4
HNRNPA0	Hnrnpa0	ENSMUSG00000007836	77134	protein_coding	Mouse	13	58.2737	heterogeneous nuclear ribonucleoprotein A0 [Source:MGI Symbol;Acc:MGI:1924384]	55.38	1	2678	918	2678	243	1517	1
ID3	Id3	ENSMUSG00000007872	15903	protein_coding	Mouse	4	135.871	inhibitor of DNA binding 3 [Source:MGI Symbol;Acc:MGI:96398]	55.51	3	2259	360	764	382	268	2
CRLF1	Crlf1	ENSMUSG00000007888	12931	protein_coding	Mouse	8	70.9458	cytokine receptor-like factor 1 [Source:MGI Symbol;Acc:MGI:1340030]	55.82	3	10924	673	858	119	218	5
CTSD	Ctsd	ENSMUSG00000007891	13033	protein_coding	Mouse	7	141.93	cathepsin D [Source:MGI Symbol;Acc:MGI:88562]	53.93	3	12128	1224	1547	144	657	7
RPLP1	Rplp1	ENSMUSG00000007892	56040	protein_coding	Mouse	9	61.8206	ribosomal protein, large, P1 [Source:MGI Symbol;Acc:MGI:1927099]	51.79	1	1259	345	499	114	40	3
MID1IP1	Mid1ip1	ENSMUSG00000008035	68041	protein_coding	Mouse	X	10.5813	Mid1 interacting protein 1 (gastrulation specific G12-like (zebrafish)) [Source:MGI Symbol;Acc:MGI:1915291]	51.6	5	4678	352	1005	211	912	2
AP2S1	Ap2s1	ENSMUSG00000008036	232910	protein_coding	Mouse	7	16.4723	adaptor-related protein complex 2, sigma 1 subunit [Source:MGI Symbol;Acc:MGI:2141861]	52.27	5	10885	297	628	94	115	4
EMC10	Emc10	ENSMUSG00000008140	69683	protein_coding	Mouse	7	44.1394	ER membrane protein complex subunit 10 [Source:MGI Symbol;Acc:MGI:1916933]	55.07	7	6593	748	1180	92	910	5
UBC	Ubc	ENSMUSG00000008348	22190	protein_coding	Mouse	5	125.463	ubiquitin C [Source:MGI Symbol;Acc:MGI:98889]	55.76	3	4238	1671	1964	118	86	2
ARPC5	Arpc5	ENSMUSG00000008475	67771	protein_coding	Mouse	1	152.642	actin related protein 2/3 complex, subunit 5 [Source:MGI Symbol;Acc:MGI:1915021]	42.66	3	9056	368	1466	183	1275	3
MGST1	Mgst1	ENSMUSG00000008540	56615	protein_coding	Mouse	6	138.117	microsomal glutathione S-transferase 1 [Source:MGI Symbol;Acc:MGI:1913850]	42.94	8	16440	372	784	95	236	4
RAB25	Rab25	ENSMUSG00000008601	53868	protein_coding	Mouse	3	88.4493	RAB25, member RAS oncogene family [Source:MGI Symbol;Acc:MGI:1858203]	50.49	4	6272	528	786	193	214	4
RPS18	Rps18	ENSMUSG00000008668	20084	protein_coding	Mouse	17	34.171	ribosomal protein S18 [Source:MGI Symbol;Acc:MGI:98146]	51.34	11	4003	300	612	48	88	4
RPL10	Rpl10	ENSMUSG00000008682	110954	protein_coding	Mouse	X	73.3144	ribosomal protein L10 [Source:MGI Symbol;Acc:MGI:105943]	45.87	11	2324	598	697	58	68	4
RPS15A	Rps15a	ENSMUSG00000008683	267019	protein_coding	Mouse	7	117.704	ribosomal protein S15A [Source:MGI Symbol;Acc:MGI:2389091]	45.52	7	11817	325	1860	113	3162	4
NCAPH2	Ncaph2	ENSMUSG00000008690	52683	protein_coding	Mouse	15	89.2399	non-SMC condensin II complex, subunit H2 [Source:MGI Symbol;Acc:MGI:1289164]	49.43	13	17108	1375	1459	98	1072	9
VDAC3	Vdac3	ENSMUSG00000008892	22335	protein_coding	Mouse	8	23.0671	voltage-dependent anion channel 3 [Source:MGI Symbol;Acc:MGI:106922]	40.76	4	16739	854	1867	52	430	6
DYNLL1	Dynll1	ENSMUSG00000009013	56455	protein_coding	Mouse	5	115.435	dynein light chain LC8-type 1 [Source:MGI Symbol;Acc:MGI:1861457]	50.54	6	3890	270	1091	178	888	2
EWSR1	Ewsr1	ENSMUSG00000009079	14030	protein_coding	Mouse	11	5.01969	Ewing sarcoma breakpoint region 1 [Source:MGI Symbol;Acc:MGI:99960]	42.57	13	29578	1444	1145	86	398	7
AP1B1	Ap1b1	ENSMUSG00000009090	11764	protein_coding	Mouse	11	4.93682	adaptor protein complex AP-1, beta 1 subunit [Source:MGI Symbol;Acc:MGI:1096368]	48.12	9	55968	2785	1717	93	958	9
RARRES2	Rarres2	ENSMUSG00000009281	71660	protein_coding	Mouse	6	48.5466	retinoic acid receptor responder (tazarotene induced) 2 [Source:MGI Symbol;Acc:MGI:1918910]	50.55	5	3094	490	1078	56	59	5
PTTG1IP	Pttg1ip	ENSMUSG00000009291	108705	protein_coding	Mouse	10	77.4176	pituitary tumor-transforming 1 interacting protein [Source:MGI Symbol;Acc:MGI:2652132]	50.02	10	17013	303	781	61	461	4
UBE2G2	Ube2g2	ENSMUSG00000009293	22213	protein_coding	Mouse	10	77.4581	ubiquitin-conjugating enzyme E2G 2 [Source:MGI Symbol;Acc:MGI:1343188]	48.59	5	23719	284	750	82	778	5
SRP14	Srp14	ENSMUSG00000009549	20813	protein_coding	Mouse	2	118.306	signal recognition particle 14 [Source:MGI Symbol;Acc:MGI:107169]	49.69	4	3862	314	673	59	320	4
ST6GALNAC1	St6galnac1	ENSMUSG00000009588	20445	protein_coding	Mouse	11	116.656	ST6 (alpha-N-acetyl-neuraminyl-2,3-beta-galactosyl-1,3)-N-acetylgalactosaminide alpha-2,6-sialyltransferase 1 [Source:MGI Symbol;Acc:MGI:1341826]	48.11	1	10483	1581	2392	105	706	9
PPP2CB	Ppp2cb	ENSMUSG00000009630	19053	protein_coding	Mouse	8	34.0897	protein phosphatase 2 (formerly 2A), catalytic subunit, beta isoform [Source:MGI Symbol;Acc:MGI:1321161]	45.04	1	19817	930	1469	292	247	7
SDHB	Sdhb	ENSMUSG00000009863	67680	protein_coding	Mouse	4	140.689	succinate dehydrogenase complex, subunit B, iron sulfur (Ip) [Source:MGI Symbol;Acc:MGI:1914930]	51.24	3	17991	849	1146	202	91	6
VPS4B	Vps4b	ENSMUSG00000009907	20479	protein_coding	Mouse	1	106.692	vacuolar protein sorting 4B [Source:MGI Symbol;Acc:MGI:1100499]	39.62	6	32658	1335	1972	250	2254	6
RPS25	Rps25	ENSMUSG00000009927	75617	protein_coding	Mouse	9	44.3184	ribosomal protein S25 [Source:MGI Symbol;Acc:MGI:1922867]	48.01	7	3289	346	752	245	103	3
EPN3	Epn3	ENSMUSG00000010080	71889	protein_coding	Mouse	11	94.3804	epsin 3 [Source:MGI Symbol;Acc:MGI:1919139]	55.1	4	10376	1911	1788	210	1552	6
SLC3A2	Slc3a2	ENSMUSG00000010095	17254	protein_coding	Mouse	19	8.68425	solute carrier family 3 (activators of dibasic and neutral amino acid transport), member 2 [Source:MGI Symbol;Acc:MGI:96955]	46.65	9	16488	771	1017	124	361	5
NXF1	Nxf1	ENSMUSG00000010097	53319	protein_coding	Mouse	19	8.73444	nuclear RNA export factor 1 [Source:MGI Symbol;Acc:MGI:1858330]	45.87	10	13850	892	1140	110	178	8
2610507B11RIK	2610507B11Rik	ENSMUSG00000010277	72503	protein_coding	Mouse	11	78.1526	RIKEN cDNA 2610507B11 gene [Source:MGI Symbol;Acc:MGI:1919753]	44.67	8	28872	3499	1606	98	386	9
OPTC	Optc	ENSMUSG00000010311	269120	protein_coding	Mouse	1	133.825	opticin [Source:MGI Symbol;Acc:MGI:2151113]	50.09	5	10801	1005	1452	86	350	5
IFI35	Ifi35	ENSMUSG00000010358	70110	protein_coding	Mouse	11	101.339	interferon-induced protein 35 [Source:MGI Symbol;Acc:MGI:1917360]	47.92	3	10292	513	1166	114	290	5
NEDD8	Nedd8	ENSMUSG00000010376	18002	protein_coding	Mouse	14	55.8997	neural precursor cell expressed, developmentally down-regulated gene 8 [Source:MGI Symbol;Acc:MGI:97301]	43.74	5	9862	183	611	186	242	4
MRPL52	Mrpl52	ENSMUSG00000010406	68836	protein_coding	Mouse	14	54.6644	mitochondrial ribosomal protein L52 [Source:MGI Symbol;Acc:MGI:1916086]	48.17	7	2848	255	420	54	40	3
PLCD1	Plcd1	ENSMUSG00000010660	18799	protein_coding	Mouse	9	118.901	phospholipase C, delta 1 [Source:MGI Symbol;Acc:MGI:97614]	52.78	4	21976	2044	2188	101	244	12
FADS1	Fads1	ENSMUSG00000010663	76267	protein_coding	Mouse	19	10.1603	fatty acid desaturase 1 [Source:MGI Symbol;Acc:MGI:1923517]	51.42	8	13990	757	1435	98	1036	6
SLC5A1	Slc5a1	ENSMUSG00000011034	20537	protein_coding	Mouse	5	33.2616	solute carrier family 5 (sodium/glucose cotransporter), member 1 [Source:MGI Symbol;Acc:MGI:107678]	43.64	1	58652	1998	4104	238	1868	15
AKT1S1	Akt1s1	ENSMUSG00000011096	67605	protein_coding	Mouse	7	44.4984	AKT1 substrate 1 (proline-rich) [Source:MGI Symbol;Acc:MGI:1914855]	57.05	12	6431	537	989	121	512	4
TBRG1	Tbrg1	ENSMUSG00000011114	21376	protein_coding	Mouse	9	37.5601	transforming growth factor beta regulated gene 1 [Source:MGI Symbol;Acc:MGI:1100877]	44.22	4	8550	914	1716	130	404	6
ODC1	Odc1	ENSMUSG00000011179	18263	protein_coding	Mouse	12	17.5948	ornithine decarboxylase, structural 1 [Source:MGI Symbol;Acc:MGI:97402]	47.42	8	6712	702	1114	159	280	6
GLTP	Gltp	ENSMUSG00000011884	56356	protein_coding	Mouse	5	114.807	glycolipid transfer protein [Source:MGI Symbol;Acc:MGI:1929253]	52.92	3	21587	581	1168	83	504	5
EHF	Ehf	ENSMUSG00000012350	13661	protein_coding	Mouse	2	103.094	ets homologous factor [Source:MGI Symbol;Acc:MGI:1270840]	44.33	8	39846	715	1621	87	2116	6
RPL15	Rpl15	ENSMUSG00000012405	66480	protein_coding	Mouse	14	4.19831	ribosomal protein L15 [Source:MGI Symbol;Acc:MGI:1913730]	47.69	6	3569	556	913	101	325	4
RPS5	Rps5	ENSMUSG00000012848	20103	protein_coding	Mouse	7	12.6562	ribosomal protein S5 [Source:MGI Symbol;Acc:MGI:1097682]	47.71	6	4397	586	780	69	46	5
ATP6V0D1	Atp6v0d1	ENSMUSG00000013160	11972	protein_coding	Mouse	8	106.251	ATPase, H+ transporting, lysosomal V0 subunit D1 [Source:MGI Symbol;Acc:MGI:1201778]	46.34	2	41583	1056	1064	135	438	5
NDUFS2	Ndufs2	ENSMUSG00000013593	226646	protein_coding	Mouse	1	171.062	NADH:ubiquinone oxidoreductase core subunit S2 [Source:MGI Symbol;Acc:MGI:2385112]	49.3	8	16536	959	1035	48	197	8
ATRAID	Atraid	ENSMUSG00000013622	381629	protein_coding	Mouse	5	31.2057	all-trans retinoic acid induced differentiation factor [Source:MGI Symbol;Acc:MGI:1918918]	44.69	8	6312	412	792	70	142	6
SH3BP5L	Sh3bp5l	ENSMUSG00000013646	79566	protein_coding	Mouse	11	58.2216	SH3 binding domain protein 5 like [Source:MGI Symbol;Acc:MGI:1933124]	48.6	5	17005	1179	2601	244	1330	5
TIMM23	Timm23	ENSMUSG00000013701	53600	protein_coding	Mouse	14	31.9021	translocase of inner mitochondrial membrane 23 [Source:MGI Symbol;Acc:MGI:1858317]	40.6	8	21737	412	720	117	190	5
LY6G6E	Ly6g6e	ENSMUSG00000013766	70274	protein_coding	Mouse	17	35.2959	lymphocyte antigen 6 complex, locus G6E [Source:MGI Symbol;Acc:MGI:1917524]	54.65	4	1903	409	714	99	282	3
EHMT2	Ehmt2	ENSMUSG00000013787	110147	protein_coding	Mouse	17	35.1174	euchromatic histone lysine N-methyltransferase 2 [Source:MGI Symbol;Acc:MGI:2148922]	54.75	14	15584	2428	1771	18	212	11
ELOF1	Elof1	ENSMUSG00000013822	66126	protein_coding	Mouse	9	22.0243	ELF1 homolog, elongation factor 1 [Source:MGI Symbol;Acc:MGI:1913376]	51.72	5	4184	252	836	199	311	3
TMEM259	Tmem259	ENSMUSG00000013858	216157	protein_coding	Mouse	10	79.8108	transmembrane protein 259 [Source:MGI Symbol;Acc:MGI:2177957]	59.68	5	9383	1716	2172	199	181	7
CHP1	Chp1	ENSMUSG00000014077	56398	protein_coding	Mouse	2	119.378	calcineurin-like EF hand protein 1 [Source:MGI Symbol;Acc:MGI:1927185]	42.36	5	39331	421	1487	130	2094	5
DNAJC7	Dnajc7	ENSMUSG00000014195	56354	protein_coding	Mouse	11	100.474	DnaJ heat shock protein family (Hsp40) member C7 [Source:MGI Symbol;Acc:MGI:1928373]	45.63	22	37371	938	1498	102	375	9
NDUFA2	Ndufa2	ENSMUSG00000014294	17991	protein_coding	Mouse	18	36.8754	NADH:ubiquinone oxidoreductase subunit A2 [Source:MGI Symbol;Acc:MGI:1343103]	44.61	1	2226	300	572	37	235	3
PAM16	Pam16	ENSMUSG00000014301	66449	protein_coding	Mouse	16	4.43433	presequence translocase-asssociated motor 16 [Source:MGI Symbol;Acc:MGI:1913699]	49.15	5	8525	249	696	109	98	3
COX6C	Cox6c	ENSMUSG00000014313	12864	protein_coding	Mouse	15	35.926	cytochrome c oxidase subunit 6C [Source:MGI Symbol;Acc:MGI:104614]	42.47	6	12361	181	966	191	99	3
UBE2Z	Ube2z	ENSMUSG00000014349	268470	protein_coding	Mouse	11	95.9383	ubiquitin-conjugating enzyme E2Z [Source:MGI Symbol;Acc:MGI:1343160]	45.02	1	17957	1071	3997	114	2812	7
TSG101	Tsg101	ENSMUSG00000014402	22088	protein_coding	Mouse	7	46.5387	tumor susceptibility gene 101 [Source:MGI Symbol;Acc:MGI:106581]	42.17	9	31021	573	833	69	260	6
SLC25A11	Slc25a11	ENSMUSG00000014606	67863	protein_coding	Mouse	11	70.535	solute carrier family 25 (mitochondrial carrier oxoglutarate carrier), member 11 [Source:MGI Symbol;Acc:MGI:1915113]	54.2	5	3284	584	839	128	570	5
TEX261	Tex261	ENSMUSG00000014748	21766	protein_coding	Mouse	6	83.7459	testis expressed gene 261 [Source:MGI Symbol;Acc:MGI:1096575]	52.97	4	6929	591	1536	90	2303	4
PSMB1	Psmb1	ENSMUSG00000014769	19170	protein_coding	Mouse	17	15.6953	proteasome (prosome, macropain) subunit, beta type 1 [Source:MGI Symbol;Acc:MGI:104884]	44.9	4	24731	586	1731	116	861	5
TPPP3	Tppp3	ENSMUSG00000014846	67971	protein_coding	Mouse	8	106.194	tubulin polymerization-promoting protein family member 3 [Source:MGI Symbol;Acc:MGI:1915221]	56.27	3	4034	531	1081	170	221	4
TMEM208	Tmem208	ENSMUSG00000014856	66320	protein_coding	Mouse	8	106.053	transmembrane protein 208 [Source:MGI Symbol;Acc:MGI:1913570]	52.83	5	8866	398	807	78	201	6
SURF4	Surf4	ENSMUSG00000014867	20932	protein_coding	Mouse	2	26.8101	surfeit gene 4 [Source:MGI Symbol;Acc:MGI:98445]	49.76	3	13889	477	1463	334	1004	5
PPP1CB	Ppp1cb	ENSMUSG00000014956	19046	protein_coding	Mouse	5	32.6162	protein phosphatase 1 catalytic subunit beta [Source:MGI Symbol;Acc:MGI:104871]	39.85	6	58591	613	2365	284	1348	5
GORASP2	Gorasp2	ENSMUSG00000014959	70231	protein_coding	Mouse	2	70.4919	golgi reassembly stacking protein 2 [Source:MGI Symbol;Acc:MGI:2135962]	45.47	6	51061	1166	1656	135	492	8
TRAPPC2L	Trappc2l	ENSMUSG00000015013	59005	protein_coding	Mouse	8	123.338	trafficking protein particle complex 2-like [Source:MGI Symbol;Acc:MGI:1916295]	52.98	3	5021	420	828	15	1224	4
PTGDS	Ptgds	ENSMUSG00000015090	19215	protein_coding	Mouse	2	25.3567	prostaglandin D2 synthase (brain) [Source:MGI Symbol;Acc:MGI:99261]	56.2	5	3338	570	896	98	76	7
EDF1	Edf1	ENSMUSG00000015092	59022	protein_coding	Mouse	2	25.4479	endothelial differentiation-related factor 1 [Source:MGI Symbol;Acc:MGI:1891227]	52.48	5	4236	447	691	105	170	4
CLIC3	Clic3	ENSMUSG00000015093	69454	protein_coding	Mouse	2	25.3468	chloride intracellular channel 3 [Source:MGI Symbol;Acc:MGI:1916704]	58.38	6	1939	711	723	36	53	5
NPDC1	Npdc1	ENSMUSG00000015094	18146	protein_coding	Mouse	2	25.2894	neural proliferation, differentiation and control 1 [Source:MGI Symbol;Acc:MGI:1099802]	54.34	14	10144	794	945	103	303	6
FBXW5	Fbxw5	ENSMUSG00000015095	30839	protein_coding	Mouse	2	25.3908	F-box and WD-40 domain protein 5 [Source:MGI Symbol;Acc:MGI:1354731]	57.03	9	4722	1230	931	80	506	5
UBE2I	Ube2i	ENSMUSG00000015120	22196	protein_coding	Mouse	17	25.4809	ubiquitin-conjugating enzyme E2I [Source:MGI Symbol;Acc:MGI:107365]	51.37	14	12707	354	947	178	430	5
ALDH1A3	Aldh1a3	ENSMUSG00000015134	56847	protein_coding	Mouse	7	66.0406	aldehyde dehydrogenase family 1, subfamily A3 [Source:MGI Symbol;Acc:MGI:1861722]	48.48	5	36628	858	1474	106	816	7
SIRT2	Sirt2	ENSMUSG00000015149	64383	protein_coding	Mouse	7	28.4662	sirtuin 2 [Source:MGI Symbol;Acc:MGI:1927664]	51.3	10	21927	1061	1263	112	588	8
HNRNPL	Hnrnpl	ENSMUSG00000015165	15388	protein_coding	Mouse	7	28.508	heterogeneous nuclear ribonucleoprotein L [Source:MGI Symbol;Acc:MGI:104816]	51.25	13	13726	1280	1510	104	310	8
LAGE3	Lage3	ENSMUSG00000015289	66192	protein_coding	Mouse	X	73.3949	L antigen family, member 3 [Source:MGI Symbol;Acc:MGI:1913442]	45.97	3	2343	373	1168	69	666	3
GOLGA7	Golga7	ENSMUSG00000015341	57437	protein_coding	Mouse	8	23.7314	golgi autoantigen, golgin subfamily a, 7 [Source:MGI Symbol;Acc:MGI:1931029]	44.26	4	15729	414	2330	138	649	4
RNF5	Rnf5	ENSMUSG00000015478	54197	protein_coding	Mouse	17	34.8201	ring finger protein 5 [Source:MGI Symbol;Acc:MGI:1860076]	52.04	3	2600	543	950	217	478	4
MOCS2	Mocs2	ENSMUSG00000015536	17434	protein_coding	Mouse	13	114.955	molybdenum cofactor synthesis 2 [Source:MGI Symbol;Acc:MGI:1336894]	42.15	17	14040	339	1397	53	345	6
ATP6V0E	Atp6v0e	ENSMUSG00000015575	11974	protein_coding	Mouse	17	26.8822	ATPase, H+ transporting, lysosomal V0 subunit E [Source:MGI Symbol;Acc:MGI:1328318]	45.98	5	36417	262	1069	66	627	4
PDZD11	Pdzd11	ENSMUSG00000015668	72621	protein_coding	Mouse	X	99.6665	PDZ domain containing 11 [Source:MGI Symbol;Acc:MGI:1919871]	48.05	4	3686	423	1244	207	496	7
PSMA2	Psma2	ENSMUSG00000015671	19166	protein_coding	Mouse	13	14.7878	proteasome subunit alpha 2 [Source:MGI Symbol;Acc:MGI:104885]	40.11	2	60997	628	2132	35	1286	8
ANXA9	Anxa9	ENSMUSG00000015702	71790	protein_coding	Mouse	3	95.2034	annexin A9 [Source:MGI Symbol;Acc:MGI:1923711]	47.91	4	11081	804	1418	80	535	11
CERS2	Cers2	ENSMUSG00000015714	76893	protein_coding	Mouse	3	95.2221	ceramide synthase 2 [Source:MGI Symbol;Acc:MGI:1924143]	50.98	9	8809	734	976	80	810	5
CAPZA2	Capza2	ENSMUSG00000015733	12343	protein_coding	Mouse	6	17.6362	capping protein (actin filament) muscle Z-line, alpha 2 [Source:MGI Symbol;Acc:MGI:106222]	38.04	7	30739	631	1343	53	832	6
APH1A	Aph1a	ENSMUSG00000015750	226548	protein_coding	Mouse	3	95.8013	aph1 homolog A, gamma secretase subunit [Source:MGI Symbol;Acc:MGI:2385110]	53.54	4	4320	563	1857	152	1302	5
CNIH1	Cnih1	ENSMUSG00000015759	12793	protein_coding	Mouse	14	47.013	cornichon family AMPA receptor auxiliary protein 1 [Source:MGI Symbol;Acc:MGI:1277202]	43.64	3	12845	459	1036	110	595	5
SURF1	Surf1	ENSMUSG00000015790	20930	protein_coding	Mouse	2	26.8034	surfeit gene 1 [Source:MGI Symbol;Acc:MGI:98443]	50.16	10	3150	433	754	107	94	6
MED28	Med28	ENSMUSG00000015804	66999	protein_coding	Mouse	5	45.6776	mediator complex subunit 28 [Source:MGI Symbol;Acc:MGI:1914249]	44.76	5	9048	381	1444	50	1545	3
QDPR	Qdpr	ENSMUSG00000015806	110391	protein_coding	Mouse	5	45.5914	quinoid dihydropteridine reductase [Source:MGI Symbol;Acc:MGI:97836]	44.96	10	16216	548	988	65	530	6
SQSTM1	Sqstm1	ENSMUSG00000015837	18412	protein_coding	Mouse	11	50.0902	sequestosome 1 [Source:MGI Symbol;Acc:MGI:107931]	50.37	7	11462	1006	1222	37	698	5
NFE2L2	Nfe2l2	ENSMUSG00000015839	18024	protein_coding	Mouse	2	75.5059	nuclear factor, erythroid derived 2, like 2 [Source:MGI Symbol;Acc:MGI:108420]	44.8	2	29129	1794	1961	233	448	4
RXRA	Rxra	ENSMUSG00000015846	20181	protein_coding	Mouse	2	27.5665	retinoid X receptor alpha [Source:MGI Symbol;Acc:MGI:98214]	54.37	8	86518	1201	2075	136	1497	8
LTA4H	Lta4h	ENSMUSG00000015889	16993	protein_coding	Mouse	10	93.2893	leukotriene A4 hydrolase [Source:MGI Symbol;Acc:MGI:96836]	44.52	8	31465	1836	1142	99	94	5
DSTN	Dstn	ENSMUSG00000015932	56431	protein_coding	Mouse	2	143.757	destrin [Source:MGI Symbol;Acc:MGI:1929270]	42.57	1	28005	498	1911	325	1088	4
ADSS	Adss	ENSMUSG00000015961	11566	protein_coding	Mouse	1	177.591	adenylosuccinate synthetase, non muscle [Source:MGI Symbol;Acc:MGI:87948]	38.38	3	33550	1371	2191	117	1283	7
FNTA	Fnta	ENSMUSG00000015994	14272	protein_coding	Mouse	8	26.4887	farnesyltransferase, CAAX box, alpha [Source:MGI Symbol;Acc:MGI:104683]	42.96	5	16929	1134	1057	70	726	5
ATP5E	Atp5e	ENSMUSG00000016252	67126	protein_coding	Mouse	2	174.303	ATP synthase, H+ transporting, mitochondrial F1 complex, epsilon subunit [Source:MGI Symbol;Acc:MGI:1855697]	50.03	3	3034	159	840	109	76	2
CTSZ	Ctsz	ENSMUSG00000016256	64138	protein_coding	Mouse	2	174.269	cathepsin Z [Source:MGI Symbol;Acc:MGI:1891190]	51.53	1	11547	921	1441	141	379	6
UBE2A	Ube2a	ENSMUSG00000016308	22209	protein_coding	Mouse	X	36.0648	ubiquitin-conjugating enzyme E2A [Source:MGI Symbol;Acc:MGI:102959]	43.26	10	83048	411	930	141	637	5
SLC25A5	Slc25a5	ENSMUSG00000016319	11740	protein_coding	Mouse	X	36.0593	solute carrier family 25 (mitochondrial carrier, adenine nucleotide translocator), member 5 [Source:MGI Symbol;Acc:MGI:1353496]	50.3	3	3157	897	998	80	263	3
PPDPF	Ppdpf	ENSMUSG00000016344	66496	protein_coding	Mouse	2	180.829	pancreatic progenitor cell differentiation and proliferation factor [Source:MGI Symbol;Acc:MGI:1913746]	60.85	6	1525	348	839	119	338	4
PLS3	Pls3	ENSMUSG00000016382	102866	protein_coding	Mouse	X	74.8293	plastin 3 (T-isoform) [Source:MGI Symbol;Acc:MGI:104807]	39.96	6	89529	1898	2540	68	1105	14
NDUFA1	Ndufa1	ENSMUSG00000016427	54405	protein_coding	Mouse	X	36.4512	NADH:ubiquinone oxidoreductase subunit A1 [Source:MGI Symbol;Acc:MGI:1929511]	44.55	1	3576	213	419	73	133	3
CR1L	Cr1l	ENSMUSG00000016481	12946	protein_coding	Mouse	1	194.78	complement component (3b/4b) receptor 1-like [Source:MGI Symbol;Acc:MGI:88513]	37.08	10	34205	870	1694	131	369	5
MAPKAPK2	Mapkapk2	ENSMUSG00000016528	17164	protein_coding	Mouse	1	130.981	MAP kinase-activated protein kinase 2 [Source:MGI Symbol;Acc:MGI:109298]	48.69	2	44127	824	1764	244	1392	8
LAMP2	Lamp2	ENSMUSG00000016534	16784	protein_coding	Mouse	X	37.4902	lysosomal-associated membrane protein 2 [Source:MGI Symbol;Acc:MGI:96748]	40.57	5	55098	1249	2612	151	1119	7
ATXN10	Atxn10	ENSMUSG00000016541	54138	protein_coding	Mouse	15	85.2204	ataxin 10 [Source:MGI Symbol;Acc:MGI:1859293]	43.3	1	126968	1428	1937	220	289	12
EIF3D	Eif3d	ENSMUSG00000016554	55944	protein_coding	Mouse	15	77.8432	eukaryotic translation initiation factor 3, subunit D [Source:MGI Symbol;Acc:MGI:1933181]	51.33	8	11816	1078	975	84	111	5
H3F3B	H3f3b	ENSMUSG00000016559	15081	protein_coding	Mouse	11	115.913	H3.3 histone B [Source:MGI Symbol;Acc:MGI:1101768]	44.24	4	6051	411	1538	110	1470	4
PACSIN2	Pacsin2	ENSMUSG00000016664	23970	protein_coding	Mouse	15	83.2598	protein kinase C and casein kinase substrate in neurons 2 [Source:MGI Symbol;Acc:MGI:1345153]	47.28	11	89000	1068	1838	84	1061	8
MRPS18C	Mrps18c	ENSMUSG00000016833	68735	protein_coding	Mouse	5	100.946	mitochondrial ribosomal protein S18C [Source:MGI Symbol;Acc:MGI:1915985]	39.69	6	5845	304	482	56	157	4
SULF1	Sulf1	ENSMUSG00000016918	240725	protein_coding	Mouse	1	12.7625	sulfatase 1 [Source:MGI Symbol;Acc:MGI:2138563]	43.45	10	168916	1669	2936	143	1714	12
SRSF6	Srsf6	ENSMUSG00000016921	67996	protein_coding	Mouse	2	162.773	serine and arginine-rich splicing factor 6 [Source:MGI Symbol;Acc:MGI:1915246]	45.24	4	5594	612	2151	87	881	6
KCTD5	Kctd5	ENSMUSG00000016946	69259	protein_coding	Mouse	17	24.2667	potassium channel tetramerisation domain containing 5 [Source:MGI Symbol;Acc:MGI:1916509]	49.05	3	25752	705	1446	57	1681	5
SDC4	Sdc4	ENSMUSG00000017009	20971	protein_coding	Mouse	2	164.266	syndecan 4 [Source:MGI Symbol;Acc:MGI:1349164]	51.13	2	19641	597	1628	22	1839	5
NBR1	Nbr1	ENSMUSG00000017119	17966	protein_coding	Mouse	11	101.443	NBR1, autophagy cargo receptor [Source:MGI Symbol;Acc:MGI:108498]	43.98	21	29803	2127	2010	81	859	11
RND3	Rnd3	ENSMUSG00000017144	74194	protein_coding	Mouse	2	51.0204	Rho family GTPase 3 [Source:MGI Symbol;Acc:MGI:1921444]	43.97	3	18674	672	2143	236	1989	4
COA3	Coa3	ENSMUSG00000017188	52469	protein_coding	Mouse	11	101.169	cytochrome C oxidase assembly factor 3 [Source:MGI Symbol;Acc:MGI:1098757]	51.79	2	1147	300	588	102	187	2
PSMD3	Psmd3	ENSMUSG00000017221	22123	protein_coding	Mouse	11	98.5734	proteasome (prosome, macropain) 26S subunit, non-ATPase, 3 [Source:MGI Symbol;Acc:MGI:98858]	50.86	5	13426	1130	1861	176	379	7
GLOD4	Glod4	ENSMUSG00000017286	67201	protein_coding	Mouse	11	76.0118	glyoxalase domain containing 4 [Source:MGI Symbol;Acc:MGI:1914451]	44.18	9	122739	556	1282	113	832	7
TNNC2	Tnnc2	ENSMUSG00000017300	21925	protein_coding	Mouse	2	164.619	troponin C2, fast [Source:MGI Symbol;Acc:MGI:98780]	54.26	2	2807	483	498	76	141	4
RPL19	Rpl19	ENSMUSG00000017404	19921	protein_coding	Mouse	11	97.9175	ribosomal protein L19 [Source:MGI Symbol;Acc:MGI:98020]	49.91	3	3783	588	616	44	98	5
ZFP207	Zfp207	ENSMUSG00000017421	22680	protein_coding	Mouse	11	80.2741	zinc finger protein 207 [Source:MGI Symbol;Acc:MGI:1340045]	37.32	8	22455	1227	2258	129	511	12
PSMD11	Psmd11	ENSMUSG00000017428	69077	protein_coding	Mouse	11	80.3194	proteasome (prosome, macropain) 26S subunit, non-ATPase, 11 [Source:MGI Symbol;Acc:MGI:1916327]	41.4	15	44634	502	1130	47	243	8
TIMP2	Timp2	ENSMUSG00000017466	21858	protein_coding	Mouse	11	118.192	tissue inhibitor of metalloproteinase 2 [Source:MGI Symbol;Acc:MGI:98753]	49.86	2	54672	546	2214	280	2630	5
IGFBP4	Igfbp4	ENSMUSG00000017493	16010	protein_coding	Mouse	11	98.9321	insulin-like growth factor binding protein 4 [Source:MGI Symbol;Acc:MGI:96439]	51.97	6	13149	539	1183	138	1056	4
TNS4	Tns4	ENSMUSG00000017607	217169	protein_coding	Mouse	11	98.9565	tensin 4 [Source:MGI Symbol;Acc:MGI:2144377]	51.39	4	23629	2091	1718	80	2503	7
TNFAIP1	Tnfaip1	ENSMUSG00000017615	21927	protein_coding	Mouse	11	78.4137	tumor necrosis factor, alpha-induced protein 1 (endothelial) [Source:MGI Symbol;Acc:MGI:104961]	49.49	2	13483	951	3744	169	2455	7
ABR	Abr	ENSMUSG00000017631	109934	protein_coding	Mouse	11	76.3076	active BCR-related gene [Source:MGI Symbol;Acc:MGI:107771]	49.07	13	206825	1717	2884	329	1984	13
SERINC3	Serinc3	ENSMUSG00000017707	26943	protein_coding	Mouse	2	163.465	serine incorporator 3 [Source:MGI Symbol;Acc:MGI:1349457]	42.47	2	21860	1419	2152	95	2169	7
PIGT	Pigt	ENSMUSG00000017721	78928	protein_coding	Mouse	2	164.339	phosphatidylinositol glycan anchor biosynthesis, class T [Source:MGI Symbol;Acc:MGI:1926178]	50.88	5	10782	1162	1977	32	451	9
WFDC2	Wfdc2	ENSMUSG00000017723	67701	protein_coding	Mouse	2	164.404	WAP four-disulfide core domain 2 [Source:MGI Symbol;Acc:MGI:1914951]	52.02	5	6098	378	526	47	88	4
DBNDD2	Dbndd2	ENSMUSG00000017734	52840	protein_coding	Mouse	2	164.328	dysbindin (dystrobrevin binding protein 1) domain containing 2 [Source:MGI Symbol;Acc:MGI:106562]	50.44	6	7214	457	1558	151	991	4
PLTP	Pltp	ENSMUSG00000017754	18830	protein_coding	Mouse	2	164.681	phospholipid transfer protein [Source:MGI Symbol;Acc:MGI:103151]	49.54	7	18194	1045	1241	268	188	10
CTSA	Ctsa	ENSMUSG00000017760	19025	protein_coding	Mouse	2	164.675	cathepsin A [Source:MGI Symbol;Acc:MGI:97748]	54.49	16	8160	859	926	205	1292	6
CRK	Crk	ENSMUSG00000017776	12928	protein_coding	Mouse	11	75.5701	v-crk avian sarcoma virus CT10 oncogene homolog [Source:MGI Symbol;Acc:MGI:88508]	43.52	5	27650	648	2084	140	1325	3
COX7C	Cox7c	ENSMUSG00000017778	12867	protein_coding	Mouse	13	86.1929	cytochrome c oxidase subunit 7C [Source:MGI Symbol;Acc:MGI:103226]	42.41	4	2089	139	499	264	59	3
PITPNA	Pitpna	ENSMUSG00000017781	18738	protein_coding	Mouse	11	75.4789	phosphatidylinositol transfer protein, alpha [Source:MGI Symbol;Acc:MGI:99887]	47.01	6	40708	688	1896	212	786	9
NKIRAS2	Nkiras2	ENSMUSG00000017837	71966	protein_coding	Mouse	11	100.51	NFKB inhibitor interacting Ras-like protein 2 [Source:MGI Symbol;Acc:MGI:1919216]	51.63	6	8364	547	1182	127	708	4
CYTH3	Cyth3	ENSMUSG00000018001	19159	protein_coding	Mouse	5	143.608	cytohesin 3 [Source:MGI Symbol;Acc:MGI:1335107]	46.74	6	87804	555	1991	143	1348	7
RRP7A	Rrp7a	ENSMUSG00000018040	74778	protein_coding	Mouse	15	82.9976	ribosomal RNA processing 7 homolog A [Source:MGI Symbol;Acc:MGI:1922028]	54.33	5	9369	481	1378	47	1248	4
CYB5R3	Cyb5r3	ENSMUSG00000018042	109754	protein_coding	Mouse	15	83.0377	cytochrome b5 reductase 3 [Source:MGI Symbol;Acc:MGI:94893]	55.17	3	19099	895	2317	188	1199	9
VMP1	Vmp1	ENSMUSG00000018171	75909	protein_coding	Mouse	11	86.4747	vacuole membrane protein 1 [Source:MGI Symbol;Acc:MGI:1923159]	40.46	8	99972	716	852	59	1443	4
PMP22	Pmp22	ENSMUSG00000018217	18858	protein_coding	Mouse	11	63.0198	peripheral myelin protein 22 [Source:MGI Symbol;Acc:MGI:97631]	48.13	5	30566	483	1093	95	621	4
PSMB6	Psmb6	ENSMUSG00000018286	19175	protein_coding	Mouse	11	70.4162	proteasome (prosome, macropain) subunit, beta type 6 [Source:MGI Symbol;Acc:MGI:104880]	50.56	4	2492	717	777	11	70	3
SPAG7	Spag7	ENSMUSG00000018287	216873	protein_coding	Mouse	11	70.5546	sperm associated antigen 7 [Source:MGI Symbol;Acc:MGI:107380]	50.48	4	5646	574	809	72	340	6
PFN1	Pfn1	ENSMUSG00000018293	18643	protein_coding	Mouse	11	70.5427	profilin 1 [Source:MGI Symbol;Acc:MGI:97549]	55.71	4	2795	310	1048	141	211	2
YWHAB	Ywhab	ENSMUSG00000018326	54401	protein_coding	Mouse	2	163.837	tyrosine 3-monooxygenase/tryptophan 5-monooxygenase activation protein, beta polypeptide [Source:MGI Symbol;Acc:MGI:1891917]	44.96	2	23629	609	1931	195	1863	5
GPX3	Gpx3	ENSMUSG00000018339	14778	protein_coding	Mouse	11	54.7933	glutathione peroxidase 3 [Source:MGI Symbol;Acc:MGI:105102]	53.8	3	7925	644	1039	116	719	6
ANXA6	Anxa6	ENSMUSG00000018340	11749	protein_coding	Mouse	11	54.8699	annexin A6 [Source:MGI Symbol;Acc:MGI:88255]	48.81	3	54338	2013	2352	56	354	24
SRSF1	Srsf1	ENSMUSG00000018379	110809	protein_coding	Mouse	11	87.9382	serine and arginine-rich splicing factor 1 [Source:MGI Symbol;Acc:MGI:98283]	42.57	7	6383	522	1746	208	1436	3
C1QBP	C1qbp	ENSMUSG00000018446	12261	protein_coding	Mouse	11	70.8687	complement component 1, q subcomponent binding protein [Source:MGI Symbol;Acc:MGI:1194505]	49.8	3	5191	840	1292	76	259	3
CHD3	Chd3	ENSMUSG00000018474	216848	protein_coding	Mouse	11	69.2341	chromodomain helicase DNA binding protein 3 [Source:MGI Symbol;Acc:MGI:1344395]	53.17	11	26134	2932	2449	15	592	14
CTDNEP1	Ctdnep1	ENSMUSG00000018559	67181	protein_coding	Mouse	11	69.872	CTD nuclear envelope phosphatase 1 [Source:MGI Symbol;Acc:MGI:1914431]	48.76	5	9446	502	837	199	564	5
GABARAP	Gabarap	ENSMUSG00000018567	56486	protein_coding	Mouse	11	69.882	gamma-aminobutyric acid receptor associated protein [Source:MGI Symbol;Acc:MGI:1861742]	46.97	4	3809	338	872	322	391	4
CLDN7	Cldn7	ENSMUSG00000018569	53624	protein_coding	Mouse	11	69.8556	claudin 7 [Source:MGI Symbol;Acc:MGI:1859285]	58.48	5	3107	446	824	204	142	4
ACADVL	Acadvl	ENSMUSG00000018574	11370	protein_coding	Mouse	11	69.901	acyl-Coenzyme A dehydrogenase, very long chain [Source:MGI Symbol;Acc:MGI:895149]	54.75	7	5229	1938	1114	74	82	9
G3BP1	G3bp1	ENSMUSG00000018583	27041	protein_coding	Mouse	11	55.3605	GTPase activating protein (SH3 domain) binding protein 1 [Source:MGI Symbol;Acc:MGI:1351465]	44.98	2	35154	1398	3648	68	5170	8
ATOX1	Atox1	ENSMUSG00000018585	11927	protein_coding	Mouse	11	55.3375	antioxidant 1 copper chaperone [Source:MGI Symbol;Acc:MGI:1333855]	48.63	2	14599	207	434	146	94	4
SPARC	Sparc	ENSMUSG00000018593	20692	protein_coding	Mouse	11	55.2853	secreted acidic cysteine rich glycoprotein [Source:MGI Symbol;Acc:MGI:98373]	49.45	9	28684	873	1283	108	532	8
SLC25A39	Slc25a39	ENSMUSG00000018677	68066	protein_coding	Mouse	11	102.294	solute carrier family 25, member 39 [Source:MGI Symbol;Acc:MGI:1196386]	57.72	15	4962	626	918	81	289	8
MPDU1	Mpdu1	ENSMUSG00000018761	24070	protein_coding	Mouse	11	69.5475	mannose-P-dolichol utilization defect 1 [Source:MGI Symbol;Acc:MGI:1346040]	49.61	10	5946	507	756	34	241	5
ATP5G3	Atp5g3	ENSMUSG00000018770	228033	protein_coding	Mouse	2	73.7388	ATP synthase, H+ transporting, mitochondrial F0 complex, subunit C3 (subunit 9) [Source:MGI Symbol;Acc:MGI:2442035]	47.26	5	2880	426	772	73	146	4
ACSL1	Acsl1	ENSMUSG00000018796	14081	protein_coding	Mouse	8	46.9241	acyl-CoA synthetase long-chain family member 1 [Source:MGI Symbol;Acc:MGI:102797]	46.57	11	65015	1061	1748	91	916	8
AVPI1	Avpi1	ENSMUSG00000018821	69534	protein_coding	Mouse	19	42.1117	arginine vasopressin-induced 1 [Source:MGI Symbol;Acc:MGI:1916784]	50.84	2	5787	334	802	103	416	3
MB	Mb	ENSMUSG00000018893	17189	protein_coding	Mouse	15	76.8997	myoglobin [Source:MGI Symbol;Acc:MGI:96922]	49.93	6	35184	402	754	79	264	4
IRF1	Irf1	ENSMUSG00000018899	16362	protein_coding	Mouse	11	53.6608	interferon regulatory factor 1 [Source:MGI Symbol;Acc:MGI:96590]	52.45	10	8360	597	1125	116	690	7
ALOX12E	Alox12e	ENSMUSG00000018907	11685	protein_coding	Mouse	11	70.2064	arachidonate lipoxygenase, epidermal [Source:MGI Symbol;Acc:MGI:1274790]	51.67	4	7019	1989	1154	172	261	6
MAP2K3	Map2k3	ENSMUSG00000018932	26397	protein_coding	Mouse	11	60.8229	mitogen-activated protein kinase kinase 3 [Source:MGI Symbol;Acc:MGI:1346868]	51.51	6	20779	783	1232	174	624	7
DALRD3	Dalrd3	ENSMUSG00000019039	67789	protein_coding	Mouse	9	108.447	DALR anticodon binding domain containing 3 [Source:MGI Symbol;Acc:MGI:1915039]	55.38	9	2889	715	828	13	88	5
FIS1	Fis1	ENSMUSG00000019054	66437	protein_coding	Mouse	5	136.982	fission, mitochondrial 1 [Source:MGI Symbol;Acc:MGI:1913687]	49.74	6	12960	402	732	185	191	5
RAB3D	Rab3d	ENSMUSG00000019066	19340	protein_coding	Mouse	9	21.8188	RAB3D, member RAS oncogene family [Source:MGI Symbol;Acc:MGI:97844]	51.1	5	10702	512	1878	87	2048	4
ATP6AP1	Atp6ap1	ENSMUSG00000019087	54411	protein_coding	Mouse	X	73.3407	ATPase, H+ transporting, lysosomal accessory protein 1 [Source:MGI Symbol;Acc:MGI:109629]	47.37	10	7625	686	1013	38	424	6
ALDH3A1	Aldh3a1	ENSMUSG00000019102	11670	protein_coding	Mouse	11	61.0984	aldehyde dehydrogenase family 3, subfamily A1 [Source:MGI Symbol;Acc:MGI:1353451]	52.07	3	10885	942	1270	85	193	8
BC005537	BC005537	ENSMUSG00000019132	79555	protein_coding	Mouse	13	24.9856	cDNA sequence BC005537 [Source:MGI Symbol;Acc:MGI:2441726]	39.8	2	14541	596	3224	912	3435	5
RAB5C	Rab5c	ENSMUSG00000019173	19345	protein_coding	Mouse	11	100.606	RAB5C, member RAS oncogene family [Source:MGI Symbol;Acc:MGI:105306]	47.8	4	23207	427	1184	105	1037	4
MDH2	Mdh2	ENSMUSG00000019179	17448	protein_coding	Mouse	5	135.807	malate dehydrogenase 2, NAD (mitochondrial) [Source:MGI Symbol;Acc:MGI:97050]	50.16	7	11919	557	940	107	165	5
H13	H13	ENSMUSG00000019188	14950	protein_coding	Mouse	2	152.511	histocompatibility 13 [Source:MGI Symbol;Acc:MGI:95886]	51.11	6	39210	1010	2111	89	1491	8
RNF145	Rnf145	ENSMUSG00000019189	74315	protein_coding	Mouse	11	44.4098	ring finger protein 145 [Source:MGI Symbol;Acc:MGI:1921565]	45.24	6	46557	1396	1699	150	2194	5
ATP6V1E1	Atp6v1e1	ENSMUSG00000019210	11973	protein_coding	Mouse	6	120.771	ATPase, H+ transporting, lysosomal V1 subunit E1 [Source:MGI Symbol;Acc:MGI:894326]	46.87	6	28489	391	1110	129	453	5
ATP6V0A1	Atp6v0a1	ENSMUSG00000019302	11975	protein_coding	Mouse	11	100.9	ATPase, H+ transporting, lysosomal V0 subunit A1 [Source:MGI Symbol;Acc:MGI:103286]	46.57	10	54268	2058	2160	79	989	12
GRB7	Grb7	ENSMUSG00000019312	14786	protein_coding	Mouse	11	98.3372	growth factor receptor bound protein 7 [Source:MGI Symbol;Acc:MGI:102683]	55.75	6	8980	1012	1552	147	368	9
D8ERTD738E	D8Ertd738e	ENSMUSG00000019362	101966	protein_coding	Mouse	8	84.9729	DNA segment, Chr 8, ERATO Doi 738, expressed [Source:MGI Symbol;Acc:MGI:1289231]	50.26	1	3482	285	616	16	315	3
COPS3	Cops3	ENSMUSG00000019373	26572	protein_coding	Mouse	11	59.7086	COP9 signalosome subunit 3 [Source:MGI Symbol;Acc:MGI:1349409]	42.62	8	22044	774	978	71	260	6
FKBP8	Fkbp8	ENSMUSG00000019428	14232	protein_coding	Mouse	8	70.9804	FK506 binding protein 8 [Source:MGI Symbol;Acc:MGI:1341070]	55.21	11	7605	783	1132	117	329	5
DDX39B	Ddx39b	ENSMUSG00000019432	53817	protein_coding	Mouse	17	35.4607	DEAD box helicase 39b [Source:MGI Symbol;Acc:MGI:99240]	51.84	6	11962	1076	1594	435	199	8
GIPC1	Gipc1	ENSMUSG00000019433	67903	protein_coding	Mouse	8	84.3793	GIPC PDZ domain containing family, member 1 [Source:MGI Symbol;Acc:MGI:1926252]	53.23	3	12018	504	789	56	425	4
PLSCR3	Plscr3	ENSMUSG00000019461	70310	protein_coding	Mouse	11	69.7372	phospholipid scramblase 3 [Source:MGI Symbol;Acc:MGI:1917560]	54.46	4	5683	836	1864	196	979	7
CDC37	Cdc37	ENSMUSG00000019471	12539	protein_coding	Mouse	9	21.0445	cell division cycle 37 [Source:MGI Symbol;Acc:MGI:109531]	50.72	3	16761	1100	3262	105	6586	6
COPS6	Cops6	ENSMUSG00000019494	26893	protein_coding	Mouse	5	138.159	COP9 signalosome subunit 6 [Source:MGI Symbol;Acc:MGI:1349439]	48.88	5	3576	746	1182	46	376	7
UBB	Ubb	ENSMUSG00000019505	22187	protein_coding	Mouse	11	62.442	ubiquitin B [Source:MGI Symbol;Acc:MGI:98888]	52.23	2	2043	813	1194	153	150	2
GYG	Gyg	ENSMUSG00000019528	27357	protein_coding	Mouse	3	20.1762	glycogenin [Source:MGI Symbol;Acc:MGI:1351614]	42.34	4	33234	1085	1503	136	585	6
SLC6A8	Slc6a8	ENSMUSG00000019558	102857	protein_coding	Mouse	X	72.7168	solute carrier family 6 (neurotransmitter transporter, creatine), member 8 [Source:MGI Symbol;Acc:MGI:2147834]	54.36	13	9353	1390	1688	194	661	8
UBXN6	Ubxn6	ENSMUSG00000019578	66530	protein_coding	Mouse	17	56.374	UBX domain protein 6 [Source:MGI Symbol;Acc:MGI:1913780]	52.39	7	7984	896	1788	105	1510	6
CCDC12	Ccdc12	ENSMUSG00000019659	72654	protein_coding	Mouse	9	110.486	coiled-coil domain containing 12 [Source:MGI Symbol;Acc:MGI:1919904]	49.64	10	55104	398	608	42	303	4
MRPL24	Mrpl24	ENSMUSG00000019710	67707	protein_coding	Mouse	3	87.8268	mitochondrial ribosomal protein L24 [Source:MGI Symbol;Acc:MGI:1914957]	46.24	6	4167	558	1027	144	324	5
TMC4	Tmc4	ENSMUSG00000019734	353499	protein_coding	Mouse	7	3.66879	transmembrane channel-like gene family 4 [Source:MGI Symbol;Acc:MGI:2669035]	49.06	7	11764	1386	1520	123	188	8
POLR2I	Polr2i	ENSMUSG00000019738	69920	protein_coding	Mouse	7	29.9314	polymerase (RNA) II (DNA directed) polypeptide I [Source:MGI Symbol;Acc:MGI:1917170]	57.24	8	1443	328	521	186	44	5
RWDD1	Rwdd1	ENSMUSG00000019782	66521	protein_coding	Mouse	10	33.8726	RWD domain containing 1 [Source:MGI Symbol;Acc:MGI:1913771]	41.37	3	23070	732	790	186	172	4
SNX3	Snx3	ENSMUSG00000019804	54198	protein_coding	Mouse	10	42.378	sorting nexin 3 [Source:MGI Symbol;Acc:MGI:1860188]	42.86	3	33352	435	1070	214	421	4
FUCA2	Fuca2	ENSMUSG00000019810	66848	protein_coding	Mouse	10	13.3753	fucosidase, alpha-L- 2, plasma [Source:MGI Symbol;Acc:MGI:1914098]	44.43	6	19496	767	1714	121	2208	4
CD164	Cd164	ENSMUSG00000019818	53599	protein_coding	Mouse	10	41.3954	CD164 antigen [Source:MGI Symbol;Acc:MGI:1859568]	41	4	11635	405	1434	225	818	5
PERP	Perp	ENSMUSG00000019851	64058	protein_coding	Mouse	10	18.7208	PERP, TP53 apoptosis effector [Source:MGI Symbol;Acc:MGI:1929938]	43.71	1	12054	582	1952	173	1197	3
HEBP2	Hebp2	ENSMUSG00000019853	56016	protein_coding	Mouse	10	18.4152	heme binding protein 2 [Source:MGI Symbol;Acc:MGI:1860084]	44.02	3	6579	464	1862	214	1184	4
VTA1	Vta1	ENSMUSG00000019868	66201	protein_coding	Mouse	10	14.5305	vesicle (multivesicular body) trafficking 1 [Source:MGI Symbol;Acc:MGI:1913451]	38.88	6	50806	503	887	69	389	6
SMPDL3A	Smpdl3a	ENSMUSG00000019872	57319	protein_coding	Mouse	10	57.6704	sphingomyelin phosphodiesterase, acid-like 3A [Source:MGI Symbol;Acc:MGI:1931437]	39.1	3	17496	826	1062	185	315	5
DCN	Dcn	ENSMUSG00000019929	13179	protein_coding	Mouse	10	97.3155	decorin [Source:MGI Symbol;Acc:MGI:94872]	37.42	5	38535	732	1797	100	488	5
PSEN1	Psen1	ENSMUSG00000019969	19164	protein_coding	Mouse	12	83.7349	presenilin 1 [Source:MGI Symbol;Acc:MGI:1202717]	45.22	5	47048	1404	1780	126	1076	8
SGK1	Sgk1	ENSMUSG00000019970	20393	protein_coding	Mouse	10	21.7581	serum/glucocorticoid regulated kinase 1 [Source:MGI Symbol;Acc:MGI:1340062]	43.78	13	117720	918	1365	174	1070	7
ARG1	Arg1	ENSMUSG00000019987	11846	protein_coding	Mouse	10	24.7911	arginase, liver [Source:MGI Symbol;Acc:MGI:88070]	43.64	3	12264	972	874	116	389	4
ENPP3	Enpp3	ENSMUSG00000019989	209558	protein_coding	Mouse	10	24.6483	ectonucleotide pyrophosphatase/phosphodiesterase 3 [Source:MGI Symbol;Acc:MGI:2143702]	41.91	9	70418	705	1393	87	496	9
IFNGR1	Ifngr1	ENSMUSG00000020009	15979	protein_coding	Mouse	10	19.4677	interferon gamma receptor 1 [Source:MGI Symbol;Acc:MGI:107655]	44.21	6	18281	831	1046	75	444	4
NDUFA12	Ndufa12	ENSMUSG00000020022	66414	protein_coding	Mouse	10	94.0346	NADH:ubiquinone oxidoreductase subunit A12 [Source:MGI Symbol;Acc:MGI:1913664]	45.04	4	22724	382	872	148	357	4
NUDT4	Nudt4	ENSMUSG00000020029	71207	protein_coding	Mouse	10	95.3829	nudix (nucleoside diphosphate linked moiety X)-type motif 4 [Source:MGI Symbol;Acc:MGI:1918457]	46.11	1	17140	540	3210	389	2281	5
TIMP3	Timp3	ENSMUSG00000020044	21859	protein_coding	Mouse	10	86.1362	tissue inhibitor of metalloproteinase 3 [Source:MGI Symbol;Acc:MGI:98754]	47.36	4	49135	394	2279	342	3604	3
HSP90B1	Hsp90b1	ENSMUSG00000020048	22027	protein_coding	Mouse	10	86.5261	heat shock protein 90, beta (Grp94), member 1 [Source:MGI Symbol;Acc:MGI:98817]	42.75	5	15301	1764	1618	154	262	9
SAR1A	Sar1a	ENSMUSG00000020088	20224	protein_coding	Mouse	10	61.5161	secretion associated Ras related GTPase 1A [Source:MGI Symbol;Acc:MGI:98230]	44.76	9	12999	358	729	78	698	5
PPA1	Ppa1	ENSMUSG00000020089	67895	protein_coding	Mouse	10	61.4843	pyrophosphatase (inorganic) 1 [Source:MGI Symbol;Acc:MGI:97831]	44.13	4	25617	870	880	176	318	4
ANAPC16	Anapc16	ENSMUSG00000020107	52717	protein_coding	Mouse	10	59.8232	anaphase promoting complex subunit 16 [Source:MGI Symbol;Acc:MGI:1289325]	46.76	8	15727	262	1076	126	562	3
MICU1	Micu1	ENSMUSG00000020111	216001	protein_coding	Mouse	10	59.5383	mitochondrial calcium uptake 1 [Source:MGI Symbol;Acc:MGI:2384909]	45.39	12	161656	1118	1563	54	571	7
ACTR2	Actr2	ENSMUSG00000020152	66713	protein_coding	Mouse	11	20.0123	ARP2 actin-related protein 2 [Source:MGI Symbol;Acc:MGI:1913963]	41.05	3	50610	1185	2057	61	2385	6
NDUFS7	Ndufs7	ENSMUSG00000020153	75406	protein_coding	Mouse	10	80.085	NADH:ubiquinone oxidoreductase core subunit S7 [Source:MGI Symbol;Acc:MGI:1922656]	53.49	6	7674	675	681	74	60	6
UQCR11	Uqcr11	ENSMUSG00000020163	66594	protein_coding	Mouse	10	80.2388	ubiquinol-cytochrome c reductase, complex III subunit XI [Source:MGI Symbol;Acc:MGI:1913844]	52.35	3	3834	171	523	85	94	3
MKNK2	Mknk2	ENSMUSG00000020190	17347	protein_coding	Mouse	10	80.5012	MAP kinase-interacting serine/threonine kinase 2 [Source:MGI Symbol;Acc:MGI:894279]	57.6	5	12786	649	1561	111	1778	7
PHLDA1	Phlda1	ENSMUSG00000020205	21664	protein_coding	Mouse	10	111.342	pleckstrin homology like domain, family A, member 1 [Source:MGI Symbol;Acc:MGI:1096880]	58.05	2	2360	1218	1156	119	306	2
TIMM13	Timm13	ENSMUSG00000020219	30055	protein_coding	Mouse	10	80.7353	translocase of inner mitochondrial membrane 13 [Source:MGI Symbol;Acc:MGI:1353432]	59.93	4	1520	253	668	103	390	3
LLPH	Llph	ENSMUSG00000020224	66225	protein_coding	Mouse	10	120.063	LLP homolog, long-term synaptic facilitation (Aplysia) [Source:MGI Symbol;Acc:MGI:1913475]	47.63	3	5513	339	1298	77	721	3
TMBIM4	Tmbim4	ENSMUSG00000020225	68212	protein_coding	Mouse	10	120.037	transmembrane BAX inhibitor motif containing 4 [Source:MGI Symbol;Acc:MGI:1915462]	44.15	10	23328	454	598	72	87	4
NCLN	Ncln	ENSMUSG00000020238	103425	protein_coding	Mouse	10	81.3221	nicalin [Source:MGI Symbol;Acc:MGI:1926081]	58.28	9	10144	1192	1133	96	881	6
SUMO3	Sumo3	ENSMUSG00000020265	20610	protein_coding	Mouse	10	77.4419	small ubiquitin-like modifier 3 [Source:MGI Symbol;Acc:MGI:1336201]	49.47	8	12235	264	1053	162	671	4
HINT1	Hint1	ENSMUSG00000020267	15254	protein_coding	Mouse	11	54.7572	histidine triad nucleotide binding protein 1 [Source:MGI Symbol;Acc:MGI:1321133]	47.58	2	4119	370	608	58	180	2
CDC34	Cdc34	ENSMUSG00000020307	216150	protein_coding	Mouse	10	79.518	cell division cycle 34 [Source:MGI Symbol;Acc:MGI:102657]	55.59	11	6204	462	684	88	249	4
MDH1	Mdh1	ENSMUSG00000020321	17449	protein_coding	Mouse	11	21.5067	malate dehydrogenase 1, NAD (soluble) [Source:MGI Symbol;Acc:MGI:97051]	40.32	6	15676	886	1332	291	667	6
ACSL6	Acsl6	ENSMUSG00000020333	216739	protein_coding	Mouse	11	54.1946	acyl-CoA synthetase long-chain family member 6 [Source:MGI Symbol;Acc:MGI:894291]	48.08	15	60959	1536	2551	95	964	15
MGAT1	Mgat1	ENSMUSG00000020346	17308	protein_coding	Mouse	11	49.135	mannoside acetylglucosaminyltransferase 1 [Source:MGI Symbol;Acc:MGI:96973]	47.45	13	18840	1195	1201	146	984	3
PPP2CA	Ppp2ca	ENSMUSG00000020349	19052	protein_coding	Mouse	11	51.9895	protein phosphatase 2 (formerly 2A), catalytic subunit, alpha isoform [Source:MGI Symbol;Acc:MGI:1321159]	42.32	2	29098	930	3834	368	5804	4
HNRNPAB	Hnrnpab	ENSMUSG00000020358	15384	protein_coding	Mouse	11	51.4909	heterogeneous nuclear ribonucleoprotein A/B [Source:MGI Symbol;Acc:MGI:1330294]	50.22	3	6748	931	1940	102	805	7
CANX	Canx	ENSMUSG00000020368	12330	protein_coding	Mouse	11	50.1848	calnexin [Source:MGI Symbol;Acc:MGI:88261]	39.86	5	31713	1776	1920	93	2068	8
SAR1B	Sar1b	ENSMUSG00000020386	66397	protein_coding	Mouse	11	51.6545	secretion associated Ras related GTPase 1B [Source:MGI Symbol;Acc:MGI:1913647]	43.7	2	28239	597	789	61	482	6
UBE2B	Ube2b	ENSMUSG00000020390	22210	protein_coding	Mouse	11	51.8763	ubiquitin-conjugating enzyme E2B [Source:MGI Symbol;Acc:MGI:102944]	43.86	4	15266	459	825	102	600	4
VDAC1	Vdac1	ENSMUSG00000020402	22333	protein_coding	Mouse	11	52.2517	voltage-dependent anion channel 1 [Source:MGI Symbol;Acc:MGI:106919]	47.4	5	28538	836	1020	79	464	7
FABP6	Fabp6	ENSMUSG00000020405	16204	protein_coding	Mouse	11	43.4869	fatty acid binding protein 6 [Source:MGI Symbol;Acc:MGI:96565]	44.68	1	5492	387	479	29	63	4
UPP1	Upp1	ENSMUSG00000020407	22271	protein_coding	Mouse	11	9.0681	uridine phosphorylase 1 [Source:MGI Symbol;Acc:MGI:1097668]	46.06	9	18068	634	779	66	67	6
PTTG1	Pttg1	ENSMUSG00000020415	30939	protein_coding	Mouse	11	43.3111	pituitary tumor-transforming gene 1 [Source:MGI Symbol;Acc:MGI:1353578]	45.3	10	6002	525	774	144	162	5
TCN2	Tcn2	ENSMUSG00000020432	21452	protein_coding	Mouse	11	3.86719	transcobalamin 2 [Source:MGI Symbol;Acc:MGI:98534]	49.73	7	14968	1293	1947	99	456	10
ARF5	Arf5	ENSMUSG00000020440	11844	protein_coding	Mouse	6	28.4236	ADP-ribosylation factor 5 [Source:MGI Symbol;Acc:MGI:99434]	56.82	3	3043	543	934	74	316	5
LIMK2	Limk2	ENSMUSG00000020451	16886	protein_coding	Mouse	11	3.29426	LIM motif-containing protein kinase 2 [Source:MGI Symbol;Acc:MGI:1197517]	48.87	13	64934	1750	1712	218	1484	8
OGDH	Ogdh	ENSMUSG00000020456	18293	protein_coding	Mouse	11	6.24163	oxoglutarate (alpha-ketoglutarate) dehydrogenase (lipoamide) [Source:MGI Symbol;Acc:MGI:1098267]	43.95	7	65010	2155	2646	92	927	14
DRG1	Drg1	ENSMUSG00000020457	13494	protein_coding	Mouse	11	3.13736	developmentally regulated GTP binding protein 1 [Source:MGI Symbol;Acc:MGI:1343297]	42.81	7	79056	477	848	83	165	4
RPS27A	Rps27a	ENSMUSG00000020460	78294	protein_coding	Mouse	11	29.4958	ribosomal protein S27A [Source:MGI Symbol;Acc:MGI:1925544]	45.1	5	2264	471	720	138	34	4
EFEMP1	Efemp1	ENSMUSG00000020467	216616	protein_coding	Mouse	11	28.8032	epidermal growth factor-containing fibulin-like extracellular matrix protein 1 [Source:MGI Symbol;Acc:MGI:1339998]	38.74	3	73540	1039	1279	65	425	7
DBNL	Dbnl	ENSMUSG00000020476	13169	protein_coding	Mouse	11	5.73849	drebrin-like [Source:MGI Symbol;Acc:MGI:700006]	52.1	3	12475	1304	1978	47	627	13
MRPS24	Mrps24	ENSMUSG00000020477	64660	protein_coding	Mouse	11	5.65398	mitochondrial ribosomal protein S24 [Source:MGI Symbol;Acc:MGI:1928142]	48.49	5	11698	504	666	25	466	3
DYNLL2	Dynll2	ENSMUSG00000020483	68097	protein_coding	Mouse	11	87.8704	dynein light chain LC8-type 2 [Source:MGI Symbol;Acc:MGI:1915347]	50.42	4	8009	243	1966	88	1490	3
XBP1	Xbp1	ENSMUSG00000020484	22433	protein_coding	Mouse	11	5.47066	X-box binding protein 1 [Source:MGI Symbol;Acc:MGI:98970]	51.19	5	5235	737	1246	274	582	4
SUPT4A	Supt4a	ENSMUSG00000020485	20922	protein_coding	Mouse	11	87.6284	SPT4A, DSIF elongation factor subunit [Source:MGI Symbol;Acc:MGI:107416]	45.92	3	6072	311	786	48	196	5
RNF187	Rnf187	ENSMUSG00000020496	108660	protein_coding	Mouse	11	58.8231	ring finger protein 187 [Source:MGI Symbol;Acc:MGI:1914224]	52.83	1	6629	711	1949	132	1106	4
SREBF1	Srebf1	ENSMUSG00000020538	20787	protein_coding	Mouse	11	60.0899	sterol regulatory element binding transcription factor 1 [Source:MGI Symbol;Acc:MGI:107606]	54.22	12	23493	3234	1466	86	833	7
SYPL	Sypl	ENSMUSG00000020570	19027	protein_coding	Mouse	12	33.0039	synaptophysin-like protein [Source:MGI Symbol;Acc:MGI:108081]	38.15	7	25970	586	1777	76	1812	4
PDIA6	Pdia6	ENSMUSG00000020571	71853	protein_coding	Mouse	12	17.3165	protein disulfide isomerase associated 6 [Source:MGI Symbol;Acc:MGI:1919103]	45.33	6	18226	1330	1325	56	764	8
LAPTM4A	Laptm4a	ENSMUSG00000020585	17775	protein_coding	Mouse	12	8.9716	lysosomal-associated protein transmembrane 4A [Source:MGI Symbol;Acc:MGI:108017]	42.57	1	17145	702	1839	586	551	7
SDC1	Sdc1	ENSMUSG00000020592	20969	protein_coding	Mouse	12	8.82132	syndecan 1 [Source:MGI Symbol;Acc:MGI:1349162]	52.95	5	22393	830	1461	185	1242	4
ADI1	Adi1	ENSMUSG00000020629	104923	protein_coding	Mouse	12	28.7252	acireductone dioxygenase 1 [Source:MGI Symbol;Acc:MGI:2144929]	47.65	3	6945	540	1075	22	1090	3
ID2	Id2	ENSMUSG00000020644	15902	protein_coding	Mouse	12	25.1438	inhibitor of DNA binding 2 [Source:MGI Symbol;Acc:MGI:96397]	47.37	3	3342	426	1399	183	399	3
GRHL1	Grhl1	ENSMUSG00000020656	195733	protein_coding	Mouse	12	24.6223	grainyhead like transcription factor 1 [Source:MGI Symbol;Acc:MGI:2182540]	47.78	4	45109	1734	3226	156	1458	13
RAB10	Rab10	ENSMUSG00000020671	19325	protein_coding	Mouse	12	3.29743	RAB10, member RAS oncogene family [Source:MGI Symbol;Acc:MGI:105066]	40.23	1	62542	603	3513	551	2359	6
PSMC5	Psmc5	ENSMUSG00000020708	19184	protein_coding	Mouse	11	106.147	protease (prosome, macropain) 26S subunit, ATPase 5 [Source:MGI Symbol;Acc:MGI:105047]	48.37	2	6967	1134	1355	37	81	10
PSMD12	Psmd12	ENSMUSG00000020720	66997	protein_coding	Mouse	11	107.37	proteasome (prosome, macropain) 26S subunit, non-ATPase, 12 [Source:MGI Symbol;Acc:MGI:1914247]	44.34	3	24879	1313	1723	71	544	11
SLC9A3R1	Slc9a3r1	ENSMUSG00000020733	26941	protein_coding	Mouse	11	115.054	solute carrier family 9 (sodium/hydrogen exchanger), member 3 regulator 1 [Source:MGI Symbol;Acc:MGI:1349482]	53.74	1	17841	1068	1925	185	672	6
SUMO2	Sumo2	ENSMUSG00000020738	170930	protein_coding	Mouse	11	115.414	small ubiquitin-like modifier 2 [Source:MGI Symbol;Acc:MGI:2158813]	43.57	7	13175	197	844	96	557	4
MIF4GD	Mif4gd	ENSMUSG00000020743	69674	protein_coding	Mouse	11	115.499	MIF4G domain containing [Source:MGI Symbol;Acc:MGI:1916924]	53.09	10	5052	609	968	213	391	5
ITGB4	Itgb4	ENSMUSG00000020758	192897	protein_coding	Mouse	11	115.866	integrin beta 4 [Source:MGI Symbol;Acc:MGI:96613]	53.6	10	33704	5402	4075	108	312	27
ACOX1	Acox1	ENSMUSG00000020777	11430	protein_coding	Mouse	11	116.063	acyl-Coenzyme A oxidase 1, palmitoyl [Source:MGI Symbol;Acc:MGI:1330812]	47.18	7	27158	1950	2450	219	1660	9
TEN1	Ten1	ENSMUSG00000020778	69535	protein_coding	Mouse	11	116.09	TEN1 telomerase capping complex subunit [Source:MGI Symbol;Acc:MGI:1916785]	47.52	4	16464	486	988	88	241	2
SRP68	Srp68	ENSMUSG00000020780	217337	protein_coding	Mouse	11	116.136	signal recognition particle 68 [Source:MGI Symbol;Acc:MGI:1917447]	49.26	4	29052	1821	1884	70	537	12
LLGL2	Llgl2	ENSMUSG00000020782	217325	protein_coding	Mouse	11	115.715	LLGL2 scribble cell polarity complex component [Source:MGI Symbol;Acc:MGI:1918843]	54.21	12	31732	1097	1129	90	306	8
TXNDC17	Txndc17	ENSMUSG00000020803	52700	protein_coding	Mouse	11	72.0984	thioredoxin domain containing 17 [Source:MGI Symbol;Acc:MGI:1289248]	40.95	2	2469	372	780	77	532	3
MXRA7	Mxra7	ENSMUSG00000020814	67622	protein_coding	Mouse	11	116.694	matrix-remodelling associated 7 [Source:MGI Symbol;Acc:MGI:1914872]	52.34	3	24985	483	1130	23	559	5
KIF1C	Kif1c	ENSMUSG00000020821	16562	protein_coding	Mouse	11	70.5914	kinesin family member 1C [Source:MGI Symbol;Acc:MGI:1098260]	50.42	5	31417	2905	5087	93	1918	21
0610010K14RIK	0610010K14Rik	ENSMUSG00000020831	104457	protein_coding	Mouse	11	70.126	RIKEN cDNA 0610010K14 gene [Source:MGI Symbol;Acc:MGI:1915609]	54.49	14	2709	398	652	84	191	4
BLMH	Blmh	ENSMUSG00000020840	104184	protein_coding	Mouse	11	76.8156	bleomycin hydrolase [Source:MGI Symbol;Acc:MGI:1345186]	43.33	9	62571	551	1251	121	445	6
NXN	Nxn	ENSMUSG00000020844	18230	protein_coding	Mouse	11	76.148	nucleoredoxin [Source:MGI Symbol;Acc:MGI:109331]	47.81	2	141943	1308	1804	80	1367	5
YWHAE	Ywhae	ENSMUSG00000020849	22627	protein_coding	Mouse	11	75.6237	tyrosine 3-monooxygenase/tryptophan 5-monooxygenase activation protein, epsilon polypeptide [Source:MGI Symbol;Acc:MGI:894689]	41.65	5	32977	541	943	137	609	5
NME2	Nme2	ENSMUSG00000020857	18103	protein_coding	Mouse	11	93.8406	NME/NM23 nucleoside diphosphate kinase 2 [Source:MGI Symbol;Acc:MGI:97356]	48.36	2	6446	459	873	191	114	4
LRRC59	Lrrc59	ENSMUSG00000020869	98238	protein_coding	Mouse	11	94.5206	leucine rich repeat containing 59 [Source:MGI Symbol;Acc:MGI:2138133]	49.37	2	15450	924	1846	238	1675	6
SLC35B1	Slc35b1	ENSMUSG00000020873	110172	protein_coding	Mouse	11	95.2755	solute carrier family 35, member B1 [Source:MGI Symbol;Acc:MGI:1343133]	48.34	5	7085	634	935	158	200	5
NR1D1	Nr1d1	ENSMUSG00000020889	217166	protein_coding	Mouse	11	98.6588	nuclear receptor subfamily 1, group D, member 1 [Source:MGI Symbol;Acc:MGI:2444210]	54.36	2	7402	1848	1751	585	288	5
KRT19	Krt19	ENSMUSG00000020911	16669	protein_coding	Mouse	11	100.032	keratin 19 [Source:MGI Symbol;Acc:MGI:96693]	51.48	3	7856	1212	982	261	103	5
KRT12	Krt12	ENSMUSG00000020912	268482	protein_coding	Mouse	11	99.3065	keratin 12 [Source:MGI Symbol;Acc:MGI:96687]	45.75	1	6594	1464	1852	43	345	8
ACLY	Acly	ENSMUSG00000020917	104112	protein_coding	Mouse	11	100.367	ATP citrate lyase [Source:MGI Symbol;Acc:MGI:103251]	48.09	7	51648	2834	2383	93	708	16
UBTF	Ubtf	ENSMUSG00000020923	21429	protein_coding	Mouse	11	102.195	upstream binding transcription factor, RNA polymerase I [Source:MGI Symbol;Acc:MGI:98512]	57.78	13	15183	1922	2605	199	835	15
EFTUD2	Eftud2	ENSMUSG00000020929	20624	protein_coding	Mouse	11	102.729	elongation factor Tu GTP binding domain containing 2 [Source:MGI Symbol;Acc:MGI:1336880]	47.62	13	42513	1562	1491	43	189	10
GFAP	Gfap	ENSMUSG00000020932	14580	protein_coding	Mouse	11	102.778	glial fibrillary acidic protein [Source:MGI Symbol;Acc:MGI:95697]	50.78	3	13577	1290	1868	48	1286	7
GOSR2	Gosr2	ENSMUSG00000020946	56494	protein_coding	Mouse	11	103.568	golgi SNAP receptor complex member 2 [Source:MGI Symbol;Acc:MGI:1927204]	45.52	3	21050	568	1742	138	1448	5
PSMA6	Psma6	ENSMUSG00000021024	26443	protein_coding	Mouse	12	55.431	proteasome subunit alpha 6 [Source:MGI Symbol;Acc:MGI:1347006]	43.65	4	34233	529	816	116	111	6
SPTLC2	Sptlc2	ENSMUSG00000021036	20773	protein_coding	Mouse	12	87.3518	serine palmitoyltransferase, long chain base subunit 2 [Source:MGI Symbol;Acc:MGI:108074]	41.59	5	83298	1683	2482	184	4843	6
AHSA1	Ahsa1	ENSMUSG00000021037	217737	protein_coding	Mouse	12	87.3133	AHA1, activator of heat shock protein ATPase 1 [Source:MGI Symbol;Acc:MGI:2387603]	47.75	5	7520	626	1444	135	216	5
SNW1	Snw1	ENSMUSG00000021039	66354	protein_coding	Mouse	12	87.4958	SNW domain containing 1 [Source:MGI Symbol;Acc:MGI:1913604]	42.67	3	23200	1611	2598	13	608	5
SLIRP	Slirp	ENSMUSG00000021040	380773	protein_coding	Mouse	12	87.4907	SRA stem-loop interacting RNA binding protein [Source:MGI Symbol;Acc:MGI:1916394]	41.82	4	8311	297	1050	26	725	4
PYGL	Pygl	ENSMUSG00000021069	110095	protein_coding	Mouse	12	70.2376	liver glycogen phosphorylase [Source:MGI Symbol;Acc:MGI:97829]	46.05	6	40678	2416	1780	187	168	9
SERPINA3N	Serpina3n	ENSMUSG00000021091	20716	protein_coding	Mouse	12	104.373	serine (or cysteine) peptidase inhibitor, clade A, member 3N [Source:MGI Symbol;Acc:MGI:105045]	50.41	1	7601	1257	2064	42	723	5
PPM1A	Ppm1a	ENSMUSG00000021096	19042	protein_coding	Mouse	12	72.8042	protein phosphatase 1A, magnesium dependent, alpha isoform [Source:MGI Symbol;Acc:MGI:99878]	41.08	8	42365	531	2137	116	2179	3
GLRX5	Glrx5	ENSMUSG00000021102	73046	protein_coding	Mouse	12	104.999	glutaredoxin 5 [Source:MGI Symbol;Acc:MGI:1920296]	51.86	3	10219	408	1480	11	1440	2
PAPOLA	Papola	ENSMUSG00000021111	18789	protein_coding	Mouse	12	105.751	poly (A) polymerase alpha [Source:MGI Symbol;Acc:MGI:109301]	40.64	20	54251	1125	1669	159	338	12
ATP6V1D	Atp6v1d	ENSMUSG00000021114	73834	protein_coding	Mouse	12	78.8875	ATPase, H+ transporting, lysosomal V1 subunit D [Source:MGI Symbol;Acc:MGI:1921084]	41.23	4	20914	744	1364	179	2744	4
VTI1B	Vti1b	ENSMUSG00000021124	53612	protein_coding	Mouse	12	79.2028	vesicle transport through interaction with t-SNAREs 1B [Source:MGI Symbol;Acc:MGI:1855688]	42.35	4	16651	410	945	224	203	5
ZFP36L1	Zfp36l1	ENSMUSG00000021127	12192	protein_coding	Mouse	12	80.1545	zinc finger protein 36, C3H type-like 1 [Source:MGI Symbol;Acc:MGI:107946]	50.23	4	5260	616	1440	105	610	2
ERH	Erh	ENSMUSG00000021131	13877	protein_coding	Mouse	12	80.6808	ERH mRNA splicing and mitosis factor [Source:MGI Symbol;Acc:MGI:108089]	43.67	5	10320	293	833	267	301	4
SRSF5	Srsf5	ENSMUSG00000021134	20384	protein_coding	Mouse	12	80.9923	serine and arginine-rich splicing factor 5 [Source:MGI Symbol;Acc:MGI:98287]	44.7	12	5004	700	1596	80	462	6
ZMYND11	Zmynd11	ENSMUSG00000021156	66505	protein_coding	Mouse	13	9.73487	zinc finger, MYND domain containing 11 [Source:MGI Symbol;Acc:MGI:1913755]	41.83	26	80498	1003	1830	72	1238	8
PSMC1	Psmc1	ENSMUSG00000021178	19179	protein_coding	Mouse	12	100.076	protease (prosome, macropain) 26S subunit, ATPase 1 [Source:MGI Symbol;Acc:MGI:106054]	47.21	4	13252	1323	806	55	213	6
LGMN	Lgmn	ENSMUSG00000021190	19141	protein_coding	Mouse	12	102.36	legumain [Source:MGI Symbol;Acc:MGI:1330838]	46.69	3	45730	1308	1541	73	479	11
NET1	Net1	ENSMUSG00000021215	56349	protein_coding	Mouse	13	3.93202	neuroepithelial cell transforming gene 1 [Source:MGI Symbol;Acc:MGI:1927138]	43.4	7	36203	942	1349	127	830	5
GDI2	Gdi2	ENSMUSG00000021218	14569	protein_coding	Mouse	13	3.58806	guanosine diphosphate (GDP) dissociation inhibitor 2 [Source:MGI Symbol;Acc:MGI:99845]	39.83	10	29809	960	1710	185	1231	5
NPC2	Npc2	ENSMUSG00000021242	67963	protein_coding	Mouse	12	84.8013	NPC intracellular cholesterol transporter 2 [Source:MGI Symbol;Acc:MGI:1915213]	47.51	3	18591	450	2190	285	2564	3
TMED10	Tmed10	ENSMUSG00000021248	68581	protein_coding	Mouse	12	85.3874	transmembrane p24 trafficking protein 10 [Source:MGI Symbol;Acc:MGI:1915831]	43.07	4	34234	506	1911	142	352	4
FDFT1	Fdft1	ENSMUSG00000021273	14137	protein_coding	Mouse	14	63.3826	farnesyl diphosphate farnesyl transferase 1 [Source:MGI Symbol;Acc:MGI:102706]	46.57	5	34429	1073	2216	94	1231	7
TMEM14C	Tmem14c	ENSMUSG00000021361	66154	protein_coding	Mouse	13	41.1698	transmembrane protein 14C [Source:MGI Symbol;Acc:MGI:1913404]	50.12	1	6295	345	914	72	426	6
ECI2	Eci2	ENSMUSG00000021417	23986	protein_coding	Mouse	13	35.1617	enoyl-Coenzyme A delta isomerase 2 [Source:MGI Symbol;Acc:MGI:1346064]	43.81	14	49349	787	1122	148	160	7
CTSL	Ctsl	ENSMUSG00000021477	13039	protein_coding	Mouse	13	64.5072	cathepsin L [Source:MGI Symbol;Acc:MGI:88564]	45.12	7	11554	646	1609	74	1473	6
LMAN2	Lman2	ENSMUSG00000021484	66890	protein_coding	Mouse	13	55.4916	lectin, mannose-binding 2 [Source:MGI Symbol;Acc:MGI:1914140]	50.7	4	18951	1077	2270	194	3044	4
PRELID1	Prelid1	ENSMUSG00000021486	66494	protein_coding	Mouse	13	55.4683	PRELI domain containing 1 [Source:MGI Symbol;Acc:MGI:1913744]	53.82	2	4773	654	1924	1690	300	4
PCBD2	Pcbd2	ENSMUSG00000021496	72562	protein_coding	Mouse	13	55.8752	pterin 4 alpha carbinolamine dehydratase/dimerization cofactor of hepatocyte nuclear factor 1 alpha (TCF1) 2 [Source:MGI Symbol;Acc:MGI:1919812]	46.68	2	49463	362	545	54	129	4
TXNDC15	Txndc15	ENSMUSG00000021497	69672	protein_coding	Mouse	13	55.8625	thioredoxin domain containing 15 [Source:MGI Symbol;Acc:MGI:1916922]	48.04	2	11578	1035	2408	128	364	3
UQCRB	Uqcrb	ENSMUSG00000021520	67530	protein_coding	Mouse	13	67.0487	ubiquinol-cytochrome c reductase binding protein [Source:MGI Symbol;Acc:MGI:1914780]	40.15	2	4762	336	550	67	132	3
CETN3	Cetn3	ENSMUSG00000021537	12626	protein_coding	Mouse	13	81.9312	centrin 3 [Source:MGI Symbol;Acc:MGI:1097706]	38.18	8	14079	323	714	135	386	3
HNRNPK	Hnrnpk	ENSMUSG00000021546	15387	protein_coding	Mouse	13	58.539	heterogeneous nuclear ribonucleoprotein K [Source:MGI Symbol;Acc:MGI:99894]	42.66	34	12202	752	1128	81	778	8
PDCD6	Pdcd6	ENSMUSG00000021576	18570	protein_coding	Mouse	13	74.4516	programmed cell death 6 [Source:MGI Symbol;Acc:MGI:109283]	41.95	5	14072	573	993	244	437	4
SDHA	Sdha	ENSMUSG00000021577	66945	protein_coding	Mouse	13	74.4704	succinate dehydrogenase complex, subunit A, flavoprotein (Fp) [Source:MGI Symbol;Acc:MGI:1914195]	40.58	9	28027	1348	771	72	427	5
[truncated: 1,889 more rows]

## Sheet: S1G-2446 RPE Venn w RPE SigGns
Supplemental Data Table S1G: 2446-Gene Naïve C57BL/6J Mouse RPE Transcriptome (based on Mean TPM≥45 and removal of 225 Ret>RPE DEG) - Venn comparison with published RPE signature gene lists from Bennis et al. 2015 (PMID: 26517551), Lehmann et al. 2020 (PMID: 32196081) and Strunnikova et al. 2010 (PMID: 20360305).
[truncated: 2,448 more rows]

[truncated: 4 more sheets: S1H - 2446 RPE Gns KEGG Enr , S1I-2446 RPE Gn GOBiolProc Enr , S1J-2446 RPE Gn GOCellComp Enr , S1K-2446 RPE GO MolecFunc Enr ]
