# Supplementary material for: The mouse retinal pigment epithelium mounts an innate immune defense response following retinal detachment
Source: J Neuroinflammation. 2024 Mar 25;21:74. doi: 10.1186/s12974-024-03062-2 (PMC10964713; doi:10.1186/s12974-024-03062-2)
Supplement: Supplementary file 2 — Supplementary Material 2 [file 12974_2024_3062_MOESM2_ESM.xlsx]

## Sheet: S2A-13657 Bkgnd Gn List BM>19.5
Supplemental Table S2A: Background gene set of 13,657 genes with basemeans ≥19.5 in RNAseq data of Nv and RD1 RPE samples.
genes	external_gene_name	baseMean	log2FoldChange	lfcSE	stat	pvalue	padj	Call
ENSMUSG00000000001	Gnai3	3495.46	0.751649	0.24014	3.13004	0.0017478	0.0184491	TRUE
ENSMUSG00000000028	Cdc45	52.3319	0.412964	0.921545	0.448121	0.654066	0.775547	FALSE
ENSMUSG00000000031	H19	79.8083	0.690635	0.453906	1.52154	0.128125	0.267792	FALSE
ENSMUSG00000000037	Scml2	23.1443	0.687176	0.98469	0.697861	0.485264	0.642498	FALSE
ENSMUSG00000000056	Narf	348.003	-0.414239	0.280024	-1.4793	0.139061	0.283525	FALSE
ENSMUSG00000000058	Cav2	2028.93	0.952665	0.340977	2.79393	0.00520718	0.0361377	TRUE
ENSMUSG00000000078	Klf6	2130.55	-0.00173448	0.219825	-0.00789028	0.993705	0.996773	FALSE
ENSMUSG00000000085	Scmh1	428.582	-0.198167	0.28244	-0.701625	0.482913	0.640815	FALSE
ENSMUSG00000000088	Cox5a	1722.03	0.660745	0.293021	2.25494	0.0241372	0.0925859	FALSE
ENSMUSG00000000093	Tbx2	90.225	-1.58227	0.675157	-2.34356	0.0191006	0.079836	FALSE
ENSMUSG00000000120	Ngfr	636.552	-1.56238	0.364053	-4.29164	1.77e-05	0.000720208	TRUE
ENSMUSG00000000126	Wnt9a	501.109	0.576778	0.285279	2.0218	0.043197	0.133454	FALSE
ENSMUSG00000000127	Fer	281.943	0.0721933	0.284402	0.253843	0.799617	0.879365	FALSE
ENSMUSG00000000131	Xpo6	897.503	-0.310005	0.254605	-1.21759	0.223378	0.386893	FALSE
ENSMUSG00000000134	Tfe3	355.848	-0.469434	0.337879	-1.38936	0.164724	0.31695	FALSE
ENSMUSG00000000142	Axin2	111.542	-1.43294	0.710085	-2.01798	0.0435934	0.134173	FALSE
ENSMUSG00000000148	Brat1	136.278	-0.22018	0.344928	-0.638336	0.523255	0.6732	FALSE
ENSMUSG00000000149	Gna12	570.245	-0.750851	0.261232	-2.87428	0.00404956	0.0306106	TRUE
ENSMUSG00000000154	Slc22a18	386.437	-0.176648	0.291747	-0.605483	0.544858	0.692151	FALSE
ENSMUSG00000000167	Pih1d2	23.7479	0.616008	0.911872	0.675542	0.499332	0.653702	FALSE
ENSMUSG00000000168	Dlat	542.484	-0.0178031	0.177621	-0.100231	0.920161	0.954148	FALSE
ENSMUSG00000000171	Sdhd	2047.36	1.12953	0.320033	3.52941	0.000416483	0.00731338	TRUE
ENSMUSG00000000184	Ccnd2	1432.65	-1.2543	0.200554	-6.2542	4e-10	7.79e-08	TRUE
ENSMUSG00000000194	Gpr107	891.489	-0.428068	0.210933	-2.02941	0.0424167	0.13177	FALSE
ENSMUSG00000000197	Nalcn	45.8481	-1.17371	0.699337	-1.67832	0.0932853	0.217682	FALSE
ENSMUSG00000000247	Lhx2	151.638	-1.21991	0.618277	-1.97308	0.0484868	0.142915	FALSE
ENSMUSG00000000248	Clec2g	219.878	0.41521	0.43759	0.948856	0.342694	0.511175	FALSE
ENSMUSG00000000253	Gmpr	711.879	-0.492858	0.243571	-2.02347	0.0430246	0.133083	FALSE
ENSMUSG00000000266	Mid2	508.145	-0.402065	0.259273	-1.55074	0.120964	0.258122	FALSE
ENSMUSG00000000275	Trim25	1498.58	-0.368108	0.363076	-1.01386	0.31065	0.480938	FALSE
ENSMUSG00000000276	Dgke	179.338	-1.30497	0.526222	-2.47988	0.0131425	0.0631961	FALSE
ENSMUSG00000000278	Scpep1	1114.52	-0.485058	0.216202	-2.24355	0.0248617	0.0943568	FALSE
ENSMUSG00000000282	Mnt	373.771	-1.00397	0.362151	-2.77225	0.00556706	0.0375741	TRUE
ENSMUSG00000000290	Itgb2	52.9812	2.00778	0.795063	2.52531	0.0115597	0.0585511	FALSE
ENSMUSG00000000295	Hddc2	238.546	1.14631	0.340432	3.36721	0.00075932	0.0109366	TRUE
ENSMUSG00000000296	Tpd52l1	129.401	0.94446	0.449399	2.10161	0.0355877	0.117785	FALSE
ENSMUSG00000000301	Pemt	42.6367	1.15752	0.467669	2.47509	0.0133203	0.0636797	FALSE
ENSMUSG00000000303	Cdh1	4181.09	-0.423143	0.289208	-1.46311	0.143438	0.289208	FALSE
ENSMUSG00000000305	Cdh4	72.7932	-1.32801	0.828121	-1.60364	0.108793	0.240422	FALSE
ENSMUSG00000000308	Ckmt1	2504.23	0.0591025	0.198261	0.298105	0.765623	0.856636	FALSE
ENSMUSG00000000320	Alox12	736.583	-0.812345	0.360222	-2.25513	0.0241254	0.0925859	FALSE
ENSMUSG00000000325	Arvcf	324.61	-0.602084	0.38939	-1.54622	0.122051	0.25963	FALSE
ENSMUSG00000000326	Comt	719.991	0.206558	0.233623	0.884152	0.376614	0.544913	FALSE
ENSMUSG00000000339	Rtca	409.03	0.750769	0.240439	3.12249	0.00179329	0.0186776	TRUE
ENSMUSG00000000340	Dbt	151.563	-0.24734	0.358764	-0.689423	0.490557	0.646932	FALSE
ENSMUSG00000000346	Dazap2	6182.12	0.319943	0.18417	1.73721	0.0823493	0.201623	FALSE
ENSMUSG00000000355	Mcts1	198.357	0.872918	0.324875	2.68694	0.00721107	0.0438202	TRUE
ENSMUSG00000000374	Trappc10	719.531	-0.714425	0.274277	-2.60475	0.00919403	0.0512223	FALSE
ENSMUSG00000000378	Ccm2	312.785	0.259828	0.245143	1.05991	0.289188	0.457986	FALSE
ENSMUSG00000000384	Tbrg4	173.719	-0.324333	0.437219	-0.74181	0.458203	0.618843	FALSE
ENSMUSG00000000385	Tmprss2	757.287	0.0154405	0.214435	0.0720055	0.942598	0.96705	FALSE
ENSMUSG00000000392	Fap	230.469	-0.621579	0.43752	-1.42069	0.155408	0.305135	FALSE
ENSMUSG00000000399	Ndufa9	1351.17	0.74539	0.281608	2.64691	0.00812305	0.0473293	TRUE
ENSMUSG00000000402	Egfl6	38.6538	-1.00274	0.607187	-1.65144	0.098648	0.225869	FALSE
ENSMUSG00000000420	Galnt1	1486.41	0.661228	0.193791	3.41206	0.000644729	0.00985071	TRUE
ENSMUSG00000000439	Mkrn2	392.971	-0.0287404	0.296027	-0.0970873	0.922657	0.95491	FALSE
ENSMUSG00000000441	Raf1	1205.62	0.169734	0.158612	1.07012	0.284566	0.453206	FALSE
ENSMUSG00000000489	Pdgfb	47.4676	0.681132	0.463173	1.47058	0.141406	0.28647	FALSE
ENSMUSG00000000530	Acvrl1	91.2653	-0.121346	0.43722	-0.277539	0.781366	0.866471	FALSE
ENSMUSG00000000532	Acvr1b	781.373	-0.670313	0.313229	-2.14001	0.0323542	0.111166	FALSE
ENSMUSG00000000538	Tom1l2	1042.64	-0.891876	0.290932	-3.06558	0.00217245	0.0209558	TRUE
ENSMUSG00000000552	Zfp385a	1354.71	-1.77452	0.522669	-3.39511	0.000686016	0.0103082	TRUE
ENSMUSG00000000555	Itga5	61.2035	-0.325182	0.687637	-0.472898	0.636286	0.762604	FALSE
ENSMUSG00000000561	Wdr77	618.544	0.163008	0.237055	0.687639	0.49168	0.647811	FALSE
ENSMUSG00000000563	Atp5pb	3928.87	0.913588	0.274304	3.33057	0.000866691	0.011837	TRUE
ENSMUSG00000000567	Sox9	346.832	-0.885502	0.37145	-2.38391	0.01713	0.0746492	FALSE
ENSMUSG00000000568	Hnrnpd	848.802	-0.0433303	0.175378	-0.247068	0.804855	0.882966	FALSE
ENSMUSG00000000579	Dynlt1c	75.2418	0.144767	0.52318	0.276705	0.782007	0.866643	FALSE
ENSMUSG00000000581	C1d	714.971	1.22087	0.364545	3.34902	0.00081099	0.011348	TRUE
ENSMUSG00000000594	Gm2a	1366.26	-0.79067	0.184546	-4.28441	1.83e-05	0.000741814	TRUE
ENSMUSG00000000600	Krit1	150.639	-0.317881	0.263305	-1.20727	0.227327	0.390937	FALSE
ENSMUSG00000000605	Clcn4	960.126	0.397487	0.259928	1.52922	0.126211	0.265411	FALSE
ENSMUSG00000000617	Grm6	26.4614	-1.54458	2.26419	-0.682178	0.495126	0.650255	FALSE
ENSMUSG00000000628	Hk2	336.359	-1.37538	0.517892	-2.65572	0.00791388	0.0465616	TRUE
ENSMUSG00000000631	Myo18a	1077.96	-1.0043	0.45213	-2.22126	0.0263336	0.0978472	FALSE
ENSMUSG00000000632	Sez6	50.172	-1.35415	1.03789	-1.30471	0.191993	0.350971	FALSE
ENSMUSG00000000682	Cd52	74.0644	3.03184	0.980538	3.09202	0.00198799	0.0197582	TRUE
ENSMUSG00000000693	Loxl3	43.2102	0.12912	0.795996	0.162212	0.871139	0.92375	FALSE
ENSMUSG00000000708	Kat2b	575.146	-0.586459	0.214704	-2.73148	0.00630506	0.0404174	TRUE
ENSMUSG00000000711	Rab5b	2575.07	0.317137	0.143573	2.2089	0.0271817	0.0997982	FALSE
ENSMUSG00000000724	Cryba1	2443.25	2.89009	1.41005	2.04964	0.0403993	0.127683	FALSE
ENSMUSG00000000732	Icosl	308.559	-1.27383	0.42395	-3.00467	0.00265871	0.0236014	TRUE
ENSMUSG00000000738	Spg7	619.011	-0.100865	0.164437	-0.613398	0.539614	0.687886	FALSE
ENSMUSG00000000740	Rpl13	20728	0.318832	0.315345	1.01106	0.311989	0.482274	FALSE
ENSMUSG00000000743	Chmp1a	4038.1	0.678765	0.245508	2.76474	0.00569683	0.0381295	TRUE
ENSMUSG00000000751	Rpa1	1375.8	0.633004	0.195424	3.23913	0.00119894	0.0144805	TRUE
ENSMUSG00000000753	Serpinf1	257.117	-0.419574	0.651943	-0.643574	0.519852	0.670466	FALSE
ENSMUSG00000000759	Tubgcp3	263.845	0.431116	0.247687	1.74057	0.081759	0.200886	FALSE
ENSMUSG00000000776	Polr3d	138.602	-0.892273	0.387884	-2.30036	0.0214279	0.085888	FALSE
ENSMUSG00000000782	Tcf7	35.6348	-0.64335	0.882452	-0.729049	0.465972	0.6265	FALSE
ENSMUSG00000000787	Ddx3x	2792.32	-0.198378	0.252932	-0.784311	0.432858	0.597452	FALSE
ENSMUSG00000000792	Slc5a5	76.0719	-1.67307	0.794242	-2.10649	0.0351614	0.117144	FALSE
ENSMUSG00000000794	Kcnn3	21.3961	-1.9059	0.865948	-2.20094	0.02774	0.100929	FALSE
ENSMUSG00000000804	Usp32	565.78	-1.18251	0.409205	-2.88977	0.00385524	0.0296697	TRUE
ENSMUSG00000000811	Txnrd3	179.205	-0.303411	0.261837	-1.15878	0.246546	0.412745	FALSE
ENSMUSG00000000823	Zfp512b	188.046	-2.01576	0.552261	-3.65002	0.000262225	0.00535598	TRUE
ENSMUSG00000000826	Dnajc5	1681.97	-0.573997	0.196734	-2.91764	0.00352696	0.0282023	FALSE
ENSMUSG00000000827	Tpd52l2	1130.11	0.549633	0.200265	2.74454	0.00605966	0.0395981	FALSE
ENSMUSG00000000838	Fmr1	273.203	0.177088	0.346649	0.510857	0.609451	0.743324	FALSE
ENSMUSG00000000861	Bcl11a	60.8926	-1.15648	0.821685	-1.40746	0.159292	0.310517	FALSE
ENSMUSG00000000876	Pxmp4	334.18	-0.178506	0.256562	-0.695764	0.486577	0.643515	FALSE
ENSMUSG00000000881	Dlg3	1019.8	-0.672375	0.250908	-2.67977	0.00736732	0.0442891	TRUE
ENSMUSG00000000884	Gnb1l	131.407	0.633941	0.436218	1.45327	0.14615	0.293116	FALSE
ENSMUSG00000000901	Mmp11	32.403	-0.0119633	0.742166	-0.0161194	0.987139	0.993254	FALSE
ENSMUSG00000000902	Smarcb1	851.479	0.174093	0.233432	0.745795	0.455791	0.617007	FALSE
ENSMUSG00000000915	Hip1r	915.775	-0.620612	0.323318	-1.91951	0.0549199	0.15429	FALSE
ENSMUSG00000000916	Nsun5	130.206	0.224453	0.26049	0.861657	0.388876	0.556984	FALSE
ENSMUSG00000000934	Top1mt	112.285	-0.267454	0.381329	-0.701373	0.48307	0.640962	FALSE
ENSMUSG00000000957	Mmp14	1090.15	-0.551606	0.41245	-1.33739	0.181096	0.337983	FALSE
ENSMUSG00000000958	Slc7a7	31.8664	0.265164	0.703259	0.377051	0.706136	0.81407	FALSE
ENSMUSG00000000959	Oxa1l	550.733	-0.0404654	0.16933	-0.238974	0.811125	0.886992	FALSE
ENSMUSG00000000976	Heatr6	152.48	-0.877519	0.370175	-2.37055	0.0177616	0.0763525	FALSE
ENSMUSG00000000983	Wfdc18	107.005	-2.66635	0.9006	-2.96064	0.00307001	0.0259203	TRUE
ENSMUSG00000001016	Ilf2	680.735	0.318626	0.239351	1.3312	0.183122	0.340119	FALSE
ENSMUSG00000001017	Chtop	1500.72	0.245885	0.192672	1.27619	0.20189	0.362785	FALSE
ENSMUSG00000001018	Snapin	658.086	0.0488947	0.154834	0.315787	0.752164	0.847244	FALSE
ENSMUSG00000001020	S100a4	311.499	2.96957	0.47702	6.22525	4.81e-10	8.99e-08	TRUE
ENSMUSG00000001021	S100a3	807.457	1.58792	0.306906	5.17398	2.29e-07	1.97e-05	TRUE
ENSMUSG00000001025	S100a6	53308.9	1.04511	0.305595	3.41992	0.000626401	0.00970833	TRUE
ENSMUSG00000001027	Scn4a	110.324	-0.917011	0.463241	-1.97956	0.0477534	0.141579	FALSE
ENSMUSG00000001029	Icam2	28.2101	0.320979	0.946787	0.33902	0.734595	0.833789	FALSE
ENSMUSG00000001034	Mapk7	133	-0.598086	0.662713	-0.902481	0.366801	0.535313	FALSE
ENSMUSG00000001036	Epn2	525.038	-0.321468	0.189062	-1.70033	0.089068	0.211678	FALSE
ENSMUSG00000001039	B9d1	139.818	1.4958	0.474093	3.15507	0.00160461	0.0176043	TRUE
ENSMUSG00000001052	Sec24b	576.144	-0.541554	0.350959	-1.54307	0.122814	0.260513	FALSE
ENSMUSG00000001053	N4bp3	1632.54	-0.283238	0.253437	-1.11759	0.263743	0.430289	FALSE
ENSMUSG00000001054	Rmnd5b	578.776	-0.437123	0.27014	-1.61814	0.105633	0.2355	FALSE
ENSMUSG00000001056	Nhp2	1210.26	1.30026	0.341768	3.80453	0.000142075	0.0034802	TRUE
ENSMUSG00000001062	Vps9d1	274.114	-0.634549	0.340256	-1.86492	0.0621933	0.168233	FALSE
ENSMUSG00000001065	Zfp276	114.588	-0.447963	0.495897	-0.903339	0.366346	0.534819	FALSE
ENSMUSG00000001082	Mfsd10	360.919	0.56851	0.281508	2.01952	0.0434332	0.133886	FALSE
ENSMUSG00000001089	Luzp1	476.445	-1.0981	0.800311	-1.37209	0.170036	0.32393	FALSE
ENSMUSG00000001095	Slc13a2	390.654	-2.63225	0.645909	-4.07527	4.6e-05	0.00148601	TRUE
ENSMUSG00000001098	Kctd10	1089.28	0.0925088	0.140751	0.657252	0.511019	0.663338	FALSE
ENSMUSG00000001100	Poldip2	1128.3	0.247388	0.244978	1.00984	0.312573	0.482725	FALSE
ENSMUSG00000001103	Sebox	79.5435	1.70469	1.11764	1.52526	0.127193	0.26654	FALSE
ENSMUSG00000001105	Ift20	450.056	0.268768	0.281378	0.955183	0.339485	0.50796	FALSE
ENSMUSG00000001119	Col6a1	203.598	-0.983394	0.453144	-2.17016	0.029995	0.106189	FALSE
ENSMUSG00000001120	Pcbp3	432.464	-0.49429	0.542057	-0.911878	0.361833	0.529989	FALSE
ENSMUSG00000001123	Lgals9	404.969	2.54814	0.346605	7.3517	1.96e-13	8.96e-11	TRUE
ENSMUSG00000001127	Araf	828.604	-0.0331915	0.14737	-0.225226	0.821803	0.894059	FALSE
ENSMUSG00000001128	Cfp	29.5609	1.98788	1.12941	1.76011	0.0783894	0.195244	FALSE
ENSMUSG00000001131	Timp1	525.392	6.2264	0.544922	11.4262	3.09e-30	8.44e-27	TRUE
ENSMUSG00000001134	Uxt	248.138	0.873471	0.461353	1.89328	0.0583203	0.16098	FALSE
ENSMUSG00000001138	Cnnm3	261.505	-0.601818	0.318391	-1.89019	0.058733	0.161563	FALSE
ENSMUSG00000001143	Lman2l	404.183	0.500661	0.187863	2.66503	0.00769808	0.0456862	FALSE
ENSMUSG00000001150	Mcm3ap	240.623	-0.699061	0.321053	-2.1774	0.0294508	0.104916	FALSE
ENSMUSG00000001151	Pcnt	152.79	-0.881501	0.632211	-1.39432	0.163222	0.314993	FALSE
ENSMUSG00000001156	Mxd1	2959.1	-0.561059	0.447315	-1.25428	0.20974	0.372325	FALSE
ENSMUSG00000001157	Gmcl1	271.352	-0.126002	0.244529	-0.515286	0.606353	0.740917	FALSE
ENSMUSG00000001158	Snrnp27	492.704	0.567907	0.382361	1.48526	0.137474	0.281256	FALSE
ENSMUSG00000001166	Oas1c	209.497	0.59321	0.43175	1.37397	0.169452	0.322951	FALSE
ENSMUSG00000001173	Ocrl	295.728	-0.450484	0.296056	-1.52162	0.128105	0.267789	FALSE
ENSMUSG00000001175	Calm1	7942.81	0.384576	0.217446	1.7686	0.0769602	0.193058	FALSE
ENSMUSG00000001211	Agpat3	3428.9	-0.993114	0.297125	-3.34242	0.000830526	0.0114924	TRUE
ENSMUSG00000001227	Sema6b	26.2149	-1.18518	0.955367	-1.24054	0.214774	0.377636	FALSE
ENSMUSG00000001228	Uhrf1	449.103	1.01691	0.251776	4.03894	5.37e-05	0.0016818	TRUE
ENSMUSG00000001229	Dpp9	291.61	-0.476009	0.328207	-1.45033	0.146965	0.294043	FALSE
ENSMUSG00000001240	Ramp2	186.997	-0.645866	0.655323	-0.985569	0.324345	0.494177	FALSE
ENSMUSG00000001247	Lsr	1197.71	0.233877	0.211863	1.10391	0.269633	0.43744	FALSE
ENSMUSG00000001248	Gramd1a	92.1108	-0.431551	0.682096	-0.632683	0.526941	0.676411	FALSE
ENSMUSG00000001270	Ckb	2671.57	-0.894442	0.42025	-2.12836	0.0333075	0.113329	FALSE
ENSMUSG00000001280	Sp1	1091.24	-0.127696	0.219144	-0.582703	0.560094	0.704909	FALSE
ENSMUSG00000001281	Itgb7	475.438	-0.953238	0.409875	-2.32568	0.0200356	0.0824847	FALSE
ENSMUSG00000001285	Myg1	315.615	0.508772	0.304183	1.67258	0.0944097	0.219226	FALSE
ENSMUSG00000001288	Rarg	3205.45	-0.751039	0.397542	-1.88921	0.0588643	0.161826	FALSE
ENSMUSG00000001289	Pfdn5	4851.69	0.562373	0.365692	1.53783	0.124089	0.262127	FALSE
ENSMUSG00000001300	Efnb2	854.348	-0.734653	0.392746	-1.87056	0.0614066	0.166899	FALSE
ENSMUSG00000001305	Rrp15	110.369	-0.0190158	0.36595	-0.051963	0.958558	0.976377	FALSE
ENSMUSG00000001313	Rnd2	326.236	0.365938	0.344149	1.06331	0.28764	0.456612	FALSE
ENSMUSG00000001323	Srr	356.014	-0.439461	0.337923	-1.30048	0.193438	0.352795	FALSE
ENSMUSG00000001334	Fndc5	56.2122	-1.40399	0.531216	-2.64298	0.00821807	0.0476935	TRUE
ENSMUSG00000001348	Acp5	416.401	1.03525	0.277574	3.72965	0.000191742	0.00428644	TRUE
ENSMUSG00000001349	Cnn1	25.1048	0.875389	1.19618	0.731823	0.464277	0.624775	FALSE
ENSMUSG00000001366	Fbxo9	739.127	-0.406752	0.219251	-1.85519	0.0635693	0.170736	FALSE
ENSMUSG00000001376	Vps50	165.976	-0.683869	0.61449	-1.11291	0.265749	0.432579	FALSE
ENSMUSG00000001380	Hars	510.225	0.0140503	0.229223	0.0612956	0.951124	0.971656	FALSE
ENSMUSG00000001383	Zmat2	1093.31	0.440043	0.200352	2.19635	0.0280671	0.101767	FALSE
ENSMUSG00000001403	Ube2c	306.975	1.1908	0.52041	2.28819	0.0221264	0.0877087	FALSE
ENSMUSG00000001415	Smg5	523.135	-0.790325	0.35913	-2.20067	0.0277597	0.100947	FALSE
ENSMUSG00000001416	Cct3	2069.72	0.619237	0.223983	2.76466	0.00569819	0.0381295	TRUE
ENSMUSG00000001418	Glmp	1344.69	0.289513	0.129645	2.23313	0.0255407	0.095967	FALSE
ENSMUSG00000001419	Mef2d	1321.78	-0.899678	0.369034	-2.43793	0.0147716	0.0679972	FALSE
ENSMUSG00000001420	Tmem79	1264.61	0.242611	0.211509	1.14705	0.251363	0.417276	FALSE
ENSMUSG00000001424	Snd1	908.226	0.412884	0.181542	2.27431	0.0229471	0.0896335	FALSE
ENSMUSG00000001435	Col18a1	894.723	-0.85597	0.361061	-2.37071	0.0177539	0.0763525	FALSE
ENSMUSG00000001436	Slc19a1	409.138	-0.0984378	0.295912	-0.332659	0.739392	0.837687	FALSE
ENSMUSG00000001440	Kpnb1	2497.7	0.138852	0.184248	0.753615	0.45108	0.613617	FALSE
ENSMUSG00000001441	Npepps	1727.94	-0.0800249	0.250813	-0.319062	0.749679	0.845341	FALSE
ENSMUSG00000001445	Mrpl10	707.933	0.41412	0.208025	1.99072	0.0465114	0.13939	FALSE
ENSMUSG00000001467	Cyp51	3066.47	0.528885	0.17261	3.06406	0.00218358	0.0210089	FALSE
ENSMUSG00000001472	Tcf25	3090.73	-0.122982	0.155371	-0.791538	0.42863	0.593428	FALSE
ENSMUSG00000001473	Tubb6	393.548	1.79216	0.352906	5.07829	3.81e-07	3.02e-05	TRUE
ENSMUSG00000001482	Def8	1352.04	0.307853	0.157338	1.95664	0.0503898	0.146282	FALSE
ENSMUSG00000001506	Col1a1	431.053	-0.55428	0.446925	-1.24021	0.214899	0.377708	FALSE
ENSMUSG00000001507	Itga3	1501.77	-0.547438	0.335155	-1.63339	0.102388	0.23064	FALSE
ENSMUSG00000001510	Dlx3	61.5347	-1.32135	0.734769	-1.79832	0.0721268	0.184843	FALSE
ENSMUSG00000001517	Foxm1	185.932	0.261545	0.395963	0.660529	0.508914	0.661487	FALSE
ENSMUSG00000001518	Itfg2	251.701	-0.0094971	0.325846	-0.029146	0.976748	0.98724	FALSE
ENSMUSG00000001521	Tulp3	217.701	0.274265	0.297344	0.922383	0.356329	0.524404	FALSE
ENSMUSG00000001524	Gtf2h4	132.958	0.527795	0.399896	1.31983	0.186892	0.344821	FALSE
ENSMUSG00000001525	Tubb5	7151.79	1.23867	0.19439	6.37207	1.86e-10	3.91e-08	TRUE
ENSMUSG00000001542	Ell2	293.538	0.299999	0.263839	1.13705	0.255517	0.422118	FALSE
ENSMUSG00000001552	Jup	15549.1	-0.614946	0.395389	-1.55529	0.119876	0.256322	FALSE
ENSMUSG00000001555	Fkbp10	203.597	0.196303	0.494178	0.397232	0.691197	0.802475	FALSE
ENSMUSG00000001569	Nom1	158.894	-0.542961	0.319754	-1.69806	0.0894962	0.212105	FALSE
ENSMUSG00000001576	Ergic1	2123.65	0.303581	0.177535	1.70998	0.0872695	0.208932	FALSE
ENSMUSG00000001583	Tnk1	96.7568	-0.0760182	0.389804	-0.195016	0.84538	0.907289	FALSE
ENSMUSG00000001604	Tcea3	76.495	0.523297	0.732266	0.714627	0.474839	0.634483	FALSE
ENSMUSG00000001622	Csn3	32.3397	4.76551	0.948653	5.02344	5.08e-07	3.85e-05	TRUE
ENSMUSG00000001627	Ifrd1	267.619	0.379321	0.361617	1.04896	0.294199	0.463355	FALSE
ENSMUSG00000001630	Stk38l	290.686	0.173979	0.204791	0.849542	0.39558	0.563333	FALSE
ENSMUSG00000001632	Brpf1	163.76	-1.60718	0.63766	-2.52044	0.0117209	0.0589271	FALSE
ENSMUSG00000001642	Akr1b3	6868.98	0.85922	0.201075	4.27312	1.93e-05	0.000766746	TRUE
ENSMUSG00000001663	Gstt1	235.51	-0.160153	0.368868	-0.434175	0.664162	0.783352	FALSE
ENSMUSG00000001665	Gstt3	767.77	-0.202874	0.182579	-1.11116	0.266498	0.433385	FALSE
ENSMUSG00000001666	Ddt	606.35	0.0184514	0.281985	0.0654339	0.947829	0.970142	FALSE
ENSMUSG00000001672	Marveld3	361.867	0.334365	0.232371	1.43893	0.150171	0.29833	FALSE
ENSMUSG00000001674	Ddx18	229.822	-0.290104	0.277799	-1.04429	0.296349	0.466097	FALSE
ENSMUSG00000001687	Ubl3	2391.98	0.111027	0.176971	0.627372	0.530415	0.679555	FALSE
ENSMUSG00000001700	Gramd3	1017.77	-0.248722	0.278314	-0.893672	0.371498	0.539942	FALSE
ENSMUSG00000001707	Eef1e1	151.263	0.64584	0.508072	1.27116	0.203672	0.364973	FALSE
ENSMUSG00000001729	Akt1	2311.33	0.244987	0.153306	1.59803	0.110036	0.242357	FALSE
ENSMUSG00000001750	Tcirg1	132.919	0.64894	0.574007	1.13054	0.258247	0.424827	FALSE
ENSMUSG00000001751	Naglu	396.105	0.353115	0.195074	1.81016	0.0702715	0.182201	FALSE
ENSMUSG00000001755	Coasy	388.89	0.226436	0.196203	1.15409	0.248463	0.414344	FALSE
ENSMUSG00000001761	Smo	870.202	0.961407	0.315465	3.04759	0.00230686	0.0216025	TRUE
ENSMUSG00000001763	Tspan33	168.412	-0.835429	0.435439	-1.91859	0.055036	0.154445	FALSE
ENSMUSG00000001767	Crnkl1	316.079	-0.580854	0.237782	-2.4428	0.0145738	0.0673824	FALSE
ENSMUSG00000001768	Rin2	754.058	-0.381292	0.226419	-1.68401	0.0921791	0.216358	FALSE
ENSMUSG00000001773	Folh1	42.9792	-0.688625	0.743856	-0.925751	0.354575	0.522613	FALSE
ENSMUSG00000001774	Chordc1	370.762	0.491186	0.261386	1.87916	0.0602225	0.164333	FALSE
ENSMUSG00000001783	Rtcb	1367.77	-0.0618373	0.130282	-0.474644	0.635041	0.76158	FALSE
ENSMUSG00000001785	Pwp1	340.935	0.340346	0.271482	1.25366	0.209965	0.37258	FALSE
ENSMUSG00000001786	Fbxo7	251.476	-0.139391	0.619497	-0.225006	0.821974	0.894126	FALSE
ENSMUSG00000001794	Capns1	16252.1	-0.0515398	0.219192	-0.235136	0.814103	0.888785	FALSE
ENSMUSG00000001802	Lrp3	102.443	-1.12174	0.437459	-2.5642	0.0103413	0.0550726	FALSE
ENSMUSG00000001827	Folr1	1429.29	0.279578	0.328417	0.851291	0.394608	0.56283	FALSE
ENSMUSG00000001829	Clpb	297.079	-0.430906	0.2729	-1.57899	0.114339	0.248453	FALSE
ENSMUSG00000001833	Septin7	1243.79	0.0533588	0.234669	0.227379	0.820129	0.893186	FALSE
ENSMUSG00000001844	Zdhhc4	651.332	0.354668	0.240643	1.47384	0.140526	0.285444	FALSE
ENSMUSG00000001847	Rac1	9060.02	0.434058	0.155819	2.78565	0.00534207	0.0366996	FALSE
ENSMUSG00000001855	Nup214	446.787	-0.284591	0.306	-0.930034	0.352353	0.520576	FALSE
ENSMUSG00000001864	Aif1l	2911.6	-0.518795	0.245974	-2.10915	0.0349319	0.116683	FALSE
ENSMUSG00000001870	Ltbp1	277.001	0.882576	0.370999	2.37892	0.0173636	0.0752807	FALSE
ENSMUSG00000001891	Ugp2	959.835	0.589008	0.229044	2.57159	0.0101232	0.0541864	FALSE
ENSMUSG00000001909	Trmt1	331.783	0.16729	0.22444	0.745367	0.45605	0.617051	FALSE
ENSMUSG00000001910	Nacc1	1372.68	-0.373255	0.329791	-1.13179	0.257722	0.424271	FALSE
ENSMUSG00000001911	Nfix	535.614	-1.70354	0.448714	-3.79649	0.000146758	0.00357565	TRUE
ENSMUSG00000001918	Slc1a5	124.207	0.275339	0.591964	0.465128	0.64184	0.767129	FALSE
ENSMUSG00000001924	Uba1	3754.76	-0.0584308	0.210165	-0.278023	0.780994	0.866332	FALSE
ENSMUSG00000001930	Vwf	161.346	-1.32073	0.416522	-3.17086	0.00151988	0.0169978	TRUE
ENSMUSG00000001942	Siae	200.379	0.277243	0.334817	0.828043	0.407646	0.574364	FALSE
ENSMUSG00000001946	Esam	72.0623	-0.430157	0.709111	-0.606615	0.544107	0.691722	FALSE
ENSMUSG00000001948	Spa17	34.8624	-0.875116	0.666078	-1.31383	0.188903	0.347244	FALSE
ENSMUSG00000001962	Fam50a	391.302	-0.0946129	0.274898	-0.344175	0.730715	0.831169	FALSE
ENSMUSG00000001964	Emd	982.355	0.941878	0.272881	3.45161	0.000557245	0.00895529	TRUE
ENSMUSG00000001983	Taco1	81.0471	0.104286	0.660179	0.157966	0.874484	0.925481	FALSE
ENSMUSG00000001986	Gria3	43.6098	-0.626146	0.888256	-0.704915	0.480863	0.639401	FALSE
ENSMUSG00000001995	Sipa1l2	247.048	-0.884935	0.50671	-1.74643	0.0807358	0.199305	FALSE
ENSMUSG00000001998	Ap4e1	51.1857	0.850455	0.67848	1.25347	0.210034	0.372606	FALSE
ENSMUSG00000001999	Blvra	96.0242	0.746952	0.442329	1.68868	0.091281	0.21499	FALSE
ENSMUSG00000002006	Pdzd4	68.77	-0.158913	0.789956	-0.201166	0.840568	0.904259	FALSE
ENSMUSG00000002010	Idh3g	838.213	0.0552586	0.239015	0.231194	0.817164	0.891332	FALSE
ENSMUSG00000002012	Pnck	57.8118	0.0123068	0.599393	0.0205321	0.983619	0.991128	FALSE
ENSMUSG00000002014	Ssr4	1741.65	1.80343	0.366834	4.9162	8.82e-07	6.11e-05	TRUE
ENSMUSG00000002015	Bcap31	2264.81	0.42929	0.203176	2.1129	0.0346095	0.11608	FALSE
ENSMUSG00000002017	Fam98a	383.99	0.201949	0.228006	0.885717	0.37577	0.544037	FALSE
ENSMUSG00000002020	Ltbp2	79.6777	0.145387	0.855139	0.170016	0.864998	0.919376	FALSE
ENSMUSG00000002028	Kmt2a	242.481	-2.01931	0.600155	-3.36465	0.000766415	0.010982	TRUE
ENSMUSG00000002031	Ift46	439.294	0.447385	0.215702	2.07409	0.0380712	0.123179	FALSE
ENSMUSG00000002032	Tmem25	54.1828	-1.04011	0.578519	-1.79789	0.0721944	0.184911	FALSE
ENSMUSG00000002043	Trappc6a	645.581	0.493504	0.285327	1.72961	0.0837002	0.203675	FALSE
ENSMUSG00000002052	Supt6	963.057	-1.17292	0.436429	-2.68754	0.00719805	0.0438065	TRUE
ENSMUSG00000002055	Spag5	97.9602	0.566003	0.390158	1.4507	0.146863	0.293949	FALSE
ENSMUSG00000002058	Unc119	3191.96	-0.963349	0.897103	-1.07384	0.282892	0.451346	FALSE
ENSMUSG00000002059	Rab34	426.795	0.748078	0.310242	2.41127	0.015897	0.0711141	FALSE
ENSMUSG00000002064	Sdf2	1693.25	0.408656	0.254575	1.60525	0.108439	0.239874	FALSE
ENSMUSG00000002068	Ccne1	251.335	1.01004	0.305154	3.30992	0.000933213	0.0124101	TRUE
ENSMUSG00000002102	Psmc3	2365.66	0.668755	0.219491	3.04685	0.00231252	0.0216406	TRUE
ENSMUSG00000002103	Acp2	294.26	-0.760668	0.31067	-2.44848	0.0143461	0.0668962	FALSE
ENSMUSG00000002104	Rapsn	152.686	0.607752	0.535551	1.13482	0.256452	0.423305	FALSE
ENSMUSG00000002105	Slc39a13	242.835	0.101122	0.437369	0.231206	0.817155	0.891332	FALSE
ENSMUSG00000002107	Celf2	333.848	-0.93208	0.269	-3.46498	0.000530265	0.00861301	TRUE
ENSMUSG00000002108	Nr1h3	57.1567	1.94803	0.94676	2.05757	0.0396315	0.126198	FALSE
ENSMUSG00000002109	Ddb2	107.527	-0.186215	0.323193	-0.576173	0.564498	0.709013	FALSE
ENSMUSG00000002111	Spi1	22.574	0.589704	0.87113	0.676942	0.498443	0.652789	FALSE
ENSMUSG00000002129	Sf3a1	1014.12	-0.154221	0.186189	-0.828304	0.407498	0.574252	FALSE
ENSMUSG00000002147	Stat6	1097.48	-0.346796	0.327807	-1.05793	0.290088	0.458735	FALSE
ENSMUSG00000002205	Vrk3	385.996	0.04404	0.251126	0.17537	0.860789	0.917475	FALSE
ENSMUSG00000002210	Smg9	207.928	-1.10924	0.295605	-3.75245	0.000175113	0.00403589	TRUE
ENSMUSG00000002221	Paxip1	158.618	-0.164423	0.328317	-0.500807	0.616507	0.749279	FALSE
ENSMUSG00000002222	Rmnd5a	1799.67	-0.686728	0.229431	-2.99317	0.00276094	0.0242252	TRUE
ENSMUSG00000002227	Mov10	210.059	-0.41312	0.446957	-0.924293	0.355334	0.523278	FALSE
ENSMUSG00000002228	Ppm1j	64.7508	0.25876	0.701636	0.368795	0.71228	0.818181	FALSE
ENSMUSG00000002233	Rhoc	827.742	0.768369	0.280583	2.73848	0.00617245	0.039989	TRUE
ENSMUSG00000002249	Tead3	655.754	-1.02125	0.452983	-2.2545	0.0241647	0.0926445	FALSE
ENSMUSG00000002250	Ppard	467.923	-0.756141	0.465077	-1.62584	0.103984	0.232811	FALSE
ENSMUSG00000002257	Def6	168.83	-0.614033	0.525571	-1.16832	0.242679	0.407923	FALSE
ENSMUSG00000002265	Peg3	91.678	-1.61447	0.721942	-2.23628	0.0253331	0.0955085	FALSE
ENSMUSG00000002274	Metrn	638.126	1.64286	0.439022	3.74208	0.000182501	0.00414815	TRUE
ENSMUSG00000002279	Lmf1	182.675	0.23509	0.254781	0.922714	0.356156	0.524365	FALSE
ENSMUSG00000002280	Ciao3	206.217	-0.203492	0.233417	-0.871795	0.38332	0.551341	FALSE
ENSMUSG00000002289	Angptl4	147.956	-0.254759	0.52154	-0.488475	0.625214	0.754803	FALSE
ENSMUSG00000002297	Dbf4	100.273	1.37178	0.417702	3.28411	0.00102306	0.0132184	TRUE
ENSMUSG00000002307	Daxx	304.631	-0.034481	0.287918	-0.11976	0.904674	0.944491	FALSE
ENSMUSG00000002308	Cd320	254.398	1.00121	0.457367	2.18908	0.0285911	0.103091	FALSE
ENSMUSG00000002319	Ipo4	455.577	-0.0442866	0.325225	-0.136172	0.891685	0.93665	FALSE
ENSMUSG00000002320	Tm9sf1	836.737	0.406806	0.188986	2.15257	0.0313524	0.109098	FALSE
ENSMUSG00000002325	Irf9	870.141	2.19227	0.329801	6.64726	2.99e-11	7.99e-09	TRUE
ENSMUSG00000002326	Gmpr2	155.142	0.0837191	0.63297	0.132264	0.894776	0.938524	FALSE
ENSMUSG00000002329	Mdp1	763.875	0.630822	0.267571	2.35759	0.018394	0.0778838	FALSE
ENSMUSG00000002332	Dhrs1	2085.12	0.516377	0.298659	1.72899	0.0838113	0.2038	FALSE
ENSMUSG00000002342	Tmem161a	225.377	0.0649115	0.287756	0.225578	0.82153	0.893905	FALSE
ENSMUSG00000002343	Armc6	133.186	0.37311	0.291362	1.28057	0.200345	0.361145	FALSE
ENSMUSG00000002345	Borcs8	410.478	0.146038	0.188237	0.77582	0.437855	0.601379	FALSE
ENSMUSG00000002346	Slc25a42	98.8593	-0.906776	0.457116	-1.98369	0.0472904	0.140744	FALSE
ENSMUSG00000002365	Snx9	408.906	-0.674355	0.297916	-2.26357	0.0236004	0.091265	FALSE
ENSMUSG00000002372	Ranbp3	497.556	-0.0723636	0.246163	-0.293966	0.768784	0.858652	FALSE
ENSMUSG00000002379	Ndufa11	1698.26	0.938794	0.333522	2.81479	0.00488089	0.0344338	TRUE
ENSMUSG00000002393	Nr2f6	512.001	0.238452	0.197698	1.20614	0.227763	0.39127	FALSE
ENSMUSG00000002395	Use1	1989.05	0.0225207	0.335724	0.067081	0.946517	0.969468	FALSE
ENSMUSG00000002396	Ocel1	168.218	0.262248	0.384077	0.682802	0.494732	0.650068	FALSE
ENSMUSG00000002409	Dyrk1b	180.689	-0.827538	0.394393	-2.09826	0.0358822	0.1184	FALSE
ENSMUSG00000002413	Braf	385.13	-0.949731	0.340186	-2.7918	0.00524162	0.0362844	TRUE
ENSMUSG00000002416	Ndufb2	770.056	1.1316	0.414364	2.73093	0.00631567	0.0404174	TRUE
ENSMUSG00000002428	Hltf	216.999	-0.0484068	0.303848	-0.159313	0.873423	0.924906	FALSE
ENSMUSG00000002455	Prpf6	597.225	-0.815078	0.358966	-2.27063	0.0231696	0.0901671	FALSE
ENSMUSG00000002458	Rgs19	79.3643	0.295394	0.378762	0.779894	0.435453	0.599709	FALSE
ENSMUSG00000002459	Rgs20	111.335	-0.460848	0.617316	-0.746535	0.455344	0.616708	FALSE
ENSMUSG00000002475	Abhd3	40.1445	-0.70804	0.7521	-0.941417	0.346491	0.515001	FALSE
ENSMUSG00000002477	Snrpd1	666.981	1.35076	0.412021	3.27838	0.00104404	0.0133254	TRUE
ENSMUSG00000002486	Tchp	79.8378	-0.820726	0.72539	-1.13143	0.257875	0.424421	FALSE
ENSMUSG00000002489	Tiam1	669.599	-1.12901	0.525764	-2.14738	0.031763	0.10991	FALSE
ENSMUSG00000002496	Tsc2	697.875	-0.551625	0.288367	-1.91293	0.055757	0.155891	FALSE
ENSMUSG00000002500	Rpl3l	66.0742	0.701636	0.570404	1.23007	0.218671	0.382115	FALSE
ENSMUSG00000002504	Slc9a3r2	122.429	-0.68093	0.353505	-1.92622	0.0540763	0.152685	FALSE
ENSMUSG00000002524	Puf60	1435.64	-0.229979	0.203698	-1.12902	0.25889	0.425447	FALSE
ENSMUSG00000002546	Golga2	975.838	-0.855662	0.412949	-2.07208	0.0382583	0.12352	FALSE
ENSMUSG00000002550	Uck1	456.31	-0.213429	0.252609	-0.844898	0.398168	0.565787	FALSE
ENSMUSG00000002565	Scin	3076.79	-0.296983	0.226981	-1.30841	0.190736	0.349691	FALSE
ENSMUSG00000002578	Ikzf4	22.4589	-3.19837	1.22678	-2.60713	0.00913059	0.050952	FALSE
ENSMUSG00000002580	Mien1	1245.17	0.903857	0.344754	2.62175	0.00874803	0.0497948	TRUE
ENSMUSG00000002588	Pon1	942.312	-0.103923	0.43803	-0.237251	0.812462	0.887883	FALSE
ENSMUSG00000002602	Axl	950.925	0.674112	0.216696	3.11086	0.00186542	0.0192112	TRUE
ENSMUSG00000002603	Tgfb1	305.838	-0.290589	0.312662	-0.929403	0.35268	0.520905	FALSE
ENSMUSG00000002608	Ccdc97	509.864	-0.74108	0.322194	-2.30011	0.0214421	0.0859197	FALSE
ENSMUSG00000002625	Akap8l	123.109	-1.09827	0.487568	-2.25254	0.0242881	0.0929818	FALSE
ENSMUSG00000002635	Pdcd2l	166.2	0.618907	0.51252	1.20758	0.227211	0.390879	FALSE
ENSMUSG00000002658	Gtf2f1	449.495	-0.999617	0.403122	-2.47969	0.0131496	0.0631961	FALSE
ENSMUSG00000002660	Clpp	619.61	0.622774	0.305525	2.03837	0.0415129	0.129998	FALSE
ENSMUSG00000002661	Alkbh7	288.233	1.17048	0.377325	3.10205	0.00192186	0.0194958	TRUE
ENSMUSG00000002679	Med6	189.541	0.0935512	0.311508	0.300317	0.763935	0.855477	FALSE
ENSMUSG00000002688	Prkd1	25.9161	0.570833	0.918553	0.621448	0.534305	0.682781	FALSE
ENSMUSG00000002718	Cse1l	780.907	0.78259	0.260882	2.99978	0.00270171	0.0238639	TRUE
ENSMUSG00000002728	Naa20	1025.01	1.25865	0.323777	3.8874	0.000101323	0.00271094	TRUE
ENSMUSG00000002731	Prkra	454.016	0.650467	0.301685	2.15611	0.0310749	0.1087	FALSE
ENSMUSG00000002732	Fkbp7	40.1836	-0.818876	0.853825	-0.959068	0.337525	0.506364	FALSE
ENSMUSG00000002733	Plekha3	231.28	0.137458	0.424581	0.32375	0.746128	0.842741	FALSE
ENSMUSG00000002741	Ykt6	2365.76	0.313719	0.159821	1.96294	0.0496535	0.145056	FALSE
ENSMUSG00000002748	Baz1b	631.915	-0.733676	0.285386	-2.57082	0.0101459	0.0542864	FALSE
ENSMUSG00000002763	Pex6	392.37	-0.484335	0.337229	-1.43622	0.150941	0.299423	FALSE
ENSMUSG00000002767	Mrpl2	446.844	0.683858	0.302626	2.25975	0.0238369	0.0917692	FALSE
ENSMUSG00000002768	Mea1	1073.98	0.516449	0.256579	2.01283	0.0441327	0.135118	FALSE
ENSMUSG00000002778	Kdelr1	2249.65	0.783819	0.223951	3.49995	0.00046534	0.00790601	TRUE
ENSMUSG00000002781	Tmem143	201.457	0.0666534	0.285846	0.233179	0.815622	0.889983	FALSE
ENSMUSG00000002797	Ggct	99.9954	0.37175	0.406542	0.91442	0.360496	0.528655	FALSE
ENSMUSG00000002799	Jag2	507.276	-1.39749	0.388773	-3.5946	0.000324887	0.00617376	TRUE
ENSMUSG00000002803	Btbd6	231.718	0.0240773	0.314385	0.0765853	0.938953	0.964109	FALSE
ENSMUSG00000002804	Nudt14	333.174	0.620816	0.367314	1.69015	0.090999	0.214579	FALSE
ENSMUSG00000002808	Epdr1	246.974	0.216291	0.35687	0.606079	0.544462	0.691744	FALSE
ENSMUSG00000002812	Flii	1473.11	-0.607435	0.398083	-1.5259	0.127035	0.266438	FALSE
ENSMUSG00000002814	Top3a	65.7523	-0.873415	0.72719	-1.20108	0.22972	0.393311	FALSE
ENSMUSG00000002820	Atg4d	1023.31	0.652263	0.190625	3.4217	0.000622304	0.00965952	TRUE
ENSMUSG00000002825	Qtrt1	57.9366	-0.0937645	0.657956	-0.142509	0.886678	0.933403	FALSE
ENSMUSG00000002831	Plin4	98.6373	-0.596349	0.395611	-1.50741	0.131705	0.272559	FALSE
ENSMUSG00000002833	Hdgfl2	273.106	-1.25813	0.617435	-2.03768	0.0415824	0.130156	FALSE
ENSMUSG00000002835	Chaf1a	107.392	-0.231066	0.427838	-0.540078	0.589143	0.727715	FALSE
ENSMUSG00000002844	Adprh	745.765	0.374534	0.209869	1.78461	0.0743247	0.188618	FALSE
ENSMUSG00000002845	Tmem39a	177.024	0.537352	0.331652	1.62023	0.105183	0.234803	FALSE
ENSMUSG00000002846	Timmdc1	283.866	0.716565	0.244842	2.92664	0.0034264	0.0276299	TRUE
ENSMUSG00000002870	Mcm2	483.775	0.663431	0.257765	2.57378	0.0100594	0.0539716	FALSE
ENSMUSG00000002871	Tpra1	263.298	-0.228585	0.284968	-0.802143	0.42247	0.587942	FALSE
ENSMUSG00000002881	Nab1	1156.59	0.262878	0.222509	1.18142	0.237434	0.401735	FALSE
ENSMUSG00000002885	Adgre5	101.172	0.439194	0.366762	1.19749	0.231115	0.39476	FALSE
ENSMUSG00000002897	Il17ra	130.063	0.186429	0.467156	0.399072	0.68984	0.801855	FALSE
ENSMUSG00000002900	Lamb1	719.009	-1.41161	0.421296	-3.35064	0.000806246	0.0113336	TRUE
ENSMUSG00000002908	Kcnn1	29.0524	-0.93232	0.861178	-1.08261	0.278982	0.447124	FALSE
ENSMUSG00000002910	Arrdc2	57.12	-2.05035	0.708159	-2.89533	0.00378765	0.0293462	TRUE
ENSMUSG00000002944	Cd36	71.4166	0.475197	0.515108	0.92252	0.356257	0.524404	FALSE
ENSMUSG00000002948	Map2k7	374.741	-0.844495	0.231973	-3.64048	0.000272125	0.00550871	TRUE
ENSMUSG00000002949	Timm44	283.539	0.0117	0.240497	0.0486493	0.961199	0.977971	FALSE
ENSMUSG00000002957	Ap2a2	1437.29	-0.70966	0.264088	-2.68721	0.00720523	0.0438093	TRUE
ENSMUSG00000002963	Pnkp	484.33	0.413221	0.264396	1.56288	0.11808	0.253728	FALSE
ENSMUSG00000002968	Med25	568.424	-0.520929	0.289591	-1.79884	0.0720438	0.184812	FALSE
ENSMUSG00000002980	Bcam	3090.6	-0.464794	0.229134	-2.02848	0.0425116	0.131885	FALSE
ENSMUSG00000002981	Clptm1	2218.87	0.250001	0.158879	1.57353	0.115596	0.250133	FALSE
ENSMUSG00000002983	Relb	124.899	0.759646	0.342862	2.2156	0.0267188	0.0988746	FALSE
ENSMUSG00000002984	Tomm40	395.282	-0.348606	0.376681	-0.925467	0.354723	0.522637	FALSE
ENSMUSG00000002985	Apoe	12203.9	-1.78169	0.255974	-6.96043	3.39e-12	1.1e-09	TRUE
ENSMUSG00000002996	Hbp1	1378.39	0.00885775	0.143132	0.061885	0.950654	0.971609	FALSE
ENSMUSG00000002997	Prkar2b	334.57	0.688104	0.291398	2.36139	0.0182067	0.0775293	FALSE
ENSMUSG00000003031	Cdkn1b	1035.49	-0.00798007	0.197969	-0.0403097	0.967846	0.982226	FALSE
ENSMUSG00000003032	Klf4	5804.17	-1.07901	0.477479	-2.25982	0.0238326	0.0917692	FALSE
ENSMUSG00000003033	Ap1m1	429.141	0.328129	0.325389	1.00842	0.313252	0.483376	FALSE
ENSMUSG00000003037	Rab8a	1474.2	0.918473	0.194102	4.73192	2.22e-06	0.000131936	TRUE
ENSMUSG00000003038	Hmgn2	4154.04	1.12266	0.283721	3.95691	7.59e-05	0.00218496	TRUE
ENSMUSG00000003039	Fam32a	1310.15	0.408936	0.181683	2.25082	0.0243968	0.0932408	FALSE
ENSMUSG00000003051	Elf3	9963.95	-0.373229	0.371818	-1.0038	0.315477	0.485273	FALSE
ENSMUSG00000003062	Stard3nl	329.119	1.55071	0.391633	3.95959	7.51e-05	0.00216571	TRUE
ENSMUSG00000003068	Stk11	862.713	-0.319985	0.274306	-1.16653	0.243401	0.408784	FALSE
ENSMUSG00000003070	Efna2	22.522	0.280086	0.688752	0.406658	0.684259	0.797338	FALSE
ENSMUSG00000003072	Atp5d	3863.84	0.300037	0.22435	1.33736	0.181105	0.337983	FALSE
ENSMUSG00000003099	Ppp5c	492.637	-0.112328	0.3255	-0.345093	0.730025	0.830731	FALSE
ENSMUSG00000003119	Cdk12	157.641	-1.57076	0.618898	-2.53799	0.011149	0.0576192	FALSE
ENSMUSG00000003123	Lipe	285.663	-0.465436	0.437992	-1.06266	0.287936	0.456814	FALSE
ENSMUSG00000003131	Pafah1b2	2023.94	0.604601	0.212962	2.83901	0.00452533	0.0329475	TRUE
ENSMUSG00000003134	Tbc1d8	206.925	-1.14791	0.266361	-4.30961	1.64e-05	0.000680292	TRUE
ENSMUSG00000003135	Cnot11	306.372	-0.154029	0.189555	-0.812584	0.416457	0.582386	FALSE
ENSMUSG00000003153	Slc2a3	109.152	0.0899546	0.778691	0.11552	0.908033	0.946463	FALSE
ENSMUSG00000003154	Foxj2	247.463	-1.05136	0.377991	-2.78144	0.00541178	0.0369857	TRUE
ENSMUSG00000003161	Sri	2999.86	0.361267	0.216789	1.66644	0.0956249	0.221137	FALSE
ENSMUSG00000003166	Dgcr2	2103.89	-0.215212	0.164924	-1.30492	0.191922	0.350971	FALSE
ENSMUSG00000003178	Mical3	50.4972	-1.05891	0.726104	-1.45834	0.144746	0.290943	FALSE
ENSMUSG00000003184	Irf3	484.48	-0.203181	0.240875	-0.843514	0.398941	0.566178	FALSE
ENSMUSG00000003190	Bcl2l12	70.49	-0.734842	0.627307	-1.17142	0.241429	0.406422	FALSE
ENSMUSG00000003198	Zfp959	36.9194	-0.847946	0.708301	-1.19716	0.231246	0.394784	FALSE
ENSMUSG00000003199	Mpnd	985.774	0.53269	0.243366	2.18884	0.0286081	0.103098	FALSE
ENSMUSG00000003200	Sh3gl1	621.544	-0.50064	0.292529	-1.71142	0.0870037	0.208521	FALSE
ENSMUSG00000003208	Yju2	58.9088	-0.561019	0.659406	-0.850795	0.394883	0.562929	FALSE
ENSMUSG00000003226	Ranbp2	514.852	-0.434571	0.328431	-1.32317	0.185778	0.343566	FALSE
ENSMUSG00000003227	Edar	26.2861	-0.717631	0.850768	-0.84351	0.398943	0.566178	FALSE
ENSMUSG00000003228	Grk5	46.0363	-1.18882	0.840515	-1.41439	0.157248	0.307573	FALSE
ENSMUSG00000003233	Dvl3	144.143	-1.39429	0.582515	-2.39357	0.0166855	0.0733195	FALSE
ENSMUSG00000003234	Abcf3	624.452	-0.00529122	0.166283	-0.0318205	0.974615	0.98597	FALSE
ENSMUSG00000003235	Eif2b5	1303.23	0.542234	0.180095	3.01082	0.00260541	0.0233301	FALSE
ENSMUSG00000003269	Cyth2	467.49	-0.225445	0.204578	-1.102	0.270462	0.438232	FALSE
ENSMUSG00000003271	Sult2b1	61.8167	-0.140344	0.636575	-0.220467	0.825507	0.896325	FALSE
ENSMUSG00000003273	Car11	74.4559	0.559341	0.487893	1.14644	0.251612	0.417589	FALSE
ENSMUSG00000003279	Dlgap1	122.951	-1.89658	0.581938	-3.25907	0.00111777	0.0139404	TRUE
ENSMUSG00000003283	Hck	20.0444	1.7279	1.35975	1.27074	0.20382	0.365093	FALSE
ENSMUSG00000003299	Mrpl4	480.061	0.392159	0.214701	1.82653	0.0677702	0.177819	FALSE
ENSMUSG00000003308	Keap1	770.996	-0.167199	0.178126	-0.938654	0.347908	0.516412	FALSE
ENSMUSG00000003309	Ap1m2	1005.14	0.54448	0.205578	2.64853	0.00808424	0.0471777	FALSE
ENSMUSG00000003316	Glg1	900.56	-0.92448	0.387434	-2.38616	0.0170252	0.0744287	FALSE
ENSMUSG00000003344	Btbd2	635.615	-0.493334	0.227319	-2.17022	0.0299899	0.106189	FALSE
ENSMUSG00000003345	Csnk1g2	1349.2	-0.0635466	0.201469	-0.315417	0.752445	0.847339	FALSE
ENSMUSG00000003346	Abhd17a	1324.53	0.638754	0.293582	2.17573	0.0295758	0.105223	FALSE
ENSMUSG00000003348	Mob3a	254.314	0.142965	0.315743	0.45279	0.6507	0.773282	FALSE
ENSMUSG00000003352	Cacnb3	117.673	-0.723278	0.597679	-1.21014	0.226223	0.390214	FALSE
ENSMUSG00000003360	Ddx23	327.033	-1.32482	0.395648	-3.34847	0.000812589	0.011348	TRUE
ENSMUSG00000003363	Pld3	1122.71	-0.343103	0.211537	-1.62195	0.104813	0.234131	FALSE
ENSMUSG00000003378	Grik5	148.064	-1.20264	0.450688	-2.66845	0.00762027	0.0453643	TRUE
ENSMUSG00000003380	Rabac1	1902.33	0.742346	0.320726	2.31458	0.0206358	0.0838959	FALSE
ENSMUSG00000003382	Etv3	492.961	-0.881173	0.413288	-2.1321	0.0329983	0.112642	FALSE
ENSMUSG00000003402	Prkcsh	861.623	-0.617087	0.248518	-2.48307	0.0130255	0.0627985	FALSE
ENSMUSG00000003410	Elavl3	43.7595	-3.16266	1.09451	-2.88957	0.00385766	0.0296697	TRUE
ENSMUSG00000003411	Rab3b	117.963	0.534727	0.611599	0.874309	0.38195	0.549915	FALSE
ENSMUSG00000003418	St8sia6	1465.57	-0.212108	0.359062	-0.590727	0.554703	0.700752	FALSE
ENSMUSG00000003420	Fcgrt	414.397	0.280364	0.29918	0.937109	0.348702	0.517075	FALSE
ENSMUSG00000003421	Nosip	509.998	-0.268126	0.208865	-1.28373	0.199237	0.359908	FALSE
ENSMUSG00000003423	Pih1d1	510.352	1.11568	0.305556	3.65131	0.000260903	0.00534499	TRUE
ENSMUSG00000003429	Rps11	18189.1	0.635521	0.340296	1.86755	0.0618244	0.167634	FALSE
ENSMUSG00000003435	Supt5	1129.15	-0.602779	0.291576	-2.06731	0.0387047	0.124373	FALSE
ENSMUSG00000003437	Paf1	393.018	-0.892721	0.448896	-1.9887	0.0467342	0.139781	FALSE
ENSMUSG00000003438	Timm50	712.424	1.10081	0.304403	3.61629	0.000298859	0.00583353	TRUE
ENSMUSG00000003444	Med29	274.921	0.605476	0.244126	2.48018	0.0131316	0.0631761	FALSE
ENSMUSG00000003452	Bicd1	25.2451	-2.03517	0.735458	-2.76721	0.00565381	0.0379069	TRUE
ENSMUSG00000003458	Ncstn	1747.68	-0.0992705	0.240457	-0.41284	0.679724	0.79368	FALSE
ENSMUSG00000003464	Pex19	1516.58	0.439023	0.189445	2.31742	0.0204809	0.0836169	FALSE
ENSMUSG00000003469	Phyhip	3504.16	-0.538965	0.303148	-1.77789	0.0754211	0.190394	FALSE
ENSMUSG00000003476	Crhr2	22.3632	-1.23353	1.02931	-1.19841	0.230759	0.394299	FALSE
ENSMUSG00000003477	Inmt	56.2065	2.39335	0.916419	2.61164	0.009011	0.0506054	FALSE
ENSMUSG00000003500	Impdh1	857.274	-1.65029	1.15681	-1.42659	0.153699	0.30322	FALSE
ENSMUSG00000003518	Dusp3	333.15	-0.822851	0.323552	-2.54318	0.0109849	0.0571565	FALSE
ENSMUSG00000003526	Prodh	346.082	-0.526202	0.26365	-1.99583	0.045952	0.138428	FALSE
ENSMUSG00000003527	Ess2	240.335	-0.0884841	0.335085	-0.264065	0.79173	0.873624	FALSE
ENSMUSG00000003528	Slc25a1	1651.73	0.480508	0.191595	2.50793	0.0121439	0.0601422	FALSE
ENSMUSG00000003531	Dgcr6	1298.35	0.772923	0.29203	2.64672	0.00812757	0.0473293	TRUE
ENSMUSG00000003534	Ddr1	4491.03	-0.26054	0.312762	-0.833029	0.404828	0.571895	FALSE
ENSMUSG00000003541	Ier3	1070.05	0.472956	0.186541	2.5354	0.011232	0.057733	FALSE
ENSMUSG00000003545	Fosb	90.0024	-1.20083	0.784898	-1.52992	0.126037	0.265172	FALSE
ENSMUSG00000003546	Klc4	374.02	-0.179852	0.249067	-0.722106	0.470229	0.630546	FALSE
ENSMUSG00000003549	Ercc1	270.787	1.22076	0.297771	4.09965	4.14e-05	0.00138033	TRUE
ENSMUSG00000003559	As3mt	215.393	-0.0593752	0.382469	-0.155242	0.876631	0.926585	FALSE
ENSMUSG00000003573	Homer3	273.63	0.367026	0.28163	1.30322	0.192499	0.351601	FALSE
ENSMUSG00000003575	Crtc1	260.405	-1.15109	0.577778	-1.99227	0.0463415	0.139092	FALSE
ENSMUSG00000003581	Rnf215	182.945	-0.252118	0.602919	-0.418163	0.675828	0.791366	FALSE
ENSMUSG00000003585	Sec14l2	99.9151	-1.37789	0.668051	-2.06256	0.0391545	0.125325	FALSE
ENSMUSG00000003604	Aven	71.9666	0.336677	0.769516	0.437518	0.661736	0.781628	FALSE
ENSMUSG00000003617	Cp	893.715	1.52205	0.448554	3.39325	0.000690692	0.0103445	TRUE
ENSMUSG00000003623	Crot	2904.82	0.505827	0.273629	1.84859	0.0645172	0.172254	FALSE
ENSMUSG00000003644	Rps6ka1	726.854	-0.100666	0.34414	-0.292515	0.769893	0.859538	FALSE
ENSMUSG00000003657	Calb2	372.379	-0.597794	1.6428	-0.363889	0.715941	0.821142	FALSE
ENSMUSG00000003660	Snrnp200	934.175	-0.172735	0.200049	-0.863465	0.387882	0.55626	FALSE
ENSMUSG00000003662	Ciao1	529.565	0.280063	0.226203	1.23811	0.215677	0.378481	FALSE
ENSMUSG00000003680	Taf6l	384.608	0.496387	0.282235	1.75878	0.0786155	0.195664	FALSE
ENSMUSG00000003721	Insig2	1460.05	0.933295	0.26403	3.5348	0.000408078	0.0072122	TRUE
ENSMUSG00000003731	Kpna6	799.202	-0.41959	0.281687	-1.48956	0.13634	0.279565	FALSE
ENSMUSG00000003746	Man1a	391.515	0.146919	0.40847	0.359681	0.719086	0.823157	FALSE
ENSMUSG00000003752	Itpkc	765.361	-0.796427	0.356452	-2.23432	0.025462	0.0957828	FALSE
ENSMUSG00000003762	Coq8b	205.968	0.458229	0.336372	1.36227	0.173113	0.328107	FALSE
ENSMUSG00000003778	Brd8	248.375	-0.511716	0.314198	-1.62864	0.103388	0.231944	FALSE
ENSMUSG00000003779	Kif20a	218	0.877966	0.334952	2.62117	0.00876292	0.0498379	TRUE
ENSMUSG00000003808	Farsa	352.166	0.0325164	0.248656	0.130768	0.895958	0.939079	FALSE
ENSMUSG00000003809	Gcdh	248.731	0.75875	0.327508	2.31674	0.0205181	0.0836169	FALSE
ENSMUSG00000003810	Mast2	451.482	-1.232	0.506734	-2.43125	0.0150468	0.0687207	FALSE
ENSMUSG00000003812	Dnase2a	248.462	0.164498	0.248348	0.662368	0.507735	0.66052	FALSE
ENSMUSG00000003813	Rad23a	984.662	0.243246	0.161314	1.5079	0.13158	0.272383	FALSE
ENSMUSG00000003814	Calr	9620.94	0.751982	0.12402	6.0634	1.33e-09	2.22e-07	TRUE
ENSMUSG00000003824	Syce2	134.935	1.42813	0.379917	3.75905	0.00017056	0.00396443	TRUE
ENSMUSG00000003847	Nfat5	402.595	-1.58106	0.420793	-3.75733	0.000171738	0.00398374	TRUE
ENSMUSG00000003848	Nob1	197.136	0.0903516	0.238586	0.378696	0.704914	0.813005	FALSE
ENSMUSG00000003849	Nqo1	1108.91	-0.469698	0.232695	-2.01852	0.0435374	0.134061	FALSE
ENSMUSG00000003863	Ppfia3	245.032	-0.668215	0.425189	-1.57157	0.116049	0.250892	FALSE
ENSMUSG00000003865	Gys1	233.746	-0.353276	0.29585	-1.19411	0.232437	0.396124	FALSE
ENSMUSG00000003868	Ruvbl2	317.213	-0.170678	0.235704	-0.724117	0.468994	0.629384	FALSE
ENSMUSG00000003873	Bax	337.97	1.04217	0.335714	3.10434	0.00190706	0.0193889	TRUE
ENSMUSG00000003923	Tfam	407.445	0.699336	0.297617	2.34978	0.0187844	0.0790546	FALSE
ENSMUSG00000003929	Zfp81	80.9274	-0.023513	0.42989	-0.0546955	0.956381	0.97496	FALSE
ENSMUSG00000003934	Efnb3	120.558	-0.691804	0.503111	-1.37505	0.169115	0.322518	FALSE
ENSMUSG00000003948	Mmd	555.166	0.894148	0.517268	1.7286	0.0838813	0.203897	FALSE
ENSMUSG00000003949	Hlf	3705	-0.926868	0.253334	-3.65868	0.000253513	0.00524877	TRUE
ENSMUSG00000003955	Fam162a	883.002	1.01013	0.375551	2.68972	0.00715121	0.043578	TRUE
ENSMUSG00000003970	Rpl8	21303.3	0.662065	0.289458	2.28726	0.0221808	0.0878142	FALSE
ENSMUSG00000003992	Ssbp2	394.924	-0.566348	0.214781	-2.63686	0.00836764	0.0482627	FALSE
ENSMUSG00000004018	Fancl	167.607	0.754771	0.356167	2.11915	0.0340777	0.11488	FALSE
ENSMUSG00000004032	Gstm5	749.645	0.977239	0.356813	2.7388	0.00616644	0.0399691	TRUE
ENSMUSG00000004035	Gstm7	78.6199	-0.703432	0.621257	-1.13227	0.25752	0.424195	FALSE
ENSMUSG00000004040	Stat3	1743.12	-0.309923	0.312006	-0.993325	0.320552	0.49081	FALSE
ENSMUSG00000004043	Stat5a	103.492	-0.403253	0.607837	-0.663423	0.50706	0.660146	FALSE
ENSMUSG00000004044	Cavin1	2728.65	-0.795036	0.276292	-2.87752	0.00400816	0.0304495	TRUE
ENSMUSG00000004054	Map3k11	559.815	-0.549597	0.401023	-1.37048	0.170536	0.324562	FALSE
ENSMUSG00000004056	Akt2	2326.39	0.426799	0.138056	3.0915	0.0019915	0.0197759	FALSE
ENSMUSG00000004069	Dnaja3	665.589	-0.158007	0.191824	-0.823707	0.410106	0.576617	FALSE
ENSMUSG00000004070	Hmox2	507.209	0.19258	0.17527	1.09876	0.271872	0.439713	FALSE
ENSMUSG00000004071	Cdip1	826.497	-0.258289	0.20601	-1.25377	0.209925	0.37258	FALSE
ENSMUSG00000004085	Map3k20	415.094	-0.99943	0.386812	-2.58376	0.00977293	0.0532346	FALSE
ENSMUSG00000004096	Cwc15	1127.95	0.212849	0.189403	1.12379	0.261102	0.427566	FALSE
ENSMUSG00000004099	Dnmt1	571.158	0.081207	0.270542	0.300164	0.764052	0.855538	FALSE
ENSMUSG00000004100	Ppan	100.81	-0.43865	0.353852	-1.23964	0.215108	0.377901	FALSE
ENSMUSG00000004105	Angptl2	404.33	-0.842681	0.625757	-1.34666	0.17809	0.333877	FALSE
ENSMUSG00000004127	Trmt10a	45.504	0.0898515	0.67296	0.133517	0.893785	0.937845	FALSE
ENSMUSG00000004151	Etv1	58.8437	0.574204	0.552678	1.03895	0.298829	0.468861	FALSE
ENSMUSG00000004187	Kifc2	37.7115	-1.94179	0.945717	-2.05324	0.040049	0.126899	FALSE
ENSMUSG00000004207	Psap	16573.6	-0.650671	0.137138	-4.74465	2.09e-06	0.000124993	TRUE
ENSMUSG00000004221	Ikbkg	708.803	0.275659	0.196615	1.40202	0.160908	0.312058	FALSE
ENSMUSG00000004233	Wars2	86.5296	0.543671	0.619607	0.877444	0.380245	0.548306	FALSE
ENSMUSG00000004263	Atn1	940.527	-1.00927	0.399148	-2.52855	0.0114533	0.0582877	FALSE
ENSMUSG00000004264	Phb2	1430.49	0.864794	0.26551	3.25711	0.00112553	0.0139734	TRUE
ENSMUSG00000004266	Ptpn6	255.595	-0.639757	0.379633	-1.6852	0.0919509	0.216057	FALSE
ENSMUSG00000004267	Eno2	643.246	-0.456009	0.840879	-0.542301	0.587611	0.726588	FALSE
ENSMUSG00000004268	Emg1	931.451	1.54955	0.348167	4.4506	8.56e-06	0.000407093	TRUE
ENSMUSG00000004270	Lpcat3	1507.73	0.148519	0.206851	0.718002	0.472756	0.632691	FALSE
ENSMUSG00000004285	Atp6v1f	1721.34	0.915969	0.330683	2.76993	0.00560689	0.0377382	TRUE
ENSMUSG00000004317	Clcn5	121.429	-0.338399	0.575861	-0.587641	0.556774	0.702363	FALSE
ENSMUSG00000004319	Clcn3	963.544	-0.171736	0.232618	-0.738275	0.460347	0.621018	FALSE
ENSMUSG00000004347	Pde1c	147.547	-1.22467	0.403327	-3.03643	0.00239398	0.0221044	TRUE
ENSMUSG00000004356	Utp20	159.356	-0.201296	0.513028	-0.392368	0.694786	0.805197	FALSE
ENSMUSG00000004364	Cul3	822.477	-0.630805	0.217913	-2.89475	0.00379457	0.0293832	TRUE
ENSMUSG00000004383	Large1	215.325	-0.620896	0.409419	-1.51653	0.129385	0.269388	FALSE
ENSMUSG00000004393	Ddx56	451.522	0.366671	0.182344	2.01088	0.0443386	0.135495	FALSE
ENSMUSG00000004394	Tmed4	1099.69	0.32229	0.273582	1.17804	0.238781	0.403209	FALSE
ENSMUSG00000004446	Bid	281.36	0.106621	0.23913	0.44587	0.655691	0.776634	FALSE
ENSMUSG00000004451	Ralb	526.333	-0.399082	0.24355	-1.6386	0.101296	0.229201	FALSE
ENSMUSG00000004455	Ppp1cc	3170.46	0.555123	0.238522	2.32734	0.019947	0.082347	FALSE
ENSMUSG00000004460	Dnajb11	918.021	0.416344	0.15887	2.62066	0.0087761	0.0498587	FALSE
ENSMUSG00000004462	Tbccd1	160.247	-0.391406	0.309882	-1.26308	0.20656	0.368262	FALSE
ENSMUSG00000004473	Clec11a	51.3211	-0.1806	0.635738	-0.28408	0.776349	0.863778	FALSE
ENSMUSG00000004500	Zfp324	176.942	0.0589506	0.31011	0.190096	0.849234	0.910065	FALSE
ENSMUSG00000004508	Gab2	88.7879	-1.84166	0.662199	-2.78113	0.00541701	0.0369857	TRUE
ENSMUSG00000004530	Coro1c	3654.51	-0.473324	0.269468	-1.75651	0.0790011	0.196303	FALSE
ENSMUSG00000004535	Tax1bp1	2188.59	-0.600209	0.223762	-2.68236	0.00731051	0.0441841	TRUE
ENSMUSG00000004558	Ndrg2	954.244	-0.369902	0.263689	-1.4028	0.160678	0.311913	FALSE
ENSMUSG00000004561	Mettl17	69.9752	-0.550077	0.376714	-1.4602	0.144235	0.290258	FALSE
ENSMUSG00000004562	Arhgef40	112.591	-0.690769	0.778608	-0.887185	0.37498	0.543201	FALSE
ENSMUSG00000004565	Pnpla6	166.133	-0.025909	0.354281	-0.0731313	0.941702	0.966276	FALSE
ENSMUSG00000004567	Mcoln1	277.279	-0.0365621	0.219356	-0.166679	0.867622	0.921233	FALSE
ENSMUSG00000004568	Arhgef18	1192.8	-1.09921	0.451731	-2.43332	0.014961	0.0684306	FALSE
ENSMUSG00000004591	Pkn2	697.989	-0.247441	0.27019	-0.915805	0.359769	0.52776	FALSE
ENSMUSG00000004610	Etfb	1725.74	0.564734	0.271628	2.07907	0.0376108	0.122152	FALSE
ENSMUSG00000004613	Lim2	98.7617	2.05837	1.22613	1.67875	0.0932001	0.217626	FALSE
ENSMUSG00000004626	Stxbp2	895.835	-0.429932	0.218543	-1.96726	0.0491533	0.144194	FALSE
ENSMUSG00000004630	Pcp2	63.1165	-1.11609	1.62171	-0.688217	0.491316	0.647683	FALSE
ENSMUSG00000004631	Sgce	171.592	0.110701	0.386628	0.286325	0.77463	0.862787	FALSE
ENSMUSG00000004633	Chn2	66.4609	-0.934094	1.00096	-0.933198	0.350718	0.519114	FALSE
ENSMUSG00000004637	Wwox	158.038	-0.251095	0.25734	-0.975734	0.329196	0.497683	FALSE
ENSMUSG00000004642	Slbp	362.536	0.179938	0.194604	0.924641	0.355153	0.523125	FALSE
ENSMUSG00000004651	Tyr	1000.62	0.61003	0.433516	1.40717	0.159378	0.310517	FALSE
ENSMUSG00000004655	Aqp1	6084.85	-0.0802429	0.249098	-0.322134	0.747351	0.843762	FALSE
ENSMUSG00000004661	Arid3b	24.9538	-1.20489	1.22646	-0.982411	0.325897	0.49505	FALSE
ENSMUSG00000004665	Cnn2	1061.25	-0.364812	0.220134	-1.65723	0.0974737	0.224309	FALSE
ENSMUSG00000004667	Polr2e	1099.49	0.539233	0.248125	2.17323	0.0297633	0.105647	FALSE
ENSMUSG00000004677	Myo9b	223.243	-0.495168	0.485105	-1.02074	0.307376	0.478071	FALSE
ENSMUSG00000004698	Hdac9	28.7148	-1.53654	1.331	-1.15443	0.248324	0.414298	FALSE
ENSMUSG00000004730	Adgre1	61.5345	1.59454	0.813209	1.9608	0.0499025	0.145516	FALSE
ENSMUSG00000004748	Mtfp1	158.861	0.279448	0.431286	0.647942	0.517023	0.66827	FALSE
ENSMUSG00000004768	Rab23	121.517	-0.606992	0.367911	-1.64983	0.0989775	0.226132	FALSE
ENSMUSG00000004771	Rab11a	4225.88	0.937808	0.249337	3.7612	0.0001691	0.00394506	TRUE
ENSMUSG00000004788	Eif2b2	547.997	0.480775	0.236586	2.03213	0.0421401	0.131239	FALSE
ENSMUSG00000004789	Dlst	1125.36	0.463891	0.189764	2.44456	0.0145027	0.0672026	FALSE
ENSMUSG00000004791	Pgf	41.7649	0.555742	0.88737	0.62628	0.531131	0.679945	FALSE
ENSMUSG00000004798	Ulk2	325.812	-0.714466	0.246068	-2.90354	0.00368972	0.0289159	TRUE
ENSMUSG00000004815	Dgkq	113.231	-0.0462972	0.362184	-0.127828	0.898285	0.940614	FALSE
ENSMUSG00000004843	Chmp2b	1675.45	0.266776	0.168005	1.5879	0.112308	0.245543	FALSE
ENSMUSG00000004846	Plod3	334.167	0.318836	0.256986	1.24067	0.214727	0.377636	FALSE
ENSMUSG00000004849	Ap1s1	1225.89	1.06002	0.227022	4.66923	3.02e-06	0.000169043	TRUE
ENSMUSG00000004864	Mapk13	849.645	0.671518	0.208346	3.22309	0.00126817	0.015046	TRUE
ENSMUSG00000004865	Srpk1	258.507	-0.391492	0.606961	-0.645004	0.518925	0.6698	FALSE
ENSMUSG00000004880	Lbr	727.405	0.820743	0.226475	3.62398	0.000290102	0.00570338	TRUE
ENSMUSG00000004885	Crabp2	116.734	1.12546	0.375069	3.00066	0.00269392	0.0238365	TRUE
ENSMUSG00000004891	Nes	101.422	-0.46907	0.618862	-0.757955	0.448478	0.611048	FALSE
ENSMUSG00000004892	Bcan	103.128	-0.688619	0.654105	-1.05277	0.292449	0.461448	FALSE
ENSMUSG00000004894	Hapln2	20.2241	-0.0207295	0.892438	-0.023228	0.981468	0.989884	FALSE
ENSMUSG00000004895	Prcc	449.76	-0.643023	0.258872	-2.48394	0.0129937	0.0626897	FALSE
ENSMUSG00000004896	Rrnad1	44.0613	-0.831489	0.525685	-1.58172	0.113713	0.247605	FALSE
ENSMUSG00000004897	Hdgf	4701.19	-0.173527	0.158036	-1.09802	0.272198	0.43992	FALSE
ENSMUSG00000004929	Thop1	359.817	0.409947	0.298142	1.375	0.16913	0.322518	FALSE
ENSMUSG00000004931	Apba3	192.322	-0.095019	0.325392	-0.292014	0.770276	0.859755	FALSE
ENSMUSG00000004934	Pias4	157.904	-0.600515	0.368316	-1.63043	0.10301	0.23153	FALSE
ENSMUSG00000004936	Map2k1	1876.26	0.222109	0.163811	1.35588	0.175136	0.330399	FALSE
ENSMUSG00000004937	Sgta	1701.87	0.297667	0.153872	1.93452	0.0530496	0.150919	FALSE
ENSMUSG00000004945	Tmem242	1014.9	1.29414	0.371108	3.48725	0.000488024	0.00816005	TRUE
ENSMUSG00000004947	Dtx2	408.036	-0.403814	0.297806	-1.35596	0.175111	0.330399	FALSE
ENSMUSG00000004951	Hspb1	9112.62	-0.278325	0.232889	-1.1951	0.232049	0.395661	FALSE
ENSMUSG00000004952	Rasa4	35.607	-0.705533	0.73135	-0.9647	0.334695	0.503484	FALSE
ENSMUSG00000004961	Syt5	19.7547	-1.00542	1.50023	-0.670174	0.502747	0.656849	FALSE
ENSMUSG00000004980	Hnrnpa2b1	3876.34	-0.0448195	0.146691	-0.305537	0.759957	0.852492	FALSE
ENSMUSG00000004994	Ccdc130	53.7506	-1.69235	0.822432	-2.05774	0.0396155	0.126198	FALSE
ENSMUSG00000004996	Mri1	163.054	0.144727	0.378959	0.381908	0.70253	0.811192	FALSE
ENSMUSG00000005034	Prkacb	711.916	-0.149702	0.284937	-0.525387	0.599314	0.735809	FALSE
ENSMUSG00000005043	Sgsh	235.719	-0.312126	0.335144	-0.931321	0.351688	0.519986	FALSE
ENSMUSG00000005045	Chd5	30.261	-2.75203	1.16687	-2.35848	0.0183501	0.0778312	FALSE
ENSMUSG00000005054	Cstb	3866.73	1.10115	0.292429	3.76553	0.000166199	0.00388957	TRUE
ENSMUSG00000005069	Pex5	299.515	-0.383761	0.235516	-1.62945	0.103219	0.231697	FALSE
ENSMUSG00000005078	Jkamp	489.254	0.672025	0.313463	2.14388	0.0320427	0.110426	FALSE
ENSMUSG00000005087	Cd44	3519.41	0.107474	0.207343	0.518341	0.604221	0.739305	FALSE
ENSMUSG00000005089	Slc1a2	198.631	-1.57327	0.583696	-2.69536	0.00703132	0.0431558	TRUE
ENSMUSG00000005102	Eif2ak4	150.599	-1.09135	0.40759	-2.67756	0.00741597	0.0445154	TRUE
ENSMUSG00000005103	Wdr1	4817.4	-0.298721	0.253904	-1.17651	0.23939	0.403711	FALSE
ENSMUSG00000005107	Slc2a9	53.5923	0.116203	0.620952	0.187137	0.851553	0.911618	FALSE
ENSMUSG00000005124	Ccn4	21.285	-1.80983	1.13324	-1.59704	0.110256	0.242636	FALSE
ENSMUSG00000005125	Ndrg1	2593	-0.401255	0.221739	-1.80958	0.0703607	0.182299	FALSE
ENSMUSG00000005131	4930550C14Rik	31.6367	0.17719	0.606204	0.292294	0.770062	0.859656	FALSE
ENSMUSG00000005142	Man2b1	626.648	-0.323187	0.277369	-1.16519	0.243942	0.409542	FALSE
ENSMUSG00000005148	Klf5	1018.55	-1.05349	0.591655	-1.78059	0.0749799	0.18987	FALSE
ENSMUSG00000005150	Wdr83	183.609	0.422634	0.244268	1.73021	0.0835931	0.203451	FALSE
ENSMUSG00000005161	Prdx2	4808.04	0.717021	0.276459	2.59358	0.00949813	0.0523461	FALSE
ENSMUSG00000005198	Polr2a	779.358	-1.23745	0.423526	-2.92177	0.00348043	0.0279012	TRUE
ENSMUSG00000005204	Senp3	766.417	0.785565	0.195883	4.01039	6.06e-05	0.00185446	TRUE
ENSMUSG00000005225	Plekha8	278.61	0.0515225	0.239681	0.214963	0.829796	0.898607	FALSE
ENSMUSG00000005233	Spc25	183.06	1.00314	0.478174	2.09786	0.0359171	0.118456	FALSE
ENSMUSG00000005251	Ripk4	2114.92	-0.113527	0.26272	-0.432122	0.665653	0.784501	FALSE
ENSMUSG00000005262	Ufd1	539.106	0.128719	0.310302	0.41482	0.678273	0.793005	FALSE
ENSMUSG00000005299	Letm1	652.184	-0.488572	0.277267	-1.7621	0.0780524	0.194705	FALSE
ENSMUSG00000005312	Ubqln1	1581.49	-0.50432	0.234654	-2.14921	0.0316179	0.109602	FALSE
ENSMUSG00000005338	Cadm3	184.432	-1.14121	1.11473	-1.02375	0.305955	0.476535	FALSE
ENSMUSG00000005354	Txn2	2352.02	0.797751	0.277604	2.87371	0.00405686	0.0306319	TRUE
ENSMUSG00000005355	Casp14	96.5883	-1.13337	0.511829	-2.21436	0.0268042	0.0991371	FALSE
ENSMUSG00000005360	Slc1a3	433.725	-0.30199	0.423543	-0.713009	0.47584	0.635323	FALSE
ENSMUSG00000005362	Crbn	319.499	0.293464	0.283279	1.03596	0.300222	0.470453	FALSE
ENSMUSG00000005370	Msh6	258.49	-0.331731	0.337632	-0.982524	0.325842	0.495022	FALSE
ENSMUSG00000005371	Fbxo11	437.313	-0.565455	0.297606	-1.90001	0.0574319	0.159366	FALSE
ENSMUSG00000005374	Tbl2	280.817	0.0999223	0.282126	0.354176	0.723207	0.826211	FALSE
ENSMUSG00000005378	Bud23	329.363	0.785883	0.274359	2.86444	0.00417752	0.0312489	TRUE
ENSMUSG00000005397	Nid1	373.949	-0.261136	0.49719	-0.525225	0.599427	0.735815	FALSE
ENSMUSG00000005410	Mcm5	722.84	1.36646	0.229904	5.94359	2.79e-09	4.18e-07	TRUE
ENSMUSG00000005413	Hmox1	180.538	1.64367	0.429923	3.82316	0.000131751	0.00328032	TRUE
ENSMUSG00000005417	Mprip	3217.28	-0.757329	0.400966	-1.88876	0.0589239	0.161958	FALSE
ENSMUSG00000005442	Cic	1281.3	-0.830767	0.459751	-1.80699	0.0707633	0.182859	FALSE
ENSMUSG00000005447	Pafah1b3	1015.65	0.64138	0.270263	2.37316	0.0176364	0.0760839	FALSE
ENSMUSG00000005469	Prkaca	956.706	-0.68496	0.223883	-3.05945	0.00221742	0.021157	TRUE
ENSMUSG00000005470	Asf1b	205.87	1.64479	0.423393	3.88479	0.000102417	0.00272925	TRUE
ENSMUSG00000005481	Ddx39a	788.414	1.76466	0.321398	5.49058	4.01e-08	4.2e-06	TRUE
ENSMUSG00000005483	Dnajb1	1859.95	0.109572	0.164523	0.666001	0.505411	0.658941	FALSE
ENSMUSG00000005501	Usp40	318.011	-0.302479	0.223742	-1.35191	0.176403	0.331933	FALSE
ENSMUSG00000005505	Kbtbd4	280.293	-0.0727822	0.28183	-0.258248	0.796215	0.876754	FALSE
ENSMUSG00000005506	Celf1	761.994	-0.0745846	0.19845	-0.375835	0.70704	0.814905	FALSE
ENSMUSG00000005510	Ndufs3	1411.95	0.465079	0.274831	1.69224	0.0906009	0.214016	FALSE
ENSMUSG00000005514	Por	3033.8	-0.425932	0.188547	-2.25902	0.0238822	0.0919177	FALSE
ENSMUSG00000005533	Igf1r	250.479	-0.651345	0.351495	-1.85307	0.0638724	0.171213	FALSE
ENSMUSG00000005534	Insr	359.056	-0.838734	0.438409	-1.91313	0.0557311	0.155866	FALSE
ENSMUSG00000005547	Cyp2a5	1708.97	-2.18471	0.432034	-5.0568	4.26e-07	3.34e-05	TRUE
ENSMUSG00000005566	Trim28	1695.05	-0.262051	0.227022	-1.1543	0.248378	0.414338	FALSE
ENSMUSG00000005575	Ube2m	1881.15	0.691817	0.20984	3.29687	0.000977673	0.0128276	TRUE
ENSMUSG00000005580	Adcy9	51.9403	-0.563407	0.948748	-0.593843	0.552617	0.698916	FALSE
ENSMUSG00000005583	Mef2c	99.12	-0.887811	0.667802	-1.32945	0.183699	0.340831	FALSE
ENSMUSG00000005609	Ctr9	396.329	-0.820471	0.31577	-2.59832	0.00936807	0.0518321	FALSE
ENSMUSG00000005610	Eif4g2	16014.1	-0.0145235	0.164474	-0.0883029	0.929636	0.959261	FALSE
ENSMUSG00000005611	Irag1	32.8814	-2.27804	0.840077	-2.71171	0.00669376	0.0420244	TRUE
ENSMUSG00000005615	Pcyt1a	3659.23	-0.107333	0.253533	-0.423349	0.67204	0.788623	FALSE
ENSMUSG00000005621	Zfp592	252.082	-1.09191	0.432899	-2.52231	0.0116585	0.0588217	FALSE
ENSMUSG00000005625	Psmd4	1760.64	0.666803	0.208395	3.1997	0.00137571	0.0159371	TRUE
ENSMUSG00000005628	Tmod4	27.0826	1.92861	0.985955	1.95609	0.0504549	0.146438	FALSE
ENSMUSG00000005640	Insrr	19.8154	-0.92063	0.835231	-1.10225	0.270354	0.438196	FALSE
ENSMUSG00000005649	Cabp5	46.5065	-0.806376	1.708	-0.472117	0.636843	0.763004	FALSE
ENSMUSG00000005656	Snx6	836.637	0.356851	0.177985	2.00495	0.0449686	0.136661	FALSE
ENSMUSG00000005667	Mthfd2	109.384	0.0882945	0.442201	0.19967	0.841738	0.905094	FALSE
ENSMUSG00000005672	Kit	1432.58	-0.809191	0.350327	-2.30981	0.0208984	0.0845355	FALSE
ENSMUSG00000005674	Tomm40l	632.623	1.07404	0.309687	3.46815	0.000524057	0.00854425	TRUE
ENSMUSG00000005682	Pan2	120.396	-0.829193	0.656407	-1.26323	0.206507	0.368262	FALSE
ENSMUSG00000005683	Cs	4037.13	0.116712	0.126957	0.91931	0.357934	0.525972	FALSE
ENSMUSG00000005686	Ampd3	76.7303	0.385164	0.634597	0.606943	0.543889	0.691596	FALSE
ENSMUSG00000005687	Bcas2	835.882	0.808998	0.248022	3.2618	0.00110708	0.0138451	TRUE
ENSMUSG00000005698	Ctcf	625.412	-0.562169	0.254909	-2.20537	0.0274279	0.100201	FALSE
ENSMUSG00000005699	Pard6a	92.3754	0.885187	0.411817	2.14947	0.0315972	0.109582	FALSE
ENSMUSG00000005716	Pvalb	732.429	1.52498	0.513169	2.97168	0.00296174	0.0252879	TRUE
ENSMUSG00000005718	Tfap4	64.7816	-0.750676	0.432872	-1.73417	0.0828871	0.202346	FALSE
ENSMUSG00000005732	Ranbp1	799.633	0.629639	0.231297	2.7222	0.00648481	0.0410955	TRUE
ENSMUSG00000005763	Cd247	28.203	-0.665051	0.98812	-0.673046	0.500918	0.655087	FALSE
ENSMUSG00000005774	Rfx5	177.588	-0.776169	0.397444	-1.9529	0.0508314	0.147	FALSE
ENSMUSG00000005779	Psmb4	3296.01	1.07637	0.317062	3.39481	0.000686757	0.0103082	TRUE
ENSMUSG00000005802	Slc30a4	600.155	1.00803	0.288787	3.49058	0.000481978	0.00809866	TRUE
ENSMUSG00000005803	Sqor	85.8395	0.534029	0.30191	1.76884	0.0769209	0.192998	FALSE
ENSMUSG00000005804	Bloc1s6	489.231	0.409654	0.214188	1.9126	0.0557998	0.155944	FALSE
ENSMUSG00000005813	Metap1	548.131	0.130149	0.174023	0.747883	0.454531	0.616157	FALSE
ENSMUSG00000005823	Gpr108	897.53	0.236695	0.126435	1.87207	0.0611967	0.166428	FALSE
ENSMUSG00000005846	Rsl1d1	553.788	-0.00795878	0.210814	-0.0377526	0.969885	0.983436	FALSE
ENSMUSG00000005871	Apc	446.726	-1.78557	0.587736	-3.03805	0.00238116	0.0220262	TRUE
ENSMUSG00000005873	Reep5	5589.07	0.53847	0.227932	2.36242	0.0181563	0.0773656	FALSE
ENSMUSG00000005881	Ergic3	2548.06	0.373266	0.188683	1.97827	0.0478983	0.141855	FALSE
ENSMUSG00000005882	Uqcc1	477.833	0.151717	0.269215	0.563553	0.573059	0.71473	FALSE
ENSMUSG00000005886	Ncoa2	672.558	-0.93189	0.514573	-1.811	0.0701415	0.18199	FALSE
ENSMUSG00000005893	Nr2c2	239.13	-0.623036	0.375085	-1.66105	0.0967032	0.22295	FALSE
ENSMUSG00000005897	Nr2c1	422.306	-0.347897	0.316443	-1.0994	0.271594	0.439369	FALSE
ENSMUSG00000005899	Smpd4	264.168	-0.458734	0.227064	-2.02029	0.0433535	0.133706	FALSE
ENSMUSG00000005907	Pex1	57.8023	-0.416582	0.708926	-0.587625	0.556784	0.702363	FALSE
ENSMUSG00000005917	Otx1	976.789	-0.923158	0.362641	-2.54565	0.0109073	0.0569098	FALSE
ENSMUSG00000005936	Kctd20	747.428	0.252845	0.144308	1.75212	0.0797538	0.197704	FALSE
ENSMUSG00000005949	Ctns	229.568	0.141017	0.296983	0.47483	0.634908	0.76158	FALSE
ENSMUSG00000005951	Shpk	100.7	-0.500429	0.441517	-1.13343	0.257033	0.423853	FALSE
ENSMUSG00000005958	Ephb3	1525.05	-0.424113	0.380453	-1.11476	0.264954	0.431543	FALSE
ENSMUSG00000005968	Tuft1	1975.8	-0.376268	0.227604	-1.65317	0.0982962	0.225328	FALSE
ENSMUSG00000005973	Rcn1	2019.97	0.354033	0.166906	2.12116	0.0339087	0.114459	FALSE
ENSMUSG00000005981	Trap1	549.899	-0.0316876	0.196807	-0.161009	0.872087	0.924175	FALSE
ENSMUSG00000005982	Naa60	1086.56	-0.249423	0.162776	-1.53231	0.125446	0.264337	FALSE
ENSMUSG00000005983	1700037C18Rik	115.055	0.248547	0.636783	0.390316	0.696303	0.806208	FALSE
ENSMUSG00000005986	Ankrd13d	52.1946	-0.458456	0.829267	-0.552845	0.58037	0.720787	FALSE
ENSMUSG00000005994	Tyrp1	3973.94	0.338052	0.440035	0.768237	0.442346	0.605292	FALSE
ENSMUSG00000006005	Tpr	497.995	-0.855826	0.412228	-2.0761	0.0378848	0.122808	FALSE
ENSMUSG00000006007	Pdc	1421.48	-2.33534	1.62802	-1.43446	0.15144	0.300195	FALSE
ENSMUSG00000006010	Odr4	186.221	-0.34073	0.412207	-0.826599	0.408464	0.575042	FALSE
ENSMUSG00000006014	Prg4	87.504	0.633226	0.733639	0.863131	0.388066	0.556359	FALSE
ENSMUSG00000006019	Dhx34	174.831	-0.749763	0.431797	-1.73638	0.0824971	0.201802	FALSE
ENSMUSG00000006021	Kptn	168.704	0.774034	0.497131	1.557	0.11947	0.255695	FALSE
ENSMUSG00000006024	Napa	2135.83	-0.0183186	0.148647	-0.123235	0.901921	0.942613	FALSE
ENSMUSG00000006050	Sra1	817.051	0.760391	0.266142	2.85708	0.00427555	0.0316697	TRUE
ENSMUSG00000006057	Atp5g1	2858.85	0.726399	0.280027	2.59403	0.00948593	0.0523145	FALSE
ENSMUSG00000006058	Snf8	901.128	0.605832	0.23285	2.60181	0.00927325	0.051501	FALSE
ENSMUSG00000006095	Tbcb	1422.08	0.748117	0.2685	2.78629	0.00533156	0.0366468	TRUE
ENSMUSG00000006127	Inpp5k	1745.16	-1.55148	0.222889	-6.96078	3.38e-12	1.1e-09	TRUE
ENSMUSG00000006134	Crkl	480.156	0.0663409	0.252975	0.262243	0.793134	0.874749	FALSE
ENSMUSG00000006143	Upk3bl	43906.7	0.0781787	0.237435	0.329263	0.741957	0.839673	FALSE
ENSMUSG00000006154	Eps8l1	612.132	-0.707732	0.543103	-1.30313	0.192532	0.351614	FALSE
ENSMUSG00000006169	Clint1	2314.5	-0.47931	0.319741	-1.49905	0.133859	0.275846	FALSE
ENSMUSG00000006191	Cdkal1	64.5871	-1.27878	0.85321	-1.49878	0.13393	0.275866	FALSE
ENSMUSG00000006205	Htra1	781.046	1.08604	0.301054	3.60747	0.000309201	0.0059671	TRUE
ENSMUSG00000006215	Zbtb17	263.577	-0.704388	0.334009	-2.10889	0.0349539	0.11669	FALSE
ENSMUSG00000006218	Fam131c	67.2833	-1.43557	0.643578	-2.23061	0.0257069	0.0964115	FALSE
ENSMUSG00000006219	Fblim1	45.6896	0.236824	0.589196	0.401944	0.687725	0.799738	FALSE
ENSMUSG00000006221	Hspb7	35.1213	1.6202	0.99077	1.63529	0.101988	0.230181	FALSE
ENSMUSG00000006262	Mob1b	823.552	0.132031	0.237316	0.556352	0.57797	0.718592	FALSE
ENSMUSG00000006273	Atp6v1b2	3073.43	0.161417	0.181631	0.888711	0.374159	0.54228	FALSE
ENSMUSG00000006276	Eps15l1	343.875	-0.81787	0.348229	-2.34866	0.0188413	0.079123	FALSE
ENSMUSG00000006281	Tep1	307.947	-0.246033	0.335767	-0.732749	0.463711	0.62426	FALSE
ENSMUSG00000006288	Ttc5	231.209	-0.306321	0.21844	-1.40231	0.160823	0.312034	FALSE
ENSMUSG00000006289	Osgep	801.858	0.608008	0.308324	1.97198	0.0486117	0.14319	FALSE
ENSMUSG00000006299	Aamp	2000.24	0.00161426	0.147811	0.0109211	0.991286	0.995518	FALSE
ENSMUSG00000006301	Tmbim1	4689.6	0.473037	0.194284	2.43477	0.0149012	0.0683363	FALSE
ENSMUSG00000006304	Arpc2	8128.87	-0.0280593	0.16541	-0.169636	0.865297	0.919479	FALSE
ENSMUSG00000006307	Kmt2b	349.714	-1.37767	0.553712	-2.48805	0.0128444	0.0623219	FALSE
ENSMUSG00000006315	Tmem147	1290.66	1.16714	0.396517	2.94348	0.00324541	0.0268203	TRUE
ENSMUSG00000006333	Rps9	24272	0.888233	0.362247	2.45201	0.014206	0.0665386	FALSE
ENSMUSG00000006335	Tfpt	163.688	1.05028	0.427891	2.45455	0.0141061	0.0663069	FALSE
ENSMUSG00000006342	Susd2	47.161	-0.434536	0.805819	-0.539248	0.589716	0.727954	FALSE
ENSMUSG00000006345	Ggt1	125.09	-1.53982	0.625015	-2.46366	0.0137528	0.06522	FALSE
ENSMUSG00000006356	Crip2	660.065	-0.219046	0.255741	-0.856512	0.391715	0.559991	FALSE
ENSMUSG00000006360	Crip1	812.939	-0.272131	0.321178	-0.84729	0.396833	0.56472	FALSE
ENSMUSG00000006369	Fbln1	2482.84	0.487151	0.239927	2.03041	0.0423146	0.131602	FALSE
ENSMUSG00000006373	Pgrmc1	3234.54	0.356181	0.204314	1.7433	0.0812814	0.20015	FALSE
ENSMUSG00000006378	Gcat	1678	0.841241	0.296287	2.83928	0.00452157	0.0329377	TRUE
ENSMUSG00000006386	Tek	39.9923	-0.57262	0.890389	-0.643112	0.520151	0.670535	FALSE
ENSMUSG00000006390	Elovl1	2312.38	-0.125222	0.202942	-0.617031	0.537214	0.685729	FALSE
ENSMUSG00000006392	Med8	518.051	0.117518	0.233522	0.503241	0.614795	0.747817	FALSE
ENSMUSG00000006395	Hyi	88.0252	0.180327	0.643085	0.28041	0.779163	0.865497	FALSE
ENSMUSG00000006398	Cdc20	382.408	1.42038	0.340312	4.17376	3e-05	0.0010872	TRUE
ENSMUSG00000006403	Adamts4	30.851	-0.098405	1.1985	-0.0821069	0.934562	0.961989	FALSE
ENSMUSG00000006411	Nectin4	3398.52	-0.649773	0.40095	-1.62058	0.105107	0.234672	FALSE
ENSMUSG00000006412	Pfdn2	546.333	0.0962716	0.267571	0.359799	0.718998	0.823157	FALSE
ENSMUSG00000006418	Rnf114	2773.4	1.3848	0.248847	5.56486	2.62e-08	2.93e-06	TRUE
ENSMUSG00000006423	Steep1	529.187	0.519713	0.208967	2.48706	0.0128803	0.0624193	FALSE
ENSMUSG00000006435	Neurl1a	89.2204	0.00385832	0.705788	0.00546669	0.995638	0.997808	FALSE
ENSMUSG00000006442	Srm	344.616	0.0298085	0.290397	0.102647	0.918243	0.952955	FALSE
ENSMUSG00000006445	Epha2	1379.01	-0.400147	0.497054	-0.805037	0.420798	0.586067	FALSE
ENSMUSG00000006456	Rbm14	523.25	-0.434923	0.230834	-1.88413	0.0595469	0.163146	FALSE
ENSMUSG00000006457	Actn3	155.951	0.977615	0.559935	1.74594	0.0808205	0.199442	FALSE
ENSMUSG00000006463	Zdhhc24	189.427	0.628177	0.315929	1.98835	0.046773	0.139797	FALSE
ENSMUSG00000006464	Bbs1	129.702	-1.34932	0.49914	-2.70328	0.00686585	0.0426972	TRUE
ENSMUSG00000006471	Ndor1	842.247	0.0551857	0.223567	0.246842	0.80503	0.882997	FALSE
ENSMUSG00000006476	Nsmf	161.416	-0.0919749	0.540215	-0.170256	0.864809	0.919376	FALSE
ENSMUSG00000006494	Pdk1	1267.15	0.0811634	0.158494	0.512091	0.608587	0.742982	FALSE
ENSMUSG00000006498	Ptbp1	2526.11	0.0443777	0.209606	0.211719	0.832326	0.899819	FALSE
ENSMUSG00000006517	Mvd	688.624	0.372407	0.222311	1.67516	0.0939022	0.218598	FALSE
ENSMUSG00000006519	Cyba	370.768	2.11307	0.481847	4.38535	1.16e-05	0.000509657	TRUE
ENSMUSG00000006526	Stimate	299.262	0.739041	0.341208	2.16596	0.0303146	0.106953	FALSE
ENSMUSG00000006527	Sfmbt1	334.606	-0.209056	0.258851	-0.807629	0.419304	0.584789	FALSE
ENSMUSG00000006546	Cryba2	1490.06	3.31943	1.45876	2.27551	0.0228753	0.089511	FALSE
ENSMUSG00000006567	Atp7b	30.1408	-0.943414	0.711769	-1.32545	0.185022	0.342619	FALSE
ENSMUSG00000006575	Rundc3a	146.721	-0.586265	0.597208	-0.981677	0.326259	0.495314	FALSE
ENSMUSG00000006576	Slc4a3	126.579	-0.461517	0.697561	-0.661615	0.508218	0.661022	FALSE
ENSMUSG00000006585	Cdt1	146.367	0.496218	0.358996	1.38224	0.166899	0.319735	FALSE
ENSMUSG00000006589	Aprt	862.161	0.951678	0.276113	3.4467	0.000567478	0.00904941	TRUE
ENSMUSG00000006599	Gtf2h1	389.316	-0.288043	0.234945	-1.226	0.220198	0.383623	FALSE
ENSMUSG00000006611	Hfe	299.163	1.0331	0.361142	2.86065	0.00422772	0.0313836	TRUE
ENSMUSG00000006641	Slc5a6	289.602	-0.26316	0.295182	-0.891518	0.372652	0.54113	FALSE
ENSMUSG00000006649	Nphs1	25.264	-4.21412	1.42639	-2.95439	0.00313288	0.0262239	TRUE
ENSMUSG00000006651	Aplp1	1236.93	-1.05941	0.345905	-3.06273	0.0021933	0.0210445	TRUE
ENSMUSG00000006673	Qrich1	699.484	-0.49083	0.286481	-1.71331	0.0866564	0.207939	FALSE
ENSMUSG00000006675	P4htm	151.57	-0.718569	0.67799	-1.05985	0.289212	0.457986	FALSE
ENSMUSG00000006676	Usp19	742.344	-0.646647	0.296455	-2.18126	0.029164	0.104404	FALSE
ENSMUSG00000006678	Pola1	174.58	2.25028	0.595395	3.77947	0.000157162	0.00372276	TRUE
ENSMUSG00000006699	Cdc42	10884.6	0.762423	0.247042	3.08621	0.00202723	0.0200141	TRUE
ENSMUSG00000006705	Pknox1	227.314	-0.999954	0.477274	-2.09514	0.0361587	0.118871	FALSE
ENSMUSG00000006715	Gmnn	168.709	1.1702	0.463577	2.52428	0.0115935	0.0586099	FALSE
ENSMUSG00000006717	Acot13	312.601	0.452078	0.369432	1.22371	0.221061	0.384513	FALSE
ENSMUSG00000006728	Cdk4	2392.34	1.01627	0.242601	4.18904	2.8e-05	0.00103022	TRUE
ENSMUSG00000006731	B4galnt1	753.622	-0.933939	0.361636	-2.58253	0.00980775	0.053356	FALSE
ENSMUSG00000006732	Mettl1	136.431	0.59938	0.465303	1.28815	0.197693	0.357736	FALSE
ENSMUSG00000006736	Tspan31	1377.08	0.973099	0.298049	3.2649	0.00109504	0.0137323	TRUE
ENSMUSG00000006740	Kif5b	1231.55	-0.735816	0.321561	-2.28826	0.0221223	0.0877087	FALSE
ENSMUSG00000006763	Saal1	244.416	0.769854	0.267685	2.87597	0.00402787	0.0305297	TRUE
ENSMUSG00000006777	Krt23	353.237	-0.0585827	0.421339	-0.139039	0.889419	0.934932	FALSE
ENSMUSG00000006782	Cnp	762.516	-0.477935	0.352305	-1.35659	0.17491	0.33031	FALSE
ENSMUSG00000006800	Sulf2	262.275	0.668861	0.322609	2.07328	0.0381458	0.123345	FALSE
ENSMUSG00000006818	Sod2	1487.03	0.340682	0.210364	1.61949	0.105343	0.235097	FALSE
ENSMUSG00000006850	Tmco6	130.545	0.324788	0.285459	1.13778	0.255214	0.42172	FALSE
ENSMUSG00000006906	Stambp	424.368	-0.424694	0.265765	-1.59801	0.110041	0.242357	FALSE
ENSMUSG00000006920	Ezh1	748.237	-0.404024	0.234405	-1.72362	0.0847771	0.205234	FALSE
ENSMUSG00000006930	Hap1	64.0691	-0.671238	0.953063	-0.704295	0.481249	0.639615	FALSE
ENSMUSG00000006931	P3h4	498.004	0.241709	0.238991	1.01137	0.311839	0.482176	FALSE
ENSMUSG00000006932	Ctnnb1	7248.45	0.223637	0.162148	1.37922	0.167827	0.321065	FALSE
ENSMUSG00000006941	Eif1b	392.354	0.65079	0.470083	1.38441	0.166232	0.318862	FALSE
ENSMUSG00000006958	Chrd	35.4731	0.594838	0.741311	0.802414	0.422314	0.587844	FALSE
ENSMUSG00000006998	Psmd2	2997.79	0.504922	0.130047	3.8826	0.000103347	0.00274712	FALSE
ENSMUSG00000007021	Syngr3	37.0066	0.209932	1.034	0.203028	0.839113	0.903477	FALSE
ENSMUSG00000007029	Vars	643.901	0.0515924	0.317835	0.162324	0.87105	0.92375	FALSE
ENSMUSG00000007030	Vwa7	85.4669	-0.392721	0.587441	-0.668529	0.503796	0.657716	FALSE
ENSMUSG00000007034	Slc44a4	503.476	-0.366278	0.360732	-1.01538	0.309927	0.479928	FALSE
ENSMUSG00000007035	Msh5	20.5658	-0.220511	0.749727	-0.294122	0.768665	0.858589	FALSE
ENSMUSG00000007036	Abhd16a	1008.9	0.341013	0.209257	1.62964	0.103178	0.231697	FALSE
ENSMUSG00000007038	Neu1	414.831	0.425422	0.236231	1.80088	0.0717223	0.18429	FALSE
ENSMUSG00000007039	Ddah2	258.923	0.739476	0.42868	1.72501	0.0845259	0.204917	FALSE
ENSMUSG00000007041	Clic1	5106.24	0.450535	0.153245	2.93997	0.00328248	0.0269471	FALSE
ENSMUSG00000007050	Lsm2	224.435	0.468017	0.32711	1.43076	0.152499	0.301429	FALSE
ENSMUSG00000007080	Pole	97.6273	1.11652	0.63444	1.75986	0.0784317	0.195313	FALSE
ENSMUSG00000007097	Atp1a2	2406.6	-1.08649	0.425667	-2.55243	0.0106975	0.0562019	FALSE
ENSMUSG00000007122	Casq1	229.007	1.25837	0.496411	2.53493	0.0112469	0.0577743	FALSE
ENSMUSG00000007216	Zfp775	56.3162	-0.239347	0.847775	-0.282324	0.777695	0.864641	FALSE
ENSMUSG00000007338	Mrpl49	509.533	0.156521	0.285346	0.548531	0.583327	0.723143	FALSE
ENSMUSG00000007379	Dennd2c	826.462	0.348607	0.228776	1.52379	0.127561	0.267084	FALSE
ENSMUSG00000007411	Mark3	557.499	-0.263529	0.242691	-1.08586	0.27754	0.445553	FALSE
ENSMUSG00000007415	Gatad1	1112.17	0.518773	0.232232	2.23386	0.0254924	0.095844	FALSE
ENSMUSG00000007458	M6pr	2861.78	0.443876	0.182114	2.43735	0.0147955	0.0680613	FALSE
ENSMUSG00000007476	Lrrc8a	310.772	-1.44239	0.486587	-2.96431	0.00303364	0.0257727	TRUE
ENSMUSG00000007564	Ppp2r1a	3550.05	-0.310217	0.174426	-1.7785	0.0753217	0.190295	FALSE
ENSMUSG00000007570	Fance	215.36	0.00790007	0.347399	0.0227406	0.981857	0.990203	FALSE
ENSMUSG00000007589	Tinf2	263.167	1.12024	0.366513	3.05649	0.00223947	0.0212181	TRUE
ENSMUSG00000007603	Dus3l	131.201	-0.751867	0.524337	-1.43394	0.151589	0.300361	FALSE
ENSMUSG00000007610	Gtpbp3	108.458	0.16478	0.332295	0.495886	0.619975	0.751705	FALSE
ENSMUSG00000007613	Tgfbr1	1852.75	0.557497	0.277242	2.01087	0.0443392	0.135495	FALSE
ENSMUSG00000007617	Homer1	159.073	-0.0624132	0.358481	-0.174104	0.861784	0.917962	FALSE
ENSMUSG00000007646	Rad51c	23.1741	0.155316	1.0291	0.150924	0.880036	0.928704	FALSE
ENSMUSG00000007655	Cav1	1638.45	0.361713	0.245086	1.47586	0.139981	0.284806	FALSE
ENSMUSG00000007656	Arpp19	1736.09	0.658873	0.237834	2.77031	0.00560036	0.037734	TRUE
ENSMUSG00000007659	Bcl2l1	1598.92	-0.0553906	0.170322	-0.325212	0.745021	0.842037	FALSE
ENSMUSG00000007670	Khsrp	587.363	-1.30994	0.451934	-2.89852	0.00374932	0.0291902	TRUE
ENSMUSG00000007682	Dio2	23.8969	-0.245279	1.27804	-0.191918	0.847807	0.908821	FALSE
ENSMUSG00000007721	Ccdc124	604.343	0.0868761	0.22841	0.380351	0.703685	0.812062	FALSE
ENSMUSG00000007739	Cct4	2965.46	0.871107	0.271595	3.20738	0.00133951	0.015661	TRUE
ENSMUSG00000007777	0610009B22Rik	351.478	0.575832	0.328986	1.75032	0.0800625	0.198289	FALSE
ENSMUSG00000007783	Cpt1c	84.0485	0.176622	0.656689	0.268958	0.787962	0.870892	FALSE
ENSMUSG00000007812	Zfp655	372.512	0.405385	0.235686	1.72003	0.0854279	0.206155	FALSE
ENSMUSG00000007815	Rhoa	8365.31	0.45494	0.232248	1.95886	0.0501293	0.145872	FALSE
ENSMUSG00000007817	Zmiz1	378.128	-0.968106	0.557373	-1.73691	0.0824034	0.201634	FALSE
ENSMUSG00000007827	Ankrd26	23.6589	-1.61194	0.895245	-1.80056	0.0717728	0.184385	FALSE
ENSMUSG00000007833	Aldh16a1	338.391	0.62779	0.22558	2.78301	0.00538578	0.0369061	TRUE
ENSMUSG00000007836	Hnrnpa0	1287.75	-0.265462	0.202377	-1.31172	0.189616	0.348113	FALSE
ENSMUSG00000007837	Prrg2	398.785	0.49031	0.266308	1.84114	0.0656016	0.174172	FALSE
ENSMUSG00000007850	Hnrnph1	978.56	-0.28347	0.187526	-1.51163	0.130628	0.271153	FALSE
ENSMUSG00000007867	Ift43	116.545	0.795662	0.432587	1.83931	0.0658692	0.174509	FALSE
ENSMUSG00000007872	Id3	883.917	0.383969	0.374837	1.02436	0.305664	0.476246	FALSE
ENSMUSG00000007877	Tcap	195.689	-0.382952	0.458933	-0.83444	0.404033	0.571067	FALSE
ENSMUSG00000007880	Arid1a	848.82	-1.20762	0.473662	-2.54953	0.0107867	0.0565399	FALSE
ENSMUSG00000007888	Crlf1	571.728	-0.683975	0.309309	-2.2113	0.0270153	0.0994592	FALSE
ENSMUSG00000007891	Ctsd	24450.2	0.420407	0.168509	2.49486	0.0126007	0.0616214	FALSE
ENSMUSG00000007892	Rplp1	33619	0.925066	0.343063	2.69649	0.00700744	0.0431558	TRUE
ENSMUSG00000007908	Hmgcll1	33.6998	0.272102	0.485254	0.56074	0.574975	0.716303	FALSE
ENSMUSG00000007950	Abhd8	590.669	0.0282044	0.345388	0.08166	0.934917	0.962064	FALSE
ENSMUSG00000007987	Ift22	469.539	0.74523	0.392254	1.89987	0.0574508	0.159366	FALSE
ENSMUSG00000007989	Fzd3	43.2144	-0.0563144	0.676181	-0.0832831	0.933626	0.961606	FALSE
ENSMUSG00000008035	Mid1ip1	2372.73	-0.263525	0.175733	-1.49957	0.133725	0.275653	FALSE
ENSMUSG00000008036	Ap2s1	1907.68	0.76709	0.227825	3.36701	0.000759884	0.0109366	TRUE
ENSMUSG00000008090	Fgfrl1	166.044	-0.217592	0.616312	-0.353054	0.724048	0.826618	FALSE
ENSMUSG00000008136	Fhl2	52.2488	1.76745	0.502768	3.51543	0.000439046	0.00762131	TRUE
ENSMUSG00000008140	Emc10	2048.85	0.562373	0.200479	2.80514	0.00502941	0.0352809	FALSE
ENSMUSG00000008153	Clstn3	144.373	-1.46257	0.626994	-2.33266	0.0196658	0.0815898	FALSE
ENSMUSG00000008167	Fbxw9	323.827	0.648128	0.308389	2.10166	0.0355831	0.117785	FALSE
ENSMUSG00000008200	Fnbp4	125.116	-1.38413	0.631736	-2.191	0.0284519	0.102671	FALSE
ENSMUSG00000008206	Cers4	290.115	-0.477822	0.321883	-1.48446	0.137687	0.281481	FALSE
ENSMUSG00000008226	Scrn3	231.318	-0.188061	0.350163	-0.537068	0.59122	0.729021	FALSE
ENSMUSG00000008301	Phax	313.681	-0.515471	0.233651	-2.20616	0.0273725	0.100126	FALSE
ENSMUSG00000008305	Tle1	80.2856	-0.22165	0.681185	-0.325388	0.744887	0.841955	FALSE
ENSMUSG00000008318	Relt	20.8236	0.510334	1.03478	0.493179	0.621886	0.752894	FALSE
ENSMUSG00000008333	Snrpb2	340.228	0.75643	0.247297	3.05879	0.00222229	0.0211849	TRUE
ENSMUSG00000008348	Ubc	3024.14	-0.718332	0.296088	-2.42608	0.0152631	0.0693239	FALSE
ENSMUSG00000008373	Prpf31	368.952	-0.0586183	0.259064	-0.226269	0.820992	0.893638	FALSE
ENSMUSG00000008384	Sertad1	712.097	0.454005	0.278768	1.62861	0.103395	0.231944	FALSE
ENSMUSG00000008393	Carhsp1	1125.59	0.956399	0.181061	5.28219	1.28e-07	1.16e-05	TRUE
ENSMUSG00000008398	Elk3	799.62	0.0584536	0.348479	0.167739	0.866788	0.920562	FALSE
ENSMUSG00000008429	Herpud2	478.564	-0.112677	0.225396	-0.499907	0.617141	0.749601	FALSE
ENSMUSG00000008435	Rdh13	233.732	-0.194382	0.330779	-0.58765	0.556768	0.702363	FALSE
ENSMUSG00000008450	Nutf2	587.856	0.383474	0.331719	1.15602	0.247673	0.413871	FALSE
ENSMUSG00000008475	Arpc5	3829.23	0.596559	0.22446	2.65776	0.00786625	0.0463016	TRUE
ENSMUSG00000008540	Mgst1	1101.94	1.43994	0.442966	3.25069	0.00115127	0.0142282	TRUE
ENSMUSG00000008575	Nfib	425.239	-0.735989	0.281433	-2.61515	0.00891895	0.0502852	FALSE
ENSMUSG00000008601	Rab25	3812.51	-0.213003	0.215412	-0.988815	0.322754	0.492658	FALSE
ENSMUSG00000008604	Ubqln4	634.426	-0.546623	0.309706	-1.76497	0.077568	0.194065	FALSE
ENSMUSG00000008658	Rbfox1	52.471	-1.1701	0.72584	-1.61207	0.106947	0.237497	FALSE
ENSMUSG00000008668	Rps18	21024.8	0.808918	0.390277	2.07267	0.0382026	0.123428	FALSE
ENSMUSG00000008682	Rpl10	20383.4	0.426464	0.277049	1.53931	0.123729	0.2616	FALSE
ENSMUSG00000008683	Rps15a	12899.6	0.787398	0.36686	2.14632	0.0318476	0.110072	FALSE
ENSMUSG00000008690	Ncaph2	2911.03	0.321834	0.182578	1.76272	0.077948	0.194642	FALSE
ENSMUSG00000008730	Hipk1	1995.65	-0.707027	0.281066	-2.51551	0.0118859	0.0593229	FALSE
ENSMUSG00000008734	Gprc5b	642.96	-0.179122	0.317253	-0.564603	0.572344	0.714144	FALSE
ENSMUSG00000008763	Man1a2	850.103	-0.495915	0.251538	-1.97153	0.048663	0.143249	FALSE
ENSMUSG00000008822	Acyp1	144.371	0.474205	0.521436	0.90942	0.363128	0.531544	FALSE
ENSMUSG00000008855	Hdac5	514.689	-1.17864	0.348716	-3.37995	0.000724994	0.0106823	TRUE
ENSMUSG00000008859	Rala	1154.1	0.455246	0.193132	2.35717	0.0184146	0.0779066	FALSE
ENSMUSG00000008892	Vdac3	1587.09	0.970088	0.290175	3.34311	0.000828453	0.0114755	TRUE
ENSMUSG00000008932	Slc1a7	71.0241	-0.968386	1.09959	-0.88068	0.378491	0.546701	FALSE
ENSMUSG00000008958	Vps72	423.256	-0.249672	0.235193	-1.06156	0.288435	0.457341	FALSE
ENSMUSG00000008976	Gabpa	484.208	0.0970151	0.292308	0.331893	0.73997	0.838133	FALSE
ENSMUSG00000008999	Bmp7	498.972	-1.08264	0.354697	-3.0523	0.00227095	0.0213836	TRUE
ENSMUSG00000009013	Dynll1	6363.02	0.715759	0.245524	2.91523	0.00355429	0.0282768	TRUE
ENSMUSG00000009030	Pdcl	411.408	0.298678	0.22415	1.33249	0.182699	0.339565	FALSE
ENSMUSG00000009035	Tmem184b	725.958	-0.291579	0.291553	-1.00009	0.317268	0.487189	FALSE
ENSMUSG00000009073	Nf2	761.579	-0.670099	0.297993	-2.2487	0.0245313	0.0936238	FALSE
ENSMUSG00000009076	Zmat5	270.096	-0.0249593	0.275953	-0.0904478	0.927931	0.958055	FALSE
ENSMUSG00000009079	Ewsr1	1220.9	-0.515924	0.251259	-2.05336	0.0400379	0.126894	FALSE
ENSMUSG00000009090	Ap1b1	1470.52	-0.545711	0.270256	-2.01924	0.0434625	0.133921	FALSE
ENSMUSG00000009092	Derl3	20.5589	0.128139	1.12208	0.114198	0.909081	0.946832	FALSE
ENSMUSG00000009108	Gnat2	166.086	-1.61101	0.814911	-1.97691	0.0480514	0.142132	FALSE
ENSMUSG00000009112	Bcl2l13	2713	-0.108873	0.186422	-0.584014	0.559211	0.704188	FALSE
ENSMUSG00000009145	Dqx1	21.9439	0.830767	1.01379	0.819463	0.412523	0.578762	FALSE
ENSMUSG00000009185	Ccl8	22.3843	3.49401	1.10694	3.15644	0.00159707	0.0175446	TRUE
ENSMUSG00000009207	Lnpk	127.038	-0.102825	0.425602	-0.241598	0.809091	0.885762	FALSE
ENSMUSG00000009248	Ascl2	41.0036	0.183637	0.673627	0.272609	0.785154	0.869039	FALSE
ENSMUSG00000009281	Rarres2	212.929	1.52841	0.532743	2.86894	0.00411849	0.0309431	TRUE
ENSMUSG00000009291	Pttg1ip	1172.35	0.414823	0.258602	1.6041	0.108692	0.240279	FALSE
ENSMUSG00000009293	Ube2g2	1268.04	0.247018	0.193083	1.27934	0.200779	0.361497	FALSE
ENSMUSG00000009376	Met	2229.35	-0.345251	0.284437	-1.2138	0.224822	0.388534	FALSE
ENSMUSG00000009378	Slc16a12	821.233	0.32714	0.211859	1.54414	0.122555	0.260255	FALSE
ENSMUSG00000009394	Syn2	35.2368	-0.364022	1.16413	-0.312698	0.75451	0.848753	FALSE
ENSMUSG00000009406	Elk1	140.218	0.907718	0.41053	2.21109	0.0270298	0.0994592	FALSE
ENSMUSG00000009418	Nav1	247.045	-0.940409	0.548583	-1.71425	0.0864824	0.207777	FALSE
ENSMUSG00000009470	Tnpo1	1191.63	-0.0564342	0.215414	-0.26198	0.793337	0.874839	FALSE
ENSMUSG00000009535	Rnmt	212.926	0.144069	0.483775	0.297803	0.765854	0.856711	FALSE
ENSMUSG00000009549	Srp14	1337	0.766223	0.318125	2.40856	0.0160155	0.0713871	FALSE
ENSMUSG00000009555	Cdk9	625.865	0.0824445	0.154388	0.534009	0.593335	0.730333	FALSE
ENSMUSG00000009563	Tor2a	477.563	0.531929	0.206813	2.57203	0.0101103	0.0541813	FALSE
ENSMUSG00000009566	Fpgs	193.147	-0.365165	0.369102	-0.989333	0.3225	0.492573	FALSE
ENSMUSG00000009569	Mrtfb	235.449	-1.21769	0.517511	-2.35298	0.0186235	0.0786197	FALSE
ENSMUSG00000009575	Cbx5	1082.13	0.226825	0.187626	1.20892	0.226693	0.390673	FALSE
ENSMUSG00000009585	Apobec3	144.845	-0.0562594	0.405436	-0.138763	0.889638	0.934932	FALSE
ENSMUSG00000009588	St6galnac1	4889.19	-0.478535	0.340175	-1.40673	0.159507	0.310672	FALSE
ENSMUSG00000009614	Sardh	117.369	-0.354373	0.497807	-0.711868	0.476546	0.635892	FALSE
ENSMUSG00000009621	Vav2	349.113	-0.567057	0.313495	-1.80882	0.0704783	0.182402	FALSE
ENSMUSG00000009630	Ppp2cb	1685.46	0.101734	0.178204	0.570882	0.568079	0.711677	FALSE
ENSMUSG00000009633	G0s2	39.9577	2.03367	0.638783	3.18367	0.00145422	0.0164932	TRUE
ENSMUSG00000009640	Dmap1	162.407	0.00523073	0.250639	0.0208696	0.98335	0.991122	FALSE
ENSMUSG00000009647	Mcu	502.739	-1.13107	0.360444	-3.138	0.00170105	0.0181321	TRUE
ENSMUSG00000009681	Bcr	657.252	-1.22213	0.42872	-2.85065	0.00436306	0.0320914	TRUE
ENSMUSG00000009687	Fxyd5	171.643	1.04871	0.327778	3.19944	0.00137696	0.0159371	TRUE
ENSMUSG00000009733	Tfcp2	74.523	-1.06617	0.67013	-1.591	0.111611	0.24459	FALSE
ENSMUSG00000009739	Pou6f1	97.7023	-1.64041	0.694988	-2.36034	0.0182582	0.07763	FALSE
ENSMUSG00000009741	Ubp1	439.439	-0.48745	0.286178	-1.70331	0.0885106	0.210904	FALSE
ENSMUSG00000009772	Nuak2	911.965	-0.735746	0.303687	-2.42271	0.015405	0.0697239	FALSE
ENSMUSG00000009828	Cilk1	369.617	-1.0929	0.402361	-2.71623	0.00660298	0.041651	TRUE
ENSMUSG00000009863	Sdhb	1654.32	0.402652	0.231814	1.73696	0.0823946	0.201634	FALSE
ENSMUSG00000009876	Cox4i2	39.3554	-0.0415117	1.16906	-0.0355086	0.971674	0.984153	FALSE
ENSMUSG00000009894	Snap47	1084.02	0.395615	0.222626	1.77704	0.075562	0.190638	FALSE
ENSMUSG00000009900	Wnt3a	194.671	-0.572329	0.374912	-1.52657	0.126868	0.266388	FALSE
ENSMUSG00000009905	Kdsr	573.436	-0.736967	0.218393	-3.3745	0.000739507	0.0108144	TRUE
ENSMUSG00000009907	Vps4b	1704.33	-0.00840831	0.236367	-0.0355732	0.971623	0.984153	FALSE
ENSMUSG00000009927	Rps25	11315.6	0.643043	0.361283	1.77989	0.0750943	0.190025	FALSE
ENSMUSG00000009995	Tafazzin	625.508	0.356872	0.143373	2.48912	0.0128058	0.0622453	FALSE
ENSMUSG00000010025	Aldh3a2	492.186	0.170084	0.223893	0.759668	0.447453	0.609888	FALSE
ENSMUSG00000010045	Tmem115	582.92	0.01875	0.211211	0.0887739	0.929262	0.958993	FALSE
ENSMUSG00000010047	Hyal2	447.42	0.0295493	0.177989	0.166018	0.868143	0.921478	FALSE
ENSMUSG00000010048	Ifrd2	378.848	0.74127	0.334339	2.21712	0.0266147	0.0985164	FALSE
ENSMUSG00000010051	Hyal1	141.068	-1.56551	0.886634	-1.76567	0.0774506	0.193896	FALSE
ENSMUSG00000010054	Tusc2	745.662	0.557935	0.336512	1.658	0.0973183	0.22399	FALSE
ENSMUSG00000010057	Nprl2	168.346	-0.229054	0.291582	-0.785558	0.432126	0.59697	FALSE
ENSMUSG00000010064	Slc38a3	807.36	-0.94418	0.39199	-2.40868	0.0160103	0.0713871	FALSE
ENSMUSG00000010066	Cacna2d2	56.009	-1.70605	0.935174	-1.82432	0.0681041	0.178454	FALSE
ENSMUSG00000010067	Rassf1	340.521	-0.325088	0.29768	-1.09207	0.274802	0.442667	FALSE
ENSMUSG00000010080	Epn3	3311.55	-0.59041	0.434818	-1.35783	0.174517	0.329976	FALSE
ENSMUSG00000010095	Slc3a2	2075.26	-0.0685373	0.201283	-0.340502	0.733478	0.833201	FALSE
ENSMUSG00000010097	Nxf1	900.397	0.183435	0.234714	0.781525	0.434493	0.598931	FALSE
ENSMUSG00000010110	Stx5a	692.003	0.0769788	0.179067	0.429889	0.667276	0.785776	FALSE
ENSMUSG00000010122	Slc47a1	153.704	0.253728	0.332301	0.763547	0.445137	0.607804	FALSE
ENSMUSG00000010154	Spire2	191.958	-0.492647	0.395337	-1.24615	0.212711	0.375401	FALSE
ENSMUSG00000010175	Prox1	53.3819	-0.589982	0.848778	-0.695096	0.486995	0.643915	FALSE
ENSMUSG00000010205	Raver1	537.743	-0.726324	0.392535	-1.85034	0.0642645	0.171859	FALSE
ENSMUSG00000010277	2610507B11Rik	3674.35	-0.709277	0.381789	-1.85777	0.0632013	0.170116	FALSE
ENSMUSG00000010290	AI597479	271.894	0.159549	0.264087	0.604154	0.545741	0.692853	FALSE
ENSMUSG00000010307	Tmem86a	262.014	0.270496	0.382716	0.70678	0.479703	0.638606	FALSE
ENSMUSG00000010311	Optc	320.791	-1.08586	0.862466	-1.25902	0.208025	0.370292	FALSE
ENSMUSG00000010358	Ifi35	1396.64	1.54544	0.256584	6.02312	1.71e-09	2.78e-07	TRUE
ENSMUSG00000010362	Rdm1	321.556	0.570836	0.368491	1.54912	0.121354	0.258671	FALSE
ENSMUSG00000010376	Nedd8	1744.53	0.409446	0.250222	1.63633	0.101771	0.22997	FALSE
ENSMUSG00000010392	Gosr1	450.064	-0.146032	0.305693	-0.477708	0.632858	0.760354	FALSE
ENSMUSG00000010406	Mrpl52	946.617	1.06116	0.357536	2.968	0.00299748	0.0255291	TRUE
ENSMUSG00000010453	Kansl3	474.668	-0.973048	0.334693	-2.90729	0.00364579	0.0287241	TRUE
ENSMUSG00000010492	Uckl1os	47.9998	-2.0411	0.99889	-2.04337	0.0410158	0.128796	FALSE
ENSMUSG00000010517	Faf1	1041.39	0.499558	0.165545	3.01765	0.00254739	0.0230024	FALSE
ENSMUSG00000010538	Tsacc	26.0225	1.17259	0.957188	1.22503	0.220563	0.384141	FALSE
ENSMUSG00000010554	Mettl16	287.168	-0.609142	0.244759	-2.48874	0.0128196	0.0622902	FALSE
ENSMUSG00000010601	Apol7a	770.853	0.355899	0.24966	1.42553	0.154003	0.3036	FALSE
ENSMUSG00000010607	Pigyl	304.962	1.11889	0.358098	3.12455	0.0017808	0.0186043	TRUE
ENSMUSG00000010608	Rbm25	345.778	-1.05997	0.35832	-2.95816	0.00309484	0.0260333	TRUE
ENSMUSG00000010609	Psen2	236.019	0.327155	0.332292	0.984539	0.324851	0.494506	FALSE
ENSMUSG00000010660	Plcd1	1495.56	-0.537436	0.353077	-1.52215	0.127971	0.267674	FALSE
ENSMUSG00000010663	Fads1	2635.91	0.221947	0.183847	1.20724	0.227339	0.390937	FALSE
ENSMUSG00000010721	Lmbr1	314.079	0.912503	0.321861	2.83508	0.00458137	0.033137	TRUE
ENSMUSG00000010751	Tnfrsf22	46.9811	0.49025	0.61222	0.800773	0.423263	0.588412	FALSE
ENSMUSG00000010755	Cars	377.118	-0.160734	0.226094	-0.710917	0.477136	0.636492	FALSE
ENSMUSG00000010760	Phlda2	71.878	0.283044	0.42422	0.66721	0.504638	0.658604	FALSE
ENSMUSG00000010797	Wnt2	331.125	0.383237	0.391424	0.979085	0.327538	0.496327	FALSE
ENSMUSG00000010803	Gabra1	36.1222	-0.420282	1.17185	-0.358649	0.719858	0.823568	FALSE
ENSMUSG00000010830	Kdelr3	63.6909	0.722735	0.519739	1.39057	0.164355	0.316374	FALSE
ENSMUSG00000010911	Apip	382.386	0.304075	0.315793	0.962894	0.335601	0.504433	FALSE
ENSMUSG00000010914	Pdhx	352.216	-0.122699	0.321323	-0.381854	0.70257	0.811192	FALSE
ENSMUSG00000010936	Vac14	217.221	-0.366019	0.378193	-0.967809	0.33314	0.501854	FALSE
ENSMUSG00000011034	Slc5a1	2340.91	-0.52352	0.341554	-1.53276	0.125335	0.264145	FALSE
ENSMUSG00000011096	Akt1s1	718.965	0.391808	0.184339	2.12547	0.033547	0.113853	FALSE
ENSMUSG00000011114	Tbrg1	2217.82	0.610675	0.17736	3.44313	0.000575013	0.00911206	TRUE
ENSMUSG00000011148	Adssl1	173.412	0.772637	0.413233	1.86974	0.0615204	0.167142	FALSE
ENSMUSG00000011158	Brf1	174.751	-0.669397	0.401817	-1.66593	0.0957283	0.221263	FALSE
ENSMUSG00000011171	Vipr2	79.1078	-1.95111	0.713174	-2.73581	0.00622272	0.0402181	TRUE
ENSMUSG00000011179	Odc1	11150.2	1.24494	0.286823	4.34045	1.42e-05	0.000608157	TRUE
ENSMUSG00000011254	Thg1l	69.3035	0.525541	0.407071	1.29103	0.196693	0.35673	FALSE
ENSMUSG00000011257	Pabpc4	587.421	0.596847	0.232912	2.56254	0.0103909	0.0551432	FALSE
ENSMUSG00000011267	Zfp296	162.813	-0.135521	0.335372	-0.404091	0.686146	0.79865	FALSE
ENSMUSG00000011306	Sugp1	276.898	-0.488192	0.330664	-1.4764	0.139838	0.284598	FALSE
ENSMUSG00000011382	Dhdh	65.3098	-1.83439	0.636593	-2.88157	0.00395701	0.0301785	TRUE
ENSMUSG00000011427	Zfp790	104.832	-0.806491	0.372922	-2.16263	0.0305698	0.107544	FALSE
ENSMUSG00000011658	Fuz	210.258	-0.161349	0.248152	-0.650205	0.51556	0.666884	FALSE
ENSMUSG00000011752	Pgam1	4661	0.495125	0.295292	1.67673	0.0935954	0.218144	FALSE
ENSMUSG00000011831	Evi5	504.889	-0.519283	0.274784	-1.88979	0.0587867	0.161646	FALSE
ENSMUSG00000011832	Evi5l	206.283	-0.696013	0.40807	-1.70562	0.0880787	0.210426	FALSE
ENSMUSG00000011837	Snapc2	328.144	0.000641791	0.289615	0.00221601	0.998232	0.999235	FALSE
ENSMUSG00000011877	Git1	845.52	-1.11583	0.4231	-2.63728	0.00835733	0.0482553	TRUE
ENSMUSG00000011884	Gltp	5893.64	-0.232553	0.237941	-0.977358	0.328392	0.497124	FALSE
ENSMUSG00000011958	Bnip2	825.976	0.422737	0.255765	1.65283	0.0983651	0.225372	FALSE
ENSMUSG00000011960	Ccnt1	310.954	-0.314174	0.25618	-1.22638	0.220056	0.383623	FALSE
ENSMUSG00000012017	Scarf2	111.982	-0.30343	0.627919	-0.483231	0.628931	0.757717	FALSE
ENSMUSG00000012076	Brms1l	190.551	0.156632	0.296535	0.528208	0.597355	0.734182	FALSE
ENSMUSG00000012114	Med15	597.122	-0.436277	0.283481	-1.539	0.123804	0.261646	FALSE
ENSMUSG00000012117	Dhdds	684.205	0.0314216	0.136372	0.230411	0.817772	0.891546	FALSE
ENSMUSG00000012123	Crybg2	1872.15	-0.941274	0.476043	-1.97729	0.0480092	0.14206	FALSE
ENSMUSG00000012126	Ubxn11	25.4708	0.116798	0.894853	0.130522	0.896154	0.939113	FALSE
ENSMUSG00000012187	Mogat1	183.487	0.426496	0.688139	0.619782	0.535401	0.683862	FALSE
ENSMUSG00000012296	Tjap1	191.583	-0.640241	0.353859	-1.80931	0.0704028	0.182307	FALSE
ENSMUSG00000012350	Ehf	3474.64	-0.561487	0.366552	-1.53181	0.12557	0.264488	FALSE
ENSMUSG00000012405	Rpl15	19028	0.82591	0.337566	2.44666	0.0144185	0.0670277	FALSE
ENSMUSG00000012422	Tmem167	849.675	1.21787	0.326052	3.7352	0.000187569	0.00423998	TRUE
ENSMUSG00000012428	Steap4	230.232	2.53666	0.427998	5.92679	3.09e-09	4.44e-07	TRUE
ENSMUSG00000012429	Mplkip	107.435	1.24855	0.436058	2.86326	0.00419305	0.0313308	TRUE
ENSMUSG00000012443	Kif11	132.755	0.622684	0.600515	1.03692	0.299775	0.469913	FALSE
ENSMUSG00000012483	Rpa3	159.999	1.48785	0.554716	2.68219	0.00731418	0.0441841	TRUE
ENSMUSG00000012519	Mlkl	66.8293	2.87014	0.780986	3.67502	0.000237827	0.00500758	TRUE
ENSMUSG00000012535	Tnpo3	743.667	-0.227166	0.229174	-0.991241	0.321568	0.491869	FALSE
ENSMUSG00000012609	Ttll5	117.259	-0.98223	0.458051	-2.14437	0.0320032	0.110424	FALSE
ENSMUSG00000012640	Zfp715	153.593	0.637842	0.370043	1.7237	0.0847626	0.205234	FALSE
ENSMUSG00000012848	Rps5	21979.5	0.625257	0.354219	1.76517	0.0775349	0.194065	FALSE
ENSMUSG00000013033	Adgrl1	287.21	-1.68578	0.389183	-4.33159	1.48e-05	0.000623387	TRUE
ENSMUSG00000013076	Amotl1	535.447	-1.25709	0.465903	-2.69819	0.00697182	0.0430423	TRUE
ENSMUSG00000013089	Etv5	248.199	-1.26007	0.340133	-3.70466	0.000211678	0.00459895	TRUE
ENSMUSG00000013150	Gfod2	307.684	-0.0966876	0.193835	-0.498814	0.61791	0.750068	FALSE
ENSMUSG00000013155	Enkd1	44.9156	0.369991	0.825499	0.448202	0.654007	0.775547	FALSE
ENSMUSG00000013160	Atp6v0d1	2105.21	0.201527	0.171162	1.17741	0.239033	0.403434	FALSE
ENSMUSG00000013236	Ptprs	804.655	-1.08793	0.409765	-2.65502	0.00793035	0.0465985	TRUE
ENSMUSG00000013275	Slc41a1	1193.48	-0.493473	0.302351	-1.63212	0.102654	0.230972	FALSE
ENSMUSG00000013367	Iglon5	33.7338	-2.50429	0.839667	-2.98248	0.00285922	0.024722	TRUE
ENSMUSG00000013415	Igf2bp1	30.2075	-0.855223	0.920206	-0.929382	0.352691	0.520905	FALSE
ENSMUSG00000013419	Zfp651	218.572	-0.919066	0.576053	-1.59545	0.110611	0.243102	FALSE
ENSMUSG00000013465	Nelfb	960.479	0.268605	0.192669	1.39412	0.16328	0.315016	FALSE
ENSMUSG00000013483	Card14	217.573	-0.934047	0.460141	-2.02992	0.042365	0.131729	FALSE
ENSMUSG00000013495	Tmem175	374.12	0.00643265	0.218733	0.0294087	0.976539	0.987157	FALSE
ENSMUSG00000013523	Bcas1	845.921	-1.45611	0.489351	-2.97558	0.00292432	0.0251035	TRUE
ENSMUSG00000013539	Tango2	156.202	0.713642	0.412414	1.7304	0.083559	0.203408	FALSE
ENSMUSG00000013584	Aldh1a2	249.001	-0.583907	0.555983	-1.05022	0.293616	0.462597	FALSE
ENSMUSG00000013593	Ndufs2	2529.71	0.747115	0.27181	2.74867	0.00598385	0.0393084	TRUE
ENSMUSG00000013611	Snx31	774.938	-2.55119	0.438217	-5.82176	5.82e-09	7.95e-07	TRUE
ENSMUSG00000013622	Atraid	1196.73	0.561465	0.294006	1.9097	0.0561713	0.156632	FALSE
ENSMUSG00000013629	Cad	243.252	0.815956	0.347646	2.34709	0.0189207	0.0793295	FALSE
ENSMUSG00000013643	Lypd8	62.9204	2.27228	0.683695	3.32354	0.000888842	0.0120397	TRUE
ENSMUSG00000013646	Sh3bp5l	1007.41	-0.249363	0.253785	-0.982577	0.325815	0.495022	FALSE
ENSMUSG00000013662	Atad1	927.319	0.196608	0.202611	0.970373	0.331861	0.500376	FALSE
ENSMUSG00000013663	Pten	1607.12	0.218271	0.204086	1.0695	0.284844	0.453596	FALSE
ENSMUSG00000013698	Pea15a	5667.97	-0.164088	0.187273	-0.8762	0.380922	0.548972	FALSE
ENSMUSG00000013701	Timm23	2199.38	1.21166	0.334918	3.61778	0.000297147	0.00580841	TRUE
ENSMUSG00000013736	Trnt1	180.74	0.562585	0.296277	1.89885	0.0575846	0.159562	FALSE
ENSMUSG00000013766	Ly6g6e	649.547	-0.248374	0.284209	-0.873914	0.382165	0.550027	FALSE
ENSMUSG00000013787	Ehmt2	1237.17	-0.381047	0.263534	-1.44591	0.148201	0.295752	FALSE
ENSMUSG00000013822	Elof1	1598.42	1.3223	0.312349	4.2334	2.3e-05	0.00088252	TRUE
ENSMUSG00000013833	Med16	677.678	-0.488833	0.2741	-1.78341	0.0745195	0.188951	FALSE
ENSMUSG00000013846	St3gal1	457.201	-1.66566	0.342671	-4.86081	1.17e-06	7.6e-05	TRUE
ENSMUSG00000013858	Tmem259	696.1	-0.192329	0.19789	-0.9719	0.3311	0.499694	FALSE
ENSMUSG00000013878	Rnf170	454.471	-0.197371	0.264637	-0.745819	0.455777	0.617007	FALSE
ENSMUSG00000013921	Clip3	304.616	-1.63841	0.685056	-2.39165	0.016773	0.073609	FALSE
ENSMUSG00000013973	Dedd	406.064	-0.0153998	0.233823	-0.065861	0.947489	0.969984	FALSE
ENSMUSG00000013997	Nit1	420.226	-0.148921	0.210115	-0.708759	0.478474	0.637654	FALSE
ENSMUSG00000014039	Prdm15	82.061	-1.68446	0.671608	-2.50811	0.0121379	0.0601344	FALSE
ENSMUSG00000014074	Rnf168	183.043	-1.00968	0.462123	-2.18488	0.0288976	0.103676	FALSE
ENSMUSG00000014075	Dynlt2b	163.976	1.08149	0.424683	2.54657	0.0108786	0.0568471	FALSE
ENSMUSG00000014077	Chp1	5401.91	-0.274559	0.226154	-1.21404	0.224734	0.388485	FALSE
ENSMUSG00000014158	Trpv4	245.05	-1.4099	0.476087	-2.96143	0.00306211	0.0258782	TRUE
ENSMUSG00000014177	Tvp23b	599.01	0.614668	0.226242	2.71686	0.00659044	0.0416103	TRUE
ENSMUSG00000014195	Dnajc7	979.408	-0.294102	0.192756	-1.52577	0.127068	0.266438	FALSE
ENSMUSG00000014198	Zfp385c	23.9286	-0.395117	0.927153	-0.426162	0.66999	0.786961	FALSE
ENSMUSG00000014226	Cacybp	719.948	0.587618	0.344361	1.7064	0.087933	0.210189	FALSE
ENSMUSG00000014232	Cluap1	177.805	-0.0689979	0.229537	-0.300596	0.763723	0.855379	FALSE
ENSMUSG00000014243	Zswim7	113.832	1.18537	0.415405	2.85352	0.00432375	0.0319227	TRUE
ENSMUSG00000014245	Pigl	59.5607	0.696135	0.436786	1.59376	0.110989	0.243618	FALSE
ENSMUSG00000014294	Ndufa2	1839.07	0.940433	0.364916	2.57712	0.00996262	0.0537485	FALSE
ENSMUSG00000014301	Pam16	239.962	0.69459	0.386726	1.79608	0.0724816	0.185473	FALSE
ENSMUSG00000014303	Glis2	225.317	-0.576812	0.453747	-1.27122	0.20365	0.364973	FALSE
ENSMUSG00000014313	Cox6c	2328.52	0.883728	0.376681	2.34609	0.0189713	0.079449	FALSE
ENSMUSG00000014329	Bicc1	65.9558	-0.997017	0.856937	-1.16347	0.244641	0.410462	FALSE
ENSMUSG00000014349	Ube2z	3145.58	0.252475	0.126512	1.99567	0.0459701	0.138428	FALSE
ENSMUSG00000014351	Gip	32.0281	-1.63612	0.631012	-2.59285	0.00951852	0.0523461	FALSE
ENSMUSG00000014353	Tmem87b	406.612	-0.10432	0.217154	-0.480396	0.630946	0.758937	FALSE
ENSMUSG00000014355	Anapc1	959.592	0.441141	0.188524	2.33998	0.0192849	0.0803675	FALSE
ENSMUSG00000014361	Mertk	132.874	-1.59982	0.623344	-2.56651	0.0102727	0.0548146	FALSE
ENSMUSG00000014402	Tsg101	1974.28	0.301144	0.178882	1.68348	0.0922823	0.216452	FALSE
ENSMUSG00000014418	Hps5	223.356	-0.143422	0.289932	-0.494673	0.620831	0.752142	FALSE
ENSMUSG00000014426	Map3k4	200.949	-0.815491	0.458975	-1.77676	0.075607	0.190716	FALSE
ENSMUSG00000014444	Piezo1	550.916	-0.81704	0.486865	-1.67817	0.0933146	0.217713	FALSE
ENSMUSG00000014470	Rnf166	455.495	0.0233689	0.234423	0.0996872	0.920593	0.954305	FALSE
ENSMUSG00000014496	Ankrd28	203.644	-0.308088	0.377895	-0.815274	0.414915	0.58109	FALSE
ENSMUSG00000014498	Ankrd52	372.175	-0.513398	0.509583	-1.00749	0.313701	0.483686	FALSE
ENSMUSG00000014504	Srp19	254.367	1.02106	0.305789	3.33912	0.000840452	0.0115947	TRUE
ENSMUSG00000014547	Wdfy2	44.4612	-1.0374	0.746445	-1.38979	0.164592	0.316785	FALSE
ENSMUSG00000014550	Rbsn	339.002	-0.353243	0.300238	-1.17655	0.239377	0.403711	FALSE
ENSMUSG00000014551	Mrps25	717.753	0.739804	0.223235	3.31402	0.000919654	0.0123017	TRUE
ENSMUSG00000014554	Dguok	408.661	0.0935068	0.27722	0.337302	0.735889	0.834966	FALSE
ENSMUSG00000014592	Camta1	203.738	-0.720609	0.32981	-2.18492	0.0288945	0.103676	FALSE
ENSMUSG00000014599	Csf1	139.971	-0.30784	0.643933	-0.478063	0.632605	0.760141	FALSE
ENSMUSG00000014601	Strip1	684.659	-0.425879	0.213995	-1.99014	0.0465759	0.139452	FALSE
ENSMUSG00000014602	Kif1a	515.086	-2.13326	0.413731	-5.15617	2.52e-07	2.11e-05	TRUE
ENSMUSG00000014606	Slc25a11	1854.79	0.374569	0.239836	1.56177	0.118341	0.254052	FALSE
ENSMUSG00000014633	Cmc2	174.032	1.07947	0.300691	3.58997	0.000330721	0.00623253	TRUE
ENSMUSG00000014668	Chfr	510.458	0.590554	0.25214	2.34217	0.0191719	0.07997	FALSE
ENSMUSG00000014725	Adam28	317.673	0.241443	0.353616	0.682781	0.494745	0.650068	FALSE
ENSMUSG00000014748	Tex261	1741.42	0.543357	0.173403	3.1335	0.00172736	0.018284	FALSE
ENSMUSG00000014763	Fam120b	307.63	-0.451333	0.256141	-1.76205	0.0780604	0.194705	FALSE
ENSMUSG00000014767	Tbp	188.508	0.151032	0.270906	0.557507	0.577181	0.717945	FALSE
ENSMUSG00000014769	Psmb1	3021.64	0.611276	0.305805	1.99891	0.0456181	0.13786	FALSE
ENSMUSG00000014771	Pdcd2	190.497	0.629177	0.403576	1.559	0.118995	0.255	FALSE
ENSMUSG00000014773	Dll1	218.315	-1.01084	0.434825	-2.3247	0.0200878	0.0825538	FALSE
ENSMUSG00000014776	Nol3	102.615	-0.106618	0.496804	-0.214607	0.830073	0.898607	FALSE
ENSMUSG00000014778	Fhod1	45.6101	-0.515875	0.608147	-0.848273	0.396286	0.56428	FALSE
ENSMUSG00000014791	Elmo3	620.585	-0.124055	0.194807	-0.63681	0.524249	0.673971	FALSE
ENSMUSG00000014813	Stc1	36.5508	-1.87882	1.04412	-1.79944	0.0719494	0.184725	FALSE
ENSMUSG00000014837	4931428F04Rik	30.245	-1.46295	1.00138	-1.46093	0.144034	0.289938	FALSE
ENSMUSG00000014846	Tppp3	833.133	-0.387511	0.291271	-1.33041	0.183383	0.340372	FALSE
ENSMUSG00000014850	Msh3	93.0691	-0.640937	0.503356	-1.27333	0.202902	0.363975	FALSE
ENSMUSG00000014856	Tmem208	457.27	1.14363	0.400475	2.85568	0.00429444	0.0317407	TRUE
ENSMUSG00000014859	E2f4	504.08	-0.422135	0.306767	-1.37608	0.168798	0.322147	FALSE
ENSMUSG00000014867	Surf4	3638.4	1.05829	0.205195	5.15751	2.5e-07	2.11e-05	TRUE
ENSMUSG00000014873	Surf2	135.507	-0.333156	0.313239	-1.06358	0.287519	0.45661	FALSE
ENSMUSG00000014905	Dnajb9	549.261	0.595697	0.330651	1.80159	0.0716103	0.184156	FALSE
ENSMUSG00000014907	Naf1	116.693	-0.00194514	0.412642	-0.00471387	0.996239	0.998214	FALSE
ENSMUSG00000014932	Yes1	296.317	0.437054	0.288065	1.51721	0.129215	0.269161	FALSE
ENSMUSG00000014956	Ppp1cb	5774.78	1.08893	0.328792	3.31192	0.000926585	0.0123581	TRUE
ENSMUSG00000014959	Gorasp2	1691.28	0.224038	0.167697	1.33597	0.181559	0.338739	FALSE
ENSMUSG00000014980	Tsen15	149.09	0.67397	0.41418	1.62724	0.103686	0.232375	FALSE
ENSMUSG00000015002	Efr3a	857.094	-0.0485223	0.167181	-0.290238	0.771634	0.860828	FALSE
ENSMUSG00000015013	Trappc2l	477.062	0.785897	0.334875	2.34684	0.0189335	0.0793395	FALSE
ENSMUSG00000015016	Acsf3	166.681	-0.367503	0.568643	-0.646281	0.518097	0.669215	FALSE
ENSMUSG00000015023	Ddx19a	603.589	0.26654	0.186492	1.42923	0.152938	0.302069	FALSE
ENSMUSG00000015027	Galns	135.577	0.218046	0.315681	0.690716	0.489744	0.646297	FALSE
ENSMUSG00000015083	C8g	25.1239	0.225738	0.837144	0.269652	0.787428	0.870567	FALSE
ENSMUSG00000015085	Entpd2	186.139	0.110163	0.332077	0.331741	0.740085	0.838194	FALSE
ENSMUSG00000015087	Rabl6	634.784	-0.442123	0.248615	-1.77835	0.075347	0.190295	FALSE
ENSMUSG00000015090	Ptgds	38028.2	-1.38067	0.226057	-6.10759	1.01e-09	1.77e-07	TRUE
ENSMUSG00000015092	Edf1	1583.19	0.273676	0.204355	1.33922	0.1805	0.337178	FALSE
ENSMUSG00000015093	Clic3	2740.24	-0.0624434	0.241464	-0.258603	0.795942	0.876721	FALSE
ENSMUSG00000015094	Npdc1	646.535	0.531174	0.255201	2.08139	0.0373979	0.121835	FALSE
ENSMUSG00000015095	Fbxw5	1041.84	0.124174	0.173361	0.716274	0.473822	0.633683	FALSE
ENSMUSG00000015112	Slc25a13	418.385	0.525869	0.223897	2.34871	0.0188386	0.079123	FALSE
ENSMUSG00000015120	Ube2i	1427.73	0.40256	0.194386	2.07093	0.0383654	0.123695	FALSE
ENSMUSG00000015126	Tsr3	157.549	0.0557373	0.42973	0.129703	0.896801	0.939637	FALSE
ENSMUSG00000015127	Unkl	198.731	-0.450998	0.364057	-1.23881	0.215416	0.378192	FALSE
ENSMUSG00000015133	Lrrk1	429.153	-0.601353	0.471972	-1.27413	0.202618	0.36361	FALSE
ENSMUSG00000015134	Aldh1a3	2281.95	0.650832	0.341828	1.90397	0.0569138	0.158153	FALSE
ENSMUSG00000015143	Actn1	310.785	-0.867803	0.593187	-1.46295	0.143481	0.289252	FALSE
ENSMUSG00000015149	Sirt2	851.221	-0.712049	0.22236	-3.20224	0.00136363	0.0158478	TRUE
ENSMUSG00000015165	Hnrnpl	1709.19	-0.275556	0.256235	-1.0754	0.282194	0.450639	FALSE
ENSMUSG00000015176	Nolc1	297.131	-1.24697	0.397657	-3.13579	0.00171391	0.0182114	TRUE
ENSMUSG00000015189	Casd1	318.937	-0.0455206	0.276732	-0.164494	0.869343	0.922413	FALSE
ENSMUSG00000015202	Cnksr3	572.776	-0.235807	0.277151	-0.850825	0.394867	0.562929	FALSE
ENSMUSG00000015214	Mtmr1	703.2	0.0710371	0.233088	0.304765	0.760545	0.853011	FALSE
ENSMUSG00000015217	Hmgb3	394.19	0.792751	0.315451	2.51307	0.0119685	0.059511	FALSE
ENSMUSG00000015222	Map2	401.72	-0.944847	0.399318	-2.36615	0.017974	0.077046	FALSE
ENSMUSG00000015224	Cyp2j9	117.224	-0.109733	0.624186	-0.175802	0.86045	0.917329	FALSE
ENSMUSG00000015243	Abca1	164.193	-0.803131	0.450759	-1.78173	0.0747932	0.189469	FALSE
ENSMUSG00000015247	Nipsnap3b	469.756	1.07066	0.330698	3.23758	0.0012055	0.0145427	TRUE
ENSMUSG00000015289	Lage3	655.467	1.30392	0.326013	3.99959	6.35e-05	0.00191116	TRUE
ENSMUSG00000015290	Ubl4a	1012.03	0.424521	0.243235	1.74531	0.0809312	0.199607	FALSE
ENSMUSG00000015291	Gdi1	1355.11	0.0408643	0.229632	0.177956	0.858758	0.916003	FALSE
ENSMUSG00000015305	Sash1	260.484	-0.72291	0.410626	-1.76051	0.0783216	0.19511	FALSE
ENSMUSG00000015312	Gadd45b	165.462	0.121279	0.307368	0.394571	0.693159	0.804112	FALSE
ENSMUSG00000015335	Zdhhc12	152.188	0.0767375	0.201793	0.380278	0.703739	0.812062	FALSE
ENSMUSG00000015337	Endog	89.3574	1.12248	0.667433	1.68178	0.0926108	0.216887	FALSE
ENSMUSG00000015340	Cybb	47.0532	1.942	0.539444	3.6	0.000318214	0.00609161	TRUE
ENSMUSG00000015341	Golga7	2469.61	0.569731	0.237379	2.40009	0.0163912	0.0725636	FALSE
ENSMUSG00000015342	Xk	77.0034	-0.438053	0.524646	-0.83495	0.403746	0.570851	FALSE
ENSMUSG00000015354	Pcolce2	141.976	-0.364991	0.49129	-0.742925	0.457527	0.618437	FALSE
ENSMUSG00000015357	Clpx	649.457	0.214574	0.165018	1.3003	0.193497	0.352838	FALSE
ENSMUSG00000015363	Trabd	1270.33	0.270258	0.154544	1.74875	0.080335	0.198757	FALSE
ENSMUSG00000015377	Dennd6b	31.3759	-1.47557	1.08926	-1.35466	0.175526	0.330617	FALSE
ENSMUSG00000015396	Cd83	21.6527	0.507975	1.091	0.465606	0.641498	0.766964	FALSE
ENSMUSG00000015401	Cltrn	822.983	-0.311727	0.423294	-0.736433	0.461467	0.622037	FALSE
ENSMUSG00000015405	Ace2	139.599	-1.46936	0.448981	-3.27266	0.0010654	0.0135165	TRUE
ENSMUSG00000015461	Atf6b	465.227	-0.234832	0.232134	-1.01162	0.311719	0.482047	FALSE
ENSMUSG00000015474	Ppt2	467.969	0.0339975	0.313926	0.108298	0.91376	0.950254	FALSE
ENSMUSG00000015476	Prrt1	36.8289	-2.24381	0.959555	-2.33838	0.0193674	0.0806619	FALSE
ENSMUSG00000015478	Rnf5	573.252	0.492221	0.288101	1.7085	0.0875436	0.209441	FALSE
ENSMUSG00000015488	Cacfd1	571.031	0.200237	0.168645	1.18733	0.235097	0.399238	FALSE
ENSMUSG00000015501	Hivep2	241.036	-0.61773	0.513879	-1.20209	0.229328	0.392872	FALSE
ENSMUSG00000015522	Arnt	648.666	-0.133731	0.24413	-0.547787	0.583838	0.72358	FALSE
ENSMUSG00000015533	Itga2	32.1751	-0.790851	0.9783	-0.808394	0.418864	0.584414	FALSE
ENSMUSG00000015536	Mocs2	1142.52	-0.0397083	0.232016	-0.171145	0.86411	0.919363	FALSE
ENSMUSG00000015542	Nat9	253.11	0.209349	0.27578	0.759115	0.447784	0.610224	FALSE
ENSMUSG00000015568	Lpl	168.695	-0.254077	0.419138	-0.60619	0.544389	0.691722	FALSE
ENSMUSG00000015575	Atp6v0e	2093.75	0.86448	0.298277	2.89825	0.00375254	0.0291902	TRUE
ENSMUSG00000015597	Zfp318	106.196	-1.08827	0.466433	-2.33318	0.0196389	0.0815189	FALSE
ENSMUSG00000015605	Srf	481.976	-0.25729	0.331602	-0.775899	0.437809	0.601376	FALSE
ENSMUSG00000015647	Lama5	515.424	-0.920234	0.453379	-2.02972	0.0423846	0.131752	FALSE
ENSMUSG00000015652	Steap1	37.2205	2.18858	0.901916	2.42658	0.0152417	0.0692733	FALSE
ENSMUSG00000015653	Steap2	298.929	0.697181	0.365897	1.90541	0.0567274	0.157796	FALSE
ENSMUSG00000015656	Hspa8	10382.6	0.184528	0.192173	0.960219	0.336945	0.505973	FALSE
ENSMUSG00000015659	Serac1	32.7086	-0.376361	0.875041	-0.430107	0.667118	0.785776	FALSE
ENSMUSG00000015668	Pdzd11	620.748	0.298565	0.202588	1.47376	0.140547	0.285446	FALSE
ENSMUSG00000015671	Psma2	2309.87	0.989254	0.288015	3.43473	0.00059315	0.00931294	TRUE
ENSMUSG00000015672	Mrpl32	245.467	0.940225	0.393747	2.38789	0.0169455	0.0741039	FALSE
ENSMUSG00000015697	Setdb1	188.412	-0.743316	0.463981	-1.60204	0.109147	0.24097	FALSE
ENSMUSG00000015702	Anxa9	1456.04	-0.245168	0.276236	-0.887534	0.374792	0.543056	FALSE
ENSMUSG00000015709	Arnt2	143.473	-1.11377	0.371628	-2.997	0.00272654	0.024004	TRUE
ENSMUSG00000015711	Prune1	833.694	0.102095	0.169196	0.603413	0.546234	0.693193	FALSE
ENSMUSG00000015714	Cers2	1679.28	0.341553	0.232874	1.46669	0.142461	0.288077	FALSE
ENSMUSG00000015733	Capza2	3004.02	0.492883	0.209063	2.35759	0.0183941	0.0778838	FALSE
ENSMUSG00000015745	Plekho1	80.3048	0.584737	0.580198	1.00782	0.313539	0.483553	FALSE
ENSMUSG00000015747	Vps45	247.797	0.030594	0.279334	0.109525	0.912786	0.949821	FALSE
ENSMUSG00000015748	Prpf3	138.233	-1.02043	0.333054	-3.06387	0.00218496	0.0210089	TRUE
ENSMUSG00000015749	Anp32e	1618.89	-0.0567849	0.336422	-0.16879	0.865962	0.91997	FALSE
ENSMUSG00000015750	Aph1a	3391.83	0.746029	0.196748	3.7918	0.000149557	0.00360847	TRUE
ENSMUSG00000015755	Tab2	950.729	-0.675268	0.30201	-2.23592	0.0253573	0.0955732	FALSE
ENSMUSG00000015757	Ppil4	280.952	-0.103433	0.257233	-0.402099	0.687611	0.799738	FALSE
ENSMUSG00000015759	Cnih1	1806.96	0.760994	0.33597	2.26507	0.0235085	0.0910114	FALSE
ENSMUSG00000015766	Eps8	783.327	-0.639041	0.432516	-1.4775	0.139542	0.284209	FALSE
ENSMUSG00000015776	Med22	1107.58	0.252034	0.22161	1.13729	0.255418	0.422006	FALSE
ENSMUSG00000015790	Surf1	455.255	0.287329	0.296928	0.967671	0.333209	0.501854	FALSE
ENSMUSG00000015804	Med28	1046.17	1.03838	0.281694	3.68622	0.000227614	0.00485244	TRUE
ENSMUSG00000015806	Qdpr	1365.4	0.63827	0.291334	2.19085	0.0284625	0.102682	FALSE
ENSMUSG00000015829	Tnr	277.674	-1.02538	0.419737	-2.44291	0.0145695	0.0673824	FALSE
ENSMUSG00000015837	Sqstm1	3494.99	0.0486675	0.13155	0.369954	0.711417	0.817602	FALSE
ENSMUSG00000015839	Nfe2l2	844.522	-0.661239	0.23994	-2.75585	0.005854	0.0386977	TRUE
ENSMUSG00000015843	Rxrg	25.618	0.314377	1.01589	0.309461	0.756971	0.85026	FALSE
ENSMUSG00000015846	Rxra	2449.02	-0.26918	0.314961	-0.854645	0.392748	0.561115	FALSE
ENSMUSG00000015850	Adamtsl4	640.253	-0.22183	0.490079	-0.452642	0.650806	0.773282	FALSE
ENSMUSG00000015852	Fcrls	73.2403	2.1648	0.766056	2.82591	0.0047147	0.0337677	TRUE
ENSMUSG00000015869	Prpsap1	609.021	0.148994	0.174569	0.853492	0.393387	0.561675	FALSE
ENSMUSG00000015880	Ncapg	78.6771	1.44018	0.525694	2.73957	0.00615201	0.0399134	TRUE
ENSMUSG00000015882	Lcorl	122.729	-0.612436	0.591508	-1.03538	0.300491	0.470657	FALSE
ENSMUSG00000015889	Lta4h	1059.21	0.0626516	0.148047	0.423187	0.672159	0.788694	FALSE
ENSMUSG00000015932	Dstn	16770.3	1.13563	0.273757	4.14829	3.35e-05	0.00117486	TRUE
ENSMUSG00000015937	Macroh2a1	1470.65	0.556106	0.167361	3.32278	0.000891239	0.0120397	FALSE
ENSMUSG00000015942	Gtf2ird2	54.2421	-1.45175	0.794216	-1.8279	0.0675642	0.177654	FALSE
ENSMUSG00000015943	Bola1	199.247	0.868858	0.410765	2.11522	0.0344111	0.115585	FALSE
ENSMUSG00000015944	Castor2	318.535	-0.92703	0.445863	-2.07918	0.0376007	0.122149	FALSE
ENSMUSG00000015947	Fcgr1	26.4563	1.92244	1.08924	1.76493	0.0775748	0.194065	FALSE
ENSMUSG00000015950	Ncf1	25.1764	2.07427	1.07031	1.93801	0.0526223	0.150265	FALSE
ENSMUSG00000015957	Wnt11	82.4903	-0.887192	0.596698	-1.48684	0.137058	0.280658	FALSE
ENSMUSG00000015961	Adss	5959.55	0.516053	0.210823	2.44781	0.0143729	0.066993	FALSE
ENSMUSG00000015962	1700016C15Rik	19.7438	0.438167	1.26247	0.347072	0.728537	0.82973	FALSE
ENSMUSG00000015968	Cacna1d	26.1072	-1.69542	1.0241	-1.65551	0.0978201	0.224841	FALSE
ENSMUSG00000015970	Chdh	38.7923	-2.91559	0.968537	-3.0103	0.00260989	0.0233504	TRUE
ENSMUSG00000015971	Actr8	203.457	-0.24751	0.310755	-0.79648	0.425753	0.590764	FALSE
ENSMUSG00000015980	Lrrc27	35.6199	0.336699	0.831482	0.404938	0.685523	0.798333	FALSE
ENSMUSG00000015981	Stk32c	52.2828	1.04512	0.813844	1.28418	0.199081	0.35972	FALSE
ENSMUSG00000015994	Fnta	900.009	0.218357	0.213634	1.02211	0.306731	0.477347	FALSE
ENSMUSG00000016018	Mtrex	455.365	-0.0748478	0.283298	-0.264202	0.791624	0.873624	FALSE
ENSMUSG00000016024	Lbp	102.012	0.268778	0.531105	0.506073	0.612806	0.746329	FALSE
ENSMUSG00000016028	Celsr1	764.699	-0.918548	0.56553	-1.62422	0.104328	0.233429	FALSE
ENSMUSG00000016087	Fli1	20.0072	-1.1475	1.16887	-0.981715	0.32624	0.495314	FALSE
ENSMUSG00000016128	Stard13	185.867	-1.60929	0.431546	-3.72914	0.000192137	0.00428644	TRUE
ENSMUSG00000016181	Utp25	61.0638	-1.98809	0.936029	-2.12396	0.0336735	0.114147	FALSE
ENSMUSG00000016194	Hsd11b1	22.8051	1.07454	1.03405	1.03915	0.298733	0.468806	FALSE
ENSMUSG00000016206	H2-M3	43.2099	1.20475	0.856769	1.40615	0.159679	0.310881	FALSE
ENSMUSG00000016252	Atp5e	4087.1	1.12031	0.417013	2.68652	0.00722	0.0438242	TRUE
ENSMUSG00000016253	Nelfcd	278.019	0.216589	0.295108	0.733931	0.462991	0.623536	FALSE
ENSMUSG00000016256	Ctsz	589.536	0.213933	0.271149	0.788986	0.43012	0.595008	FALSE
ENSMUSG00000016257	Prelid3b	614.531	0.311316	0.186626	1.66813	0.0952907	0.2207	FALSE
ENSMUSG00000016262	Sertad4	216.147	-0.176708	0.345667	-0.511209	0.609204	0.743259	FALSE
ENSMUSG00000016308	Ube2a	696.973	0.876506	0.349086	2.51086	0.0120439	0.0597986	FALSE
ENSMUSG00000016319	Slc25a5	8664.68	0.576633	0.226609	2.54461	0.0109398	0.057036	FALSE
ENSMUSG00000016344	Ppdpf	1008.79	-0.00306123	0.269002	-0.0113799	0.99092	0.9953	FALSE
ENSMUSG00000016346	Kcnq2	26.4117	-2.45612	1.58007	-1.55444	0.12008	0.256678	FALSE
ENSMUSG00000016349	Eef1a2	323.844	-0.591916	0.510996	-1.15836	0.246718	0.412828	FALSE
ENSMUSG00000016382	Pls3	4339.63	0.248869	0.256367	0.970752	0.331672	0.500172	FALSE
ENSMUSG00000016386	Mpped2	262.353	-0.835063	0.277896	-3.00495	0.00265624	0.0235949	TRUE
ENSMUSG00000016409	Nkap	176.279	0.123596	0.264738	0.46686	0.6406	0.766496	FALSE
ENSMUSG00000016427	Ndufa1	874.003	0.720616	0.348485	2.06786	0.0386535	0.124296	FALSE
ENSMUSG00000016477	E2f3	90.4333	-0.0372111	0.451183	-0.0824745	0.934269	0.961905	FALSE
ENSMUSG00000016481	Cr1l	1046.46	0.797799	0.233294	3.41971	0.000626872	0.00970833	TRUE
ENSMUSG00000016487	Ppfibp1	1082.53	-0.539293	0.291269	-1.85153	0.0640935	0.171503	FALSE
ENSMUSG00000016494	Cd34	232.184	0.132932	0.549508	0.24191	0.80885	0.885762	FALSE
ENSMUSG00000016495	Plgrkt	342.498	0.449658	0.298629	1.50574	0.132133	0.273156	FALSE
ENSMUSG00000016496	Cd274	784.385	-0.168308	0.3911	-0.430346	0.666944	0.785706	FALSE
ENSMUSG00000016503	Gtf3a	430.898	0.994796	0.304207	3.27013	0.00107497	0.0135804	TRUE
ENSMUSG00000016510	Mtif3	90.8439	-0.604266	0.762496	-0.792484	0.428078	0.592997	FALSE
ENSMUSG00000016520	Lnx2	457.845	-0.460878	0.370857	-1.24274	0.213964	0.376785	FALSE
ENSMUSG00000016526	Dyrk3	32.3977	-0.655537	0.999452	-0.655896	0.511891	0.663901	FALSE
ENSMUSG00000016528	Mapkapk2	2221.66	0.64476	0.1446	4.45891	8.24e-06	0.000394368	TRUE
ENSMUSG00000016534	Lamp2	6818.61	1.05319	0.282805	3.7241	0.000196014	0.00432752	TRUE
ENSMUSG00000016541	Atxn10	2093.25	0.198184	0.146967	1.3485	0.177499	0.333213	FALSE
ENSMUSG00000016552	Foxred2	33.0356	-1.20657	0.913493	-1.32083	0.186557	0.344622	FALSE
ENSMUSG00000016554	Eif3d	1594.18	0.0350092	0.190396	0.183876	0.854111	0.913498	FALSE
ENSMUSG00000016559	H3f3b	10937.5	0.518628	0.193432	2.68118	0.00733625	0.0442315	FALSE
ENSMUSG00000016619	Nup50	781.293	0.083782	0.21325	0.392882	0.694406	0.804988	FALSE
ENSMUSG00000016637	Ift27	310.086	0.770298	0.320453	2.40378	0.0162265	0.0720216	FALSE
ENSMUSG00000016664	Pacsin2	1151.75	-0.787179	0.240037	-3.27941	0.00104025	0.0133066	TRUE
ENSMUSG00000016756	Cmah	1467.74	-1.08566	0.413623	-2.62476	0.008671	0.0495423	TRUE
ENSMUSG00000016757	Ttll12	774.575	0.222668	0.209903	1.06082	0.288774	0.457664	FALSE
ENSMUSG00000016758	Bik	134.358	0.687304	0.372761	1.84382	0.0652096	0.173536	FALSE
ENSMUSG00000016763	Scube1	32.1854	0.172007	1.05272	0.163392	0.870209	0.923189	FALSE
ENSMUSG00000016831	Tox4	770.523	-0.240805	0.254942	-0.944549	0.344889	0.513487	FALSE
ENSMUSG00000016833	Mrps18c	471.648	1.08144	0.369872	2.92383	0.00345758	0.0277828	TRUE
ENSMUSG00000016918	Sulf1	895.625	-0.680404	0.260958	-2.60733	0.00912508	0.0509422	FALSE
ENSMUSG00000016921	Srsf6	1528.61	0.191588	0.199462	0.960521	0.336793	0.505818	FALSE
ENSMUSG00000016933	Plcg1	374.707	-1.00107	0.337536	-2.96581	0.00301889	0.0256756	TRUE
ENSMUSG00000016940	Kctd2	476.153	-0.565237	0.224352	-2.51942	0.0117549	0.0589647	FALSE
ENSMUSG00000016946	Kctd5	2217.07	0.336561	0.207058	1.62545	0.104068	0.23293	FALSE
ENSMUSG00000016984	Etaa1	84.4298	0.563382	0.388971	1.44839	0.147508	0.294713	FALSE
ENSMUSG00000017002	Slpi	76.992	1.57063	0.616753	2.54661	0.0108776	0.0568471	FALSE
ENSMUSG00000017009	Sdc4	6508.9	0.217379	0.154179	1.40991	0.158566	0.309465	FALSE
ENSMUSG00000017057	Il13ra1	1487.34	2.15062	0.34728	6.19275	5.91e-10	1.05e-07	TRUE
ENSMUSG00000017119	Nbr1	1290.29	-1.00052	0.334387	-2.99209	0.00277074	0.0242487	TRUE
ENSMUSG00000017132	Cyth1	606.82	-0.963128	0.322577	-2.98574	0.00282898	0.0245226	TRUE
ENSMUSG00000017144	Rnd3	2285.27	0.0542332	0.292836	0.1852	0.853072	0.912673	FALSE
ENSMUSG00000017146	Brca1	61.6206	0.88195	0.588566	1.49847	0.13401	0.275907	FALSE
ENSMUSG00000017167	Cntnap1	82.0109	-0.869581	0.669874	-1.29813	0.194244	0.353652	FALSE
ENSMUSG00000017176	Nt5c3b	295.398	0.61503	0.276564	2.22382	0.0261605	0.0974165	FALSE
ENSMUSG00000017188	Coa3	1631.64	1.03038	0.306311	3.36383	0.000768677	0.010982	TRUE
ENSMUSG00000017204	Gsdma	29.39	2.4538	0.814733	3.01178	0.0025972	0.0233133	TRUE
ENSMUSG00000017210	Med24	440.865	-0.701203	0.308116	-2.27578	0.0228594	0.0894959	FALSE
ENSMUSG00000017221	Psmd3	1805.88	0.0894163	0.208693	0.428458	0.668318	0.786071	FALSE
ENSMUSG00000017264	Exosc10	383.863	-0.862669	0.400874	-2.15197	0.0313995	0.109206	FALSE
ENSMUSG00000017286	Glod4	1397.53	0.772118	0.290099	2.66156	0.00777788	0.0459998	TRUE
ENSMUSG00000017288	Vps53	584.462	-0.458684	0.317853	-1.44307	0.149001	0.297024	FALSE
ENSMUSG00000017291	Taok1	553.636	-0.727453	0.32934	-2.20882	0.0271872	0.0997982	FALSE
ENSMUSG00000017299	Dnttip1	291.692	0.293972	0.268298	1.09569	0.273214	0.440747	FALSE
ENSMUSG00000017300	Tnnc2	731.281	0.928001	0.441317	2.1028	0.0354832	0.117679	FALSE
ENSMUSG00000017307	Acot8	225.461	0.378559	0.273672	1.38326	0.166586	0.319272	FALSE
ENSMUSG00000017309	Cd300lg	48.5911	-1.41068	0.799848	-1.76368	0.0777856	0.194343	FALSE
ENSMUSG00000017314	Mpp2	240.314	-1.35983	0.324181	-4.19465	2.73e-05	0.0010166	TRUE
ENSMUSG00000017344	Vtn	1833.98	-1.26446	0.691469	-1.82865	0.067452	0.177496	FALSE
ENSMUSG00000017376	Nlk	427.192	-0.867018	0.29903	-2.89944	0.00373835	0.0291463	TRUE
ENSMUSG00000017386	Traf4	508.068	0.241187	0.244668	0.985773	0.324245	0.49408	FALSE
ENSMUSG00000017390	Aldoc	3301.57	0.467223	0.41308	1.13107	0.258024	0.424596	FALSE
ENSMUSG00000017400	Stac2	61.2883	-1.09321	1.26097	-0.866955	0.385966	0.554154	FALSE
ENSMUSG00000017404	Rpl19	19359.3	0.603944	0.320991	1.8815	0.0599042	0.163696	FALSE
ENSMUSG00000017405	Nek8	74.8031	-0.023927	0.366575	-0.0652716	0.947958	0.970142	FALSE
ENSMUSG00000017412	Cacnb4	32.6087	-0.828186	1.0182	-0.813379	0.416001	0.582032	FALSE
ENSMUSG00000017417	Plxdc1	38.8408	-0.224627	0.78252	-0.287055	0.77407	0.862367	FALSE
ENSMUSG00000017418	Arl5b	887.458	0.337757	0.286276	1.17983	0.238068	0.402452	FALSE
ENSMUSG00000017421	Zfp207	1945.95	0.296426	0.155316	1.90853	0.0563224	0.156893	FALSE
ENSMUSG00000017428	Psmd11	908.516	-0.0059789	0.183739	-0.0325401	0.974041	0.985819	FALSE
ENSMUSG00000017446	C1qtnf1	61.9107	0.0594184	0.708581	0.0838555	0.933171	0.961427	FALSE
ENSMUSG00000017466	Timp2	2453.24	-0.768172	0.199521	-3.85008	0.000118079	0.00306287	TRUE
ENSMUSG00000017478	Zc3h18	225.886	-1.62371	0.619963	-2.61905	0.00881749	0.0499401	TRUE
ENSMUSG00000017485	Top2b	780.092	-0.826621	0.246351	-3.35546	0.000792328	0.0112259	TRUE
ENSMUSG00000017491	Rarb	116.345	-0.472151	0.54516	-0.866078	0.386448	0.554611	FALSE
ENSMUSG00000017493	Igfbp4	769.708	1.12001	0.490759	2.28219	0.0224781	0.08846	FALSE
ENSMUSG00000017499	Cdc6	49.5001	0.374795	0.657248	0.570249	0.568509	0.711884	FALSE
ENSMUSG00000017548	Suz12	494.509	0.0174734	0.246403	0.0709138	0.943466	0.967723	FALSE
ENSMUSG00000017550	Atad5	38.9489	0.952434	0.74994	1.27001	0.20408	0.365279	FALSE
ENSMUSG00000017561	Crlf3	156.851	-0.264757	0.383913	-0.689629	0.490428	0.646824	FALSE
ENSMUSG00000017607	Tns4	3357.87	-1.02858	0.321624	-3.19808	0.00138347	0.0159561	TRUE
ENSMUSG00000017615	Tnfaip1	1709.25	-0.0628939	0.192836	-0.326152	0.74431	0.841461	FALSE
ENSMUSG00000017631	Abr	658.366	-1.37529	0.318448	-4.31874	1.57e-05	0.000656768	TRUE
ENSMUSG00000017639	Rab11fip4	403.722	-1.3817	0.442399	-3.1232	0.00178899	0.0186613	TRUE
ENSMUSG00000017664	Slc35c2	662.524	0.0653158	0.150089	0.435179	0.663432	0.782698	FALSE
ENSMUSG00000017667	Zfp334	57.8815	-0.634945	0.554964	-1.14412	0.252574	0.418777	FALSE
ENSMUSG00000017670	Elmo2	547.411	-0.737444	0.250213	-2.94726	0.00320599	0.0265581	TRUE
ENSMUSG00000017677	Wsb1	360.272	0.094653	0.282193	0.335419	0.737309	0.835882	FALSE
ENSMUSG00000017679	Ttpal	669.862	-0.337063	0.281785	-1.19617	0.23163	0.395292	FALSE
ENSMUSG00000017686	Rhot1	452.318	-0.456561	0.369826	-1.23453	0.217005	0.380177	FALSE
ENSMUSG00000017692	Rhbdl3	149.772	-0.887423	0.44077	-2.01335	0.0440783	0.135086	FALSE
ENSMUSG00000017697	Ada	35.9704	2.15284	0.836069	2.57496	0.0100251	0.0539578	FALSE
ENSMUSG00000017707	Serinc3	2804.38	-0.166443	0.155138	-1.07287	0.283328	0.451872	FALSE
ENSMUSG00000017713	Tha1	37.0239	0.11749	0.672911	0.1746	0.861394	0.91769	FALSE
ENSMUSG00000017715	Pgs1	635.552	0.542962	0.179206	3.02982	0.00244696	0.0224521	FALSE
ENSMUSG00000017716	Birc5	522.317	2.22877	0.306999	7.25985	3.88e-13	1.65e-10	TRUE
ENSMUSG00000017718	Afmid	93.141	0.0661777	0.605761	0.109247	0.913006	0.949905	FALSE
ENSMUSG00000017721	Pigt	2711.31	-0.114682	0.164004	-0.699265	0.484386	0.641919	FALSE
ENSMUSG00000017723	Wfdc2	2574.86	1.03386	0.287718	3.5933	0.00032652	0.00617897	TRUE
ENSMUSG00000017724	Etv4	75.579	1.84031	0.659739	2.78945	0.00527969	0.0364186	TRUE
ENSMUSG00000017734	Dbndd2	1717.11	0.31106	0.241212	1.28957	0.197199	0.35722	FALSE
ENSMUSG00000017737	Mmp9	21.2457	0.91884	1.33653	0.687482	0.491779	0.647822	FALSE
ENSMUSG00000017740	Slc12a5	338.145	-1.634	1.48078	-1.10348	0.269821	0.437557	FALSE
ENSMUSG00000017747	Ghdc	109.952	0.729955	0.40797	1.78924	0.0735767	0.187396	FALSE
ENSMUSG00000017754	Pltp	2020.32	-1.68028	0.244807	-6.86369	6.71e-12	2.03e-09	TRUE
ENSMUSG00000017756	Slc12a7	227.274	-0.523317	0.31714	-1.65011	0.0989201	0.226113	FALSE
ENSMUSG00000017760	Ctsa	1908.3	0.0830972	0.143487	0.579126	0.562504	0.706965	FALSE
ENSMUSG00000017764	Zswim1	150.667	-0.144217	0.31904	-0.452033	0.651245	0.773502	FALSE
ENSMUSG00000017765	Slc12a4	408.031	-0.527964	0.331501	-1.59265	0.111239	0.243933	FALSE
ENSMUSG00000017774	Myo1c	2055.07	-0.316083	0.377741	-0.836772	0.402721	0.569933	FALSE
ENSMUSG00000017776	Crk	2253.47	0.416432	0.199484	2.08755	0.0368386	0.120361	FALSE
ENSMUSG00000017778	Cox7c	1932.66	1.118	0.388213	2.87986	0.00397849	0.0302578	TRUE
ENSMUSG00000017781	Pitpna	2778.85	0.0724151	0.140834	0.514187	0.607122	0.741723	FALSE
ENSMUSG00000017801	Mlx	453.075	0.973187	0.29063	3.34855	0.000812367	0.011348	TRUE
ENSMUSG00000017802	Retreg3	3151.58	0.461608	0.162607	2.8388	0.00452839	0.0329522	FALSE
ENSMUSG00000017817	Jph2	57.3953	-0.280129	0.548375	-0.510835	0.609467	0.743324	FALSE
ENSMUSG00000017830	Dhx58	258.16	2.303	0.314025	7.33381	2.24e-13	9.85e-11	TRUE
ENSMUSG00000017831	Rab5a	932.878	-0.0745191	0.171058	-0.435637	0.6631	0.782574	FALSE
ENSMUSG00000017837	Nkiras2	2712.71	0.326079	0.178415	1.82764	0.0676029	0.177675	FALSE
ENSMUSG00000017843	Ppp2r5c	1591.73	0.243984	0.177433	1.37508	0.169108	0.322518	FALSE
ENSMUSG00000017858	Ift52	839.04	0.292076	0.186739	1.56409	0.117797	0.253464	FALSE
ENSMUSG00000017861	Mybl2	121.364	0.979446	0.388222	2.52291	0.011639	0.0587721	FALSE
ENSMUSG00000017897	Eya2	562.495	-0.162122	0.32834	-0.493763	0.621473	0.752652	FALSE
ENSMUSG00000017929	B4galt5	144.33	0.858786	0.387123	2.21838	0.0265289	0.0983055	FALSE
ENSMUSG00000017943	Gdap1l1	26.8242	-1.05253	1.02426	-1.02761	0.304135	0.474676	FALSE
ENSMUSG00000017950	Hnf4a	23.8125	-2.79167	1.30312	-2.1423	0.0321691	0.110697	FALSE
ENSMUSG00000017969	Ptgis	249.746	-0.924037	0.454221	-2.03433	0.0419179	0.130756	FALSE
ENSMUSG00000017978	Cadps2	49.5409	-1.12127	0.712677	-1.57333	0.115643	0.250133	FALSE
ENSMUSG00000017999	Ddx27	193.758	-0.647798	0.577859	-1.12103	0.262274	0.428764	FALSE
ENSMUSG00000018001	Cyth3	1429.47	-0.36286	0.213159	-1.7023	0.0886993	0.21117	FALSE
ENSMUSG00000018008	Cyth4	25.618	0.251265	0.899418	0.279364	0.779965	0.865824	FALSE
ENSMUSG00000018012	Rac3	265.937	-0.298778	0.356636	-0.837767	0.402161	0.569318	FALSE
ENSMUSG00000018040	Rrp7a	939.113	0.0978375	0.131835	0.74212	0.458015	0.61879	FALSE
ENSMUSG00000018042	Cyb5r3	1924.95	-0.204648	0.169855	-1.20484	0.228266	0.391953	FALSE
ENSMUSG00000018068	Ints2	117.296	0.712336	0.337206	2.11247	0.0346466	0.116166	FALSE
ENSMUSG00000018076	Med13l	339.702	-1.82857	0.607185	-3.01155	0.00259918	0.0233157	TRUE
ENSMUSG00000018102	H2bc4	995.926	0.214595	0.246139	0.871847	0.383292	0.551341	FALSE
ENSMUSG00000018126	Baiap2l2	70.9592	-1.70613	0.61955	-2.75382	0.00589037	0.0388551	TRUE
ENSMUSG00000018143	Mafk	524.648	-0.359715	0.3394	-1.05986	0.28921	0.457986	FALSE
ENSMUSG00000018160	Med1	244.239	-0.801037	0.409621	-1.95556	0.0505174	0.146495	FALSE
ENSMUSG00000018166	Erbb3	1709.28	-0.731682	0.508916	-1.43773	0.150511	0.298769	FALSE
ENSMUSG00000018167	Stard3	373.863	0.550921	0.187971	2.93088	0.00338006	0.0274673	FALSE
ENSMUSG00000018168	Ikzf3	56.574	0.454103	0.864557	0.525244	0.599414	0.735815	FALSE
ENSMUSG00000018169	Mfng	28.6901	0.848146	1.12479	0.754047	0.450821	0.613383	FALSE
ENSMUSG00000018171	Vmp1	1573.27	1.09331	0.286703	3.81341	0.000137064	0.00336955	TRUE
ENSMUSG00000018189	Uchl5	298.818	0.57717	0.287339	2.00867	0.044572	0.135958	FALSE
ENSMUSG00000018196	Glrx2	348.847	0.314724	0.280577	1.1217	0.261988	0.428452	FALSE
ENSMUSG00000018199	Ro60	323.305	-0.172729	0.309029	-0.55894	0.576203	0.717178	FALSE
ENSMUSG00000018209	Stk4	533.366	-0.725234	0.295765	-2.45206	0.0142041	0.0665386	FALSE
ENSMUSG00000018217	Pmp22	935.635	0.0951095	0.243061	0.391299	0.695576	0.805572	FALSE
ENSMUSG00000018239	Zcchc10	59.344	0.394447	0.657694	0.599743	0.548678	0.695416	FALSE
ENSMUSG00000018286	Psmb6	2776.46	0.880783	0.333314	2.64251	0.00822948	0.0477394	TRUE
ENSMUSG00000018287	Spag7	717.021	-0.0953847	0.227657	-0.418985	0.675227	0.79073	FALSE
ENSMUSG00000018293	Pfn1	4039.28	0.0607042	0.197313	0.307655	0.758345	0.85116	FALSE
ENSMUSG00000018322	Tomm34	359.94	-0.434602	0.236134	-1.84049	0.0656958	0.174349	FALSE
ENSMUSG00000018326	Ywhab	3892.94	-0.118107	0.0973314	-1.21345	0.224959	0.388573	FALSE
ENSMUSG00000018334	Ksr1	172.649	-0.98218	0.475929	-2.06371	0.039045	0.125171	FALSE
ENSMUSG00000018339	Gpx3	5386.9	0.190902	0.544423	0.35065	0.725851	0.827822	FALSE
ENSMUSG00000018340	Anxa6	993.142	-0.553905	0.257688	-2.14952	0.0315931	0.109582	FALSE
ENSMUSG00000018347	Zkscan6	147.371	-0.396133	0.417925	-0.947858	0.343202	0.511764	FALSE
ENSMUSG00000018362	Kpna2	1362.79	0.250564	0.25472	0.983686	0.32527	0.494737	FALSE
ENSMUSG00000018363	Smurf2	623.064	-0.144159	0.192183	-0.750115	0.453186	0.614883	FALSE
ENSMUSG00000018372	Cep95	37.9788	-0.398254	0.926191	-0.429991	0.667202	0.785776	FALSE
ENSMUSG00000018377	Vezf1	801.494	-0.769026	0.213261	-3.60603	0.000310913	0.00599167	TRUE
ENSMUSG00000018378	Cuedc1	440.368	-1.02962	0.344599	-2.98788	0.00280917	0.0244441	TRUE
ENSMUSG00000018379	Srsf1	1827.04	0.419432	0.204216	2.05387	0.0399886	0.126894	FALSE
ENSMUSG00000018381	Abi3	51.7028	-0.73056	0.838151	-0.871633	0.383409	0.55141	FALSE
ENSMUSG00000018395	Kif3a	116.721	-0.97253	0.385158	-2.52502	0.0115692	0.0585511	FALSE
ENSMUSG00000018398	Septin8	1174.72	-0.278614	0.227337	-1.22556	0.220365	0.383846	FALSE
ENSMUSG00000018401	Mtmr4	708.659	-0.419984	0.348928	-1.20364	0.228729	0.392353	FALSE
ENSMUSG00000018405	Mrm1	82.479	0.309824	0.400994	0.772639	0.439736	0.603233	FALSE
ENSMUSG00000018411	Mapt	170.671	-1.10672	0.461928	-2.39587	0.0165811	0.0730413	FALSE
ENSMUSG00000018412	Kansl1	395.935	-1.36301	0.43954	-3.101	0.00192866	0.0195503	TRUE
ENSMUSG00000018415	Gid4	455.509	-0.548455	0.320152	-1.71311	0.0866932	0.207954	FALSE
ENSMUSG00000018417	Myo1b	75.6887	-0.74872	0.627619	-1.19295	0.232888	0.396504	FALSE
ENSMUSG00000018425	Dhx40	241.978	0.0125667	0.243968	0.0515098	0.958919	0.976599	FALSE
ENSMUSG00000018427	Ypel2	470.024	-0.269302	0.458262	-0.58766	0.55676	0.702363	FALSE
ENSMUSG00000018428	Akap1	161.532	-0.862183	0.298032	-2.89292	0.00381674	0.0294545	TRUE
ENSMUSG00000018433	Nol11	289.249	0.274763	0.286725	0.958279	0.337922	0.506772	FALSE
ENSMUSG00000018442	Derl2	821.554	1.011	0.2826	3.57751	0.000346887	0.00641318	TRUE
ENSMUSG00000018446	C1qbp	651.325	0.371881	0.250513	1.48448	0.137682	0.281481	FALSE
ENSMUSG00000018449	Rpain	110.091	1.5036	0.524615	2.86611	0.00415552	0.0311514	TRUE
ENSMUSG00000018451	6330403K07Rik	99.3032	0.37256	0.868615	0.428913	0.667987	0.786029	FALSE
ENSMUSG00000018459	Slc13a3	539.192	-0.970494	0.227617	-4.26372	2.01e-05	0.000797434	TRUE
ENSMUSG00000018470	Kcnab3	19.6907	-1.45767	1.17325	-1.24242	0.214081	0.376869	FALSE
ENSMUSG00000018474	Chd3	858.724	-1.98991	0.708206	-2.80979	0.00495731	0.0348647	TRUE
ENSMUSG00000018476	Kdm6b	231.948	-1.27994	0.660467	-1.93793	0.0526323	0.150265	FALSE
ENSMUSG00000018481	Appbp2	946.438	-0.0625459	0.224248	-0.278913	0.780311	0.866138	FALSE
ENSMUSG00000018500	Adora2b	319.847	0.366238	0.319955	1.14465	0.252353	0.418563	FALSE
ENSMUSG00000018501	Ncor1	676.659	-1.028	0.425922	-2.41359	0.0157964	0.0708509	FALSE
ENSMUSG00000018507	Trpv2	36.228	0.169139	0.62027	0.272686	0.785095	0.869039	FALSE
ENSMUSG00000018509	Cenpv	92.1277	0.604584	0.665593	0.908339	0.363699	0.532322	FALSE
ENSMUSG00000018537	Pcgf2	230.541	-1.11018	0.313623	-3.53987	0.00040033	0.00711212	TRUE
ENSMUSG00000018541	Cwc25	186.396	-0.872768	0.619719	-1.40833	0.159034	0.310225	FALSE
ENSMUSG00000018547	Pip4k2b	458.663	-0.830906	0.383065	-2.1691	0.0300752	0.106384	FALSE
ENSMUSG00000018548	Trim37	464.256	-0.267047	0.218832	-1.22033	0.22234	0.385821	FALSE
ENSMUSG00000018559	Ctdnep1	1019.11	0.400151	0.183638	2.17902	0.0293299	0.104704	FALSE
ENSMUSG00000018565	Elp5	495.146	0.554998	0.331698	1.6732	0.0942879	0.219047	FALSE
ENSMUSG00000018566	Slc2a4	117.426	0.673079	0.435128	1.54685	0.121899	0.259483	FALSE
ENSMUSG00000018567	Gabarap	6552.31	0.836045	0.242791	3.44348	0.000574287	0.00911112	TRUE
ENSMUSG00000018569	Cldn7	4464.87	0.56076	0.225007	2.49218	0.0126961	0.0619105	FALSE
ENSMUSG00000018570	2810408A11Rik	33.6837	0.162605	0.714432	0.227601	0.819956	0.893141	FALSE
ENSMUSG00000018572	Phf23	627.946	-0.0561804	0.190459	-0.294974	0.768014	0.858213	FALSE
ENSMUSG00000018574	Acadvl	955.813	0.0969382	0.18626	0.520445	0.602754	0.738208	FALSE
ENSMUSG00000018583	G3bp1	3091.61	-0.407462	0.136706	-2.98057	0.00287717	0.0248299	FALSE
ENSMUSG00000018585	Atox1	2277.74	-0.00390885	0.278383	-0.0140413	0.988797	0.994339	FALSE
ENSMUSG00000018593	Sparc	5797.45	0.727474	0.214715	3.3881	0.00070379	0.010453	TRUE
ENSMUSG00000018599	Mief2	154.513	0.183701	0.36983	0.496717	0.619389	0.751261	FALSE
ENSMUSG00000018648	Dusp14	290.68	-0.353326	0.225219	-1.56881	0.116691	0.25188	FALSE
ENSMUSG00000018651	Tada2a	95.0496	-0.56929	0.325578	-1.74855	0.0803687	0.198795	FALSE
ENSMUSG00000018654	Ikzf1	21.6823	0.284816	1.16495	0.244488	0.806853	0.884518	FALSE
ENSMUSG00000018659	Pnpo	626.908	0.970474	0.310079	3.12977	0.00174946	0.0184491	TRUE
ENSMUSG00000018661	Cog1	365.499	-0.51688	0.333364	-1.5505	0.121022	0.258168	FALSE
ENSMUSG00000018666	Cbx1	291.031	-0.191447	0.214415	-0.892882	0.37192	0.5403	FALSE
ENSMUSG00000018669	Cdk5rap3	600.058	0.148776	0.231925	0.641483	0.521209	0.671454	FALSE
ENSMUSG00000018672	Copz2	185.507	0.288387	0.376902	0.76515	0.444182	0.606831	FALSE
ENSMUSG00000018677	Slc25a39	2757.58	0.533495	0.185165	2.88118	0.00396189	0.0301961	FALSE
ENSMUSG00000018678	Sp2	202.589	-1.1517	0.578443	-1.99103	0.0464779	0.139342	FALSE
ENSMUSG00000018697	Aatf	84.9391	-1.1243	0.795743	-1.41289	0.157688	0.308148	FALSE
ENSMUSG00000018707	Dync1h1	1594.67	-1.08131	0.496855	-2.1763	0.0295328	0.105125	FALSE
ENSMUSG00000018733	Pex12	174.008	0.314372	0.304157	1.03359	0.301329	0.471591	FALSE
ENSMUSG00000018736	Ndel1	803.109	-0.200776	0.16622	-1.20789	0.227088	0.390766	FALSE
ENSMUSG00000018740	Slc25a35	207.945	-0.711701	0.357578	-1.99034	0.0465537	0.139418	FALSE
ENSMUSG00000018750	Zbtb4	579.701	-1.39159	0.354277	-3.92796	8.57e-05	0.00238855	TRUE
ENSMUSG00000018752	Tnfsfm13	92.0159	0.0326802	0.846821	0.0385917	0.969216	0.982976	FALSE
ENSMUSG00000018761	Mpdu1	1135.09	0.477588	0.265184	1.80097	0.071708	0.184288	FALSE
ENSMUSG00000018765	Fxr2	559.037	-0.733433	0.316449	-2.3177	0.0204659	0.0836169	FALSE
ENSMUSG00000018770	Atp5g3	3680.1	0.913581	0.299506	3.05029	0.00228619	0.0214531	TRUE
ENSMUSG00000018774	Cd68	397.164	0.670377	0.297286	2.25499	0.0241342	0.0925859	FALSE
ENSMUSG00000018796	Acsl1	4020.06	-0.324529	0.341546	-0.950177	0.342022	0.510452	FALSE
ENSMUSG00000018800	Abca5	148.243	-0.930187	0.403771	-2.30375	0.0212369	0.0854516	FALSE
ENSMUSG00000018809	Smyd4	93.8758	-0.846688	0.34697	-2.44023	0.0146777	0.0676697	FALSE
ENSMUSG00000018819	Lsp1	122.125	0.237691	0.416191	0.571109	0.567926	0.71155	FALSE
ENSMUSG00000018820	Zfyve27	341.162	-0.50955	0.309112	-1.64843	0.0992643	0.226187	FALSE
ENSMUSG00000018821	Avpi1	2111.02	1.21357	0.302159	4.01635	5.91e-05	0.00182872	TRUE
ENSMUSG00000018822	Sfrp5	171.114	-0.578594	0.361944	-1.59857	0.109916	0.242237	FALSE
ENSMUSG00000018830	Myh11	585.211	-1.47798	0.764957	-1.93211	0.0533456	0.151432	FALSE
ENSMUSG00000018841	Rad51d	198.588	-0.0854616	0.214871	-0.397735	0.690825	0.802307	FALSE
ENSMUSG00000018845	Unc45b	31.344	-0.138983	0.663902	-0.209343	0.83418	0.900828	FALSE
ENSMUSG00000018846	Pank3	1041.07	-0.0529275	0.216449	-0.244526	0.806824	0.884518	FALSE
ENSMUSG00000018848	Rars	667.185	0.204547	0.19559	1.04579	0.295656	0.465274	FALSE
ENSMUSG00000018849	Wwc1	1054.3	-1.62887	0.52264	-3.11661	0.0018294	0.0189813	TRUE
ENSMUSG00000018858	Mrpl58	596.282	0.50122	0.27426	1.82754	0.0676194	0.177675	FALSE
ENSMUSG00000018861	Fdxr	57.7561	-0.178251	0.83666	-0.213051	0.831287	0.899589	FALSE
ENSMUSG00000018865	Sult4a1	110.25	-0.430305	1.73069	-0.248633	0.803645	0.882134	FALSE
ENSMUSG00000018882	Mrpl45	330.427	0.268462	0.292679	0.917257	0.359008	0.526983	FALSE
ENSMUSG00000018893	Mb	874.828	0.803207	0.443842	1.80967	0.0703474	0.182299	FALSE
ENSMUSG00000018899	Irf1	2209.16	-0.434195	0.332751	-1.30486	0.19194	0.350971	FALSE
ENSMUSG00000018900	Slc22a5	901.553	-0.534057	0.259136	-2.06091	0.0393114	0.125661	FALSE
ENSMUSG00000018906	P4ha2	134.347	-0.304989	0.455247	-0.669943	0.502894	0.656916	FALSE
ENSMUSG00000018907	Alox12e	2361.7	-3.53432	0.48077	-7.35137	1.96e-13	8.96e-11	TRUE
ENSMUSG00000018909	Arrb1	445.493	-1.07411	0.304645	-3.52578	0.000422233	0.00738939	TRUE
ENSMUSG00000018920	Cxcl16	481.489	0.631617	0.340141	1.85693	0.0633217	0.170293	FALSE
ENSMUSG00000018921	Pelp1	213.017	-0.0927323	0.322358	-0.287669	0.7736	0.862125	FALSE
ENSMUSG00000018923	Med11	265.787	0.60107	0.324227	1.85386	0.0637596	0.171012	FALSE
ENSMUSG00000018924	Alox15	578.458	-1.60246	0.417603	-3.83728	0.000124406	0.00315501	TRUE
ENSMUSG00000018927	Ccl6	226.342	3.07416	0.546807	5.62202	1.89e-08	2.24e-06	TRUE
ENSMUSG00000018931	Natd1	428.034	-0.573709	0.33702	-1.7023	0.0886993	0.21117	FALSE
ENSMUSG00000018932	Map2k3	1587.19	-0.187695	0.21096	-0.889722	0.373615	0.541895	FALSE
ENSMUSG00000018965	Ywhah	2067.08	0.982308	0.239391	4.10336	4.07e-05	0.00136173	TRUE
ENSMUSG00000018974	Sart3	241.678	-0.505473	0.390452	-1.29459	0.195463	0.35535	FALSE
ENSMUSG00000018983	E2f2	50.79	0.480631	0.700378	0.686245	0.492559	0.648569	FALSE
ENSMUSG00000018986	Slfn3	22.7048	1.20372	0.87873	1.36984	0.170738	0.324766	FALSE
ENSMUSG00000018995	Nars2	125.358	0.450702	0.658281	0.684665	0.493556	0.649192	FALSE
ENSMUSG00000018999	Slc35b4	611.937	0.421324	0.209123	2.01472	0.0439342	0.134796	FALSE
ENSMUSG00000019039	Dalrd3	647.858	0.638269	0.221598	2.8803	0.00397293	0.0302492	TRUE
ENSMUSG00000019054	Fis1	3229.19	0.67116	0.316693	2.11928	0.0340671	0.11488	FALSE
ENSMUSG00000019055	Plod1	262.718	0.0931749	0.250034	0.372649	0.70941	0.81612	FALSE
ENSMUSG00000019066	Rab3d	7441.26	0.170275	0.183889	0.925968	0.354463	0.522503	FALSE
ENSMUSG00000019080	Mfsd3	76.6489	0.972305	0.538396	1.80593	0.0709293	0.183061	FALSE
ENSMUSG00000019082	Slc25a22	159.595	-0.678408	0.478123	-1.4189	0.155929	0.305916	FALSE
ENSMUSG00000019087	Atp6ap1	4366.35	0.406591	0.174007	2.33663	0.0194582	0.0809166	FALSE
ENSMUSG00000019088	Dnase1l1	286.596	0.740781	0.262201	2.82524	0.00472456	0.0338027	TRUE
ENSMUSG00000019102	Aldh3a1	208041	-0.741042	0.228578	-3.24196	0.00118709	0.014397	TRUE
ENSMUSG00000019122	Ccl9	172.789	4.25005	0.716972	5.92778	3.07e-09	4.44e-07	TRUE
ENSMUSG00000019124	Scrn1	383.566	-1.01516	0.415936	-2.44067	0.01466	0.0676697	FALSE
ENSMUSG00000019132	BC005537	1752.22	-0.34576	0.178295	-1.93926	0.0524701	0.149958	FALSE
ENSMUSG00000019139	Isyna1	368.339	0.504687	0.343605	1.4688	0.141888	0.287057	FALSE
ENSMUSG00000019143	Hars2	170.797	0.0142367	0.328287	0.0433667	0.965409	0.980939	FALSE
ENSMUSG00000019158	Tmem160	390.555	1.96688	0.493427	3.98615	6.72e-05	0.00200052	TRUE
ENSMUSG00000019173	Rab5c	4247	0.666225	0.184651	3.60803	0.000308535	0.00596268	TRUE
ENSMUSG00000019179	Mdh2	3103.03	0.316497	0.182751	1.73185	0.0832997	0.203063	FALSE
ENSMUSG00000019188	H13	1068.42	0.513427	0.215372	2.3839	0.0171301	0.0746492	FALSE
ENSMUSG00000019189	Rnf145	1238.13	-0.491556	0.184565	-2.66333	0.00773723	0.0458587	FALSE
ENSMUSG00000019194	Scn1b	117.195	0.0624636	0.323808	0.192903	0.847035	0.908448	FALSE
ENSMUSG00000019210	Atp6v1e1	4402.92	-0.00975904	0.146901	-0.0664327	0.947033	0.969705	FALSE
ENSMUSG00000019214	Chtf18	43.3366	0.309722	0.807404	0.383602	0.701273	0.810051	FALSE
ENSMUSG00000019254	Ppp1r12c	375.807	-0.29299	0.189599	-1.54531	0.122271	0.259875	FALSE
ENSMUSG00000019256	Ahr	164.771	-0.168259	0.367302	-0.458093	0.646885	0.770637	FALSE
ENSMUSG00000019261	Map1s	108.17	-0.272558	0.475043	-0.573754	0.566134	0.710378	FALSE
ENSMUSG00000019295	Tmem129	421.237	0.343133	0.245857	1.39566	0.162816	0.314655	FALSE
ENSMUSG00000019297	Nop9	352.514	0.741285	0.205036	3.61539	0.000299895	0.00583705	TRUE
ENSMUSG00000019302	Atp6v0a1	2344.66	-0.882337	0.269366	-3.2756	0.00105437	0.0134322	TRUE
ENSMUSG00000019303	Psmc3ip	114.391	0.988667	0.511292	1.93366	0.0531545	0.151123	FALSE
ENSMUSG00000019312	Grb7	1678.08	0.127897	0.273484	0.467659	0.640028	0.765946	FALSE
ENSMUSG00000019320	Noxo1	23.916	0.247959	0.957939	0.258846	0.795754	0.876721	FALSE
ENSMUSG00000019338	Zfp687	334.497	-0.326287	0.303903	-1.07366	0.282976	0.451413	FALSE
ENSMUSG00000019359	Gdpd2	381.325	0.372716	0.279464	1.33368	0.182309	0.33921	FALSE
ENSMUSG00000019362	D8Ertd738e	1034.93	0.604118	0.233985	2.58187	0.00982667	0.0533661	FALSE
ENSMUSG00000019368	Sec14l4	31.1945	-1.84943	0.877393	-2.10787	0.0350419	0.116841	FALSE
ENSMUSG00000019370	Calm3	3134.42	0.168883	0.242742	0.69573	0.486598	0.643515	FALSE
ENSMUSG00000019373	Cops3	942.742	0.738812	0.265972	2.77778	0.00547322	0.0372638	TRUE
ENSMUSG00000019428	Fkbp8	4329.65	0.384905	0.182436	2.1098	0.0348755	0.11657	FALSE
ENSMUSG00000019432	Ddx39b	1685.88	0.160038	0.167236	0.956957	0.338589	0.50727	FALSE
ENSMUSG00000019433	Gipc1	4469.45	0.293177	0.173855	1.68633	0.0917313	0.215678	FALSE
ENSMUSG00000019437	Tlcd1	222.003	0.154069	0.275265	0.559713	0.575675	0.716718	FALSE
ENSMUSG00000019461	Plscr3	1413.86	-0.0806209	0.194044	-0.415478	0.677792	0.792646	FALSE
ENSMUSG00000019464	Ptger1	96.4959	-1.12511	0.930381	-1.2093	0.226546	0.390612	FALSE
ENSMUSG00000019467	Arhgef25	104.856	0.0575904	0.367163	0.156853	0.875361	0.925692	FALSE
ENSMUSG00000019470	Xab2	422.669	-0.586426	0.246208	-2.38183	0.0172268	0.074873	FALSE
ENSMUSG00000019471	Cdc37	1978.96	0.134384	0.135746	0.98997	0.322189	0.492432	FALSE
ENSMUSG00000019478	Rab4a	120.869	-0.732746	0.514202	-1.42502	0.154153	0.303632	FALSE
ENSMUSG00000019487	Trip10	740.907	0.0403873	0.313513	0.128822	0.897499	0.939953	FALSE
ENSMUSG00000019494	Cops6	2663.33	0.903157	0.283606	3.18454	0.00144982	0.0164845	TRUE
ENSMUSG00000019505	Ubb	15592.2	0.0457089	0.200998	0.22741	0.820105	0.893186	FALSE
ENSMUSG00000019518	Ap4m1	161.971	-0.463367	0.421034	-1.10055	0.271094	0.438976	FALSE
ENSMUSG00000019528	Gyg	6108.39	-0.0654773	0.258753	-0.25305	0.80023	0.87966	FALSE
ENSMUSG00000019539	Rcn3	278.665	-0.0274613	0.306891	-0.089482	0.928699	0.958702	FALSE
ENSMUSG00000019558	Slc6a8	1910.26	0.220152	0.21348	1.03125	0.302422	0.472759	FALSE
ENSMUSG00000019564	Arid3a	103.647	-0.497497	0.599747	-0.829512	0.406815	0.573763	FALSE
ENSMUSG00000019577	Pdk4	23.5995	-0.245297	1.17889	-0.208074	.	.	FALSE
ENSMUSG00000019578	Ubxn6	1704.73	0.409778	0.185104	2.21377	0.0268447	0.0991793	FALSE
ENSMUSG00000019579	Mydgf	1028.33	1.07324	0.289952	3.70144	0.000214378	0.00462748	TRUE
ENSMUSG00000019590	Cyb561	1311.31	0.797599	0.224956	3.54557	0.00039176	0.00704239	TRUE
ENSMUSG00000019647	Sema6a	49.9454	-1.45043	0.807543	-1.7961	0.0724779	0.185473	FALSE
ENSMUSG00000019659	Ccdc12	754.549	0.226068	0.228436	0.989631	0.322355	0.492573	FALSE
ENSMUSG00000019689	Fmc1	258.916	1.54868	0.543182	2.85113	0.00435639	0.0320766	TRUE
ENSMUSG00000019699	Akt3	299.125	-0.224918	0.277162	-0.811505	0.417076	0.582992	FALSE
ENSMUSG00000019710	Mrpl24	998.018	0.731024	0.238809	3.06113	0.00220506	0.0211128	TRUE
ENSMUSG00000019715	Gle1	520.087	0.120058	0.212392	0.565265	0.571893	0.713773	FALSE
ENSMUSG00000019718	L3hypdh	70.8881	0.284932	0.47968	0.594004	0.552509	0.698845	FALSE
ENSMUSG00000019726	Lyst	81.0228	-1.13708	0.864097	-1.31592	0.188202	0.346396	FALSE
ENSMUSG00000019731	Slc35e1	897.804	-0.070525	0.190002	-0.37118	0.710504	0.816828	FALSE
ENSMUSG00000019732	Calr3	29.0513	0.576179	0.581798	0.990342	0.322007	0.492265	FALSE
ENSMUSG00000019734	Tmc4	1786.1	-0.113441	0.274754	-0.412883	0.679693	0.79368	FALSE
ENSMUSG00000019738	Polr2i	384.671	0.526377	0.346468	1.51926	0.128696	0.268532	FALSE
ENSMUSG00000019761	Krt10	81.6962	0.748015	0.335949	2.22657	0.0259757	0.0970195	FALSE
ENSMUSG00000019763	Rmnd1	128.898	-0.120783	0.332189	-0.363596	0.716159	0.821185	FALSE
ENSMUSG00000019768	Esr1	57.5361	0.651588	0.50549	1.28902	0.197391	0.357425	FALSE
ENSMUSG00000019773	Fbxo5	46.0012	0.904876	0.602965	1.50071	0.13343	0.275128	FALSE
ENSMUSG00000019774	Mtrf1l	68.2701	-0.279533	0.51474	-0.543056	0.587091	0.726094	FALSE
ENSMUSG00000019777	Hdac2	575.881	0.25852	0.225231	1.1478	0.251052	0.416911	FALSE
ENSMUSG00000019779	Frk	476.64	-0.297299	0.398615	-0.745829	0.455771	0.617007	FALSE
ENSMUSG00000019782	Rwdd1	803.011	0.638404	0.289459	2.20551	0.0274185	0.100201	FALSE
ENSMUSG00000019787	Trdn	21.3121	0.497892	1.04081	0.478371	0.632386	0.76	FALSE
ENSMUSG00000019789	Hey2	25.7037	-0.142121	0.925773	-0.153516	0.877992	0.927479	FALSE
ENSMUSG00000019790	Stxbp5	386.931	-0.653206	0.369284	-1.76884	0.0769202	0.192998	FALSE
ENSMUSG00000019791	Hint3	427.519	0.983328	0.376907	2.60894	0.00908222	0.0509118	FALSE
ENSMUSG00000019792	Trmt11	69.098	0.622976	0.408992	1.5232	0.127709	0.26729	FALSE
ENSMUSG00000019794	Katna1	507.886	0.188338	0.211649	0.889859	0.373541	0.541895	FALSE
ENSMUSG00000019795	Pcmt1	860.189	0.525529	0.266415	1.97259	0.0485418	0.143015	FALSE
ENSMUSG00000019796	Lrp11	153.038	0.384933	0.442982	0.868959	0.384869	0.552986	FALSE
ENSMUSG00000019797	Mtres1	164.86	0.32856	0.415667	0.79044	0.429271	0.594073	FALSE
ENSMUSG00000019802	Sec63	707.698	-0.801504	0.22612	-3.54459	0.000393219	0.00705932	TRUE
ENSMUSG00000019803	Nr2e1	69.4386	-1.26592	0.491554	-2.57535	0.010014	0.0539192	FALSE
ENSMUSG00000019804	Snx3	1896.91	0.550697	0.214783	2.56397	0.0103482	0.0550747	FALSE
ENSMUSG00000019806	Aig1	631.609	0.402709	0.327942	1.22799	0.219452	0.383087	FALSE
ENSMUSG00000019808	Adat2	55.8957	-0.059985	0.632668	-0.0948127	0.924464	0.956066	FALSE
ENSMUSG00000019809	Pex3	230.074	0.523432	0.377064	1.38818	0.165082	0.317237	FALSE
ENSMUSG00000019810	Fuca2	1253.28	0.488931	0.195154	2.50535	0.0122329	0.0604341	FALSE
ENSMUSG00000019813	Cep57l1	65.9077	-0.0626289	0.492383	-0.127195	0.898786	0.940913	FALSE
ENSMUSG00000019814	Ltv1	167.961	-0.415526	0.288297	-1.44131	0.149496	0.297422	FALSE
ENSMUSG00000019817	Plagl1	23.7911	-0.853731	0.937671	-0.91048	0.362569	0.530789	FALSE
ENSMUSG00000019818	Cd164	7446.77	0.580705	0.248411	2.33768	0.0194041	0.0807654	FALSE
ENSMUSG00000019820	Utrn	635.576	-1.44754	0.425231	-3.40413	0.000663758	0.0100626	TRUE
ENSMUSG00000019822	Smpd2	282.873	-0.301712	0.300417	-1.00431	0.315228	0.484999	FALSE
ENSMUSG00000019823	Mical1	89.768	-1.22747	0.594875	-2.06341	0.0390733	0.125203	FALSE
ENSMUSG00000019826	Zbtb24	128.027	-0.728706	0.813597	-0.895659	0.370435	0.539059	FALSE
ENSMUSG00000019831	Wasf1	29.2761	-1.46448	1.044	-1.40276	0.160689	0.311913	FALSE
ENSMUSG00000019832	Rab32	280.902	0.769099	0.430032	1.78847	0.0737004	0.187606	FALSE
ENSMUSG00000019837	Gtf3c6	305.379	0.396176	0.213179	1.85842	0.0631099	0.170004	FALSE
ENSMUSG00000019838	Slc16a10	125.911	0.151351	0.499984	0.302712	0.762109	0.854274	FALSE
ENSMUSG00000019841	Rev3l	102.887	-1.83448	0.643035	-2.85284	0.00433306	0.0319742	TRUE
ENSMUSG00000019842	Traf3ip2	324.378	-0.240469	0.309644	-0.776596	0.437397	0.601351	FALSE
ENSMUSG00000019843	Fyn	74.9202	-0.697087	0.663321	-1.0509	0.293303	0.462318	FALSE
ENSMUSG00000019845	Tube1	21.7166	-0.131687	0.974751	-0.135098	0.892535	0.937182	FALSE
ENSMUSG00000019846	Lama4	48.3812	-1.66944	0.836246	-1.99635	0.0458956	0.138326	FALSE
ENSMUSG00000019848	Popdc3	252.804	0.891684	0.334216	2.66799	0.00763076	0.0453656	TRUE
ENSMUSG00000019849	Prep	744.092	-0.0177262	0.216615	-0.081833	0.93478	0.962064	FALSE
ENSMUSG00000019850	Tnfaip3	258.179	-1.73025	0.495811	-3.48974	0.000483495	0.00810418	TRUE
ENSMUSG00000019851	Perp	55990.2	1.02668	0.297143	3.45519	0.000549905	0.00887847	TRUE
ENSMUSG00000019853	Hebp2	2154.75	0.254714	0.291374	0.874185	0.382018	0.549931	FALSE
ENSMUSG00000019854	Reps1	555.206	-0.63554	0.271282	-2.34272	0.0191436	0.0798905	FALSE
ENSMUSG00000019856	Fam184a	33.6482	-2.38633	0.818456	-2.91565	0.00354949	0.0282551	TRUE
ENSMUSG00000019857	Asf1a	239.289	0.740588	0.351834	2.10494	0.0352967	0.117346	FALSE
ENSMUSG00000019861	Gopc	337.545	-0.30113	0.228437	-1.31822	0.187429	0.345474	FALSE
ENSMUSG00000019863	Qrsl1	105.14	0.152531	0.317407	0.480553	0.630834	0.758937	FALSE
ENSMUSG00000019864	Rtn4ip1	272.005	0.668762	0.249447	2.68098	0.0073407	0.0442387	TRUE
ENSMUSG00000019866	Crybg1	2269.74	-0.577158	0.37298	-1.54742	0.121762	0.259297	FALSE
ENSMUSG00000019868	Vta1	549.588	0.536682	0.219917	2.44039	0.0146714	0.0676697	FALSE
ENSMUSG00000019872	Smpdl3a	1747.15	0.280603	0.226216	1.24042	0.21482	0.377658	FALSE
ENSMUSG00000019873	Reep3	2256.48	-0.613407	0.273331	-2.24419	0.02482	0.0942512	FALSE
ENSMUSG00000019874	Fabp7	20.8094	-0.533778	1.08374	-0.492532	0.622343	0.753105	FALSE
ENSMUSG00000019877	Serinc1	2007.72	0.143249	0.211962	0.675827	0.499151	0.653528	FALSE
ENSMUSG00000019878	Hsf2	67.9114	0.391244	0.544755	0.718202	0.472633	0.63265	FALSE
ENSMUSG00000019880	Rspo3	21.5908	-0.864634	0.887046	-0.974734	0.329692	0.498325	FALSE
ENSMUSG00000019883	Echdc1	766.931	0.328495	0.226503	1.45029	0.146978	0.294043	FALSE
ENSMUSG00000019889	Ptprk	476.52	-0.339454	0.280721	-1.20922	0.226577	0.390612	FALSE
ENSMUSG00000019891	Dcbld1	151.952	0.174544	0.294679	0.592319	0.553637	0.699947	FALSE
ENSMUSG00000019894	Slc6a15	207.268	0.530731	0.487271	1.08919	0.27607	0.444239	FALSE
ENSMUSG00000019897	Ccdc59	180.764	0.0376417	0.301017	0.125049	0.900485	0.941785	FALSE
ENSMUSG00000019899	Lama2	49.5502	-0.471101	0.780144	-0.603864	0.545934	0.692969	FALSE
ENSMUSG00000019906	Lin7a	51.9174	-1.68775	1.21788	-1.38581	0.165806	0.318225	FALSE
ENSMUSG00000019907	Ppp1r12a	354.351	-0.95138	0.583633	-1.6301	0.10308	0.231587	FALSE
ENSMUSG00000019916	P4ha1	347.461	0.0421846	0.28864	0.14615	0.883803	0.931527	FALSE
ENSMUSG00000019917	Septin10	390.981	0.976135	0.319878	3.05158	0.00227639	0.0213905	TRUE
ENSMUSG00000019920	Lims1	1625.43	0.445545	0.177091	2.5159	0.0118728	0.0593229	FALSE
ENSMUSG00000019923	Zwint	917.763	0.00230344	0.299415	0.00769314	0.993862	0.996857	FALSE
ENSMUSG00000019927	Ube2d1	328.557	-0.0948849	0.225268	-0.421208	0.673603	0.789574	FALSE
ENSMUSG00000019929	Dcn	2313.39	-1.04044	0.321173	-3.23948	0.00119746	0.0144805	TRUE
ENSMUSG00000019932	Kera	34.4217	-1.49254	0.954672	-1.5634	0.117958	0.253645	FALSE
ENSMUSG00000019942	Cdk1	349.771	1.63521	0.332712	4.91479	8.89e-07	6.12e-05	TRUE
ENSMUSG00000019943	Atp2b1	2019.62	-0.546318	0.425776	-1.28311	0.199453	0.360179	FALSE
ENSMUSG00000019944	Rhobtb1	81.481	-1.67283	0.552628	-3.02705	0.0024695	0.0225377	TRUE
ENSMUSG00000019945	Cabcoco1	38.5536	-1.8726	0.824185	-2.27206	0.0230827	0.0899318	FALSE
ENSMUSG00000019947	Arid5b	437.678	-0.901105	0.621764	-1.44927	0.147261	0.29435	FALSE
ENSMUSG00000019948	Actr6	85.9416	0.455904	0.542065	0.841049	0.40032	0.567595	FALSE
ENSMUSG00000019951	Uhrf1bp1l	313.878	-0.0539771	0.248229	-0.217449	0.827859	0.897425	FALSE
ENSMUSG00000019952	Poc1b	401.498	0.103782	0.235261	0.441136	0.659115	0.779556	FALSE
ENSMUSG00000019960	Dusp6	622.834	-0.57509	0.269938	-2.13046	0.033134	0.112907	FALSE
ENSMUSG00000019961	Tmpo	1648.86	0.665314	0.191123	3.48107	0.000499421	0.00824952	TRUE
ENSMUSG00000019966	Kitl	199.645	0.36488	0.340469	1.0717	0.283855	0.452444	FALSE
ENSMUSG00000019969	Psen1	2054.73	-0.312356	0.236361	-1.32152	0.186327	0.344292	FALSE
ENSMUSG00000019970	Sgk1	4743.46	-0.368976	0.225586	-1.63563	0.101916	0.230181	FALSE
ENSMUSG00000019971	Cep290	47.6496	-2.05295	0.966116	-2.12495	0.033591	0.113941	FALSE
ENSMUSG00000019975	Ikbip	223.54	0.000967961	0.373692	0.00259026	0.997933	0.999105	FALSE
ENSMUSG00000019977	Hbs1l	351.576	0.00683029	0.215147	0.0317471	0.974674	0.98597	FALSE
ENSMUSG00000019978	Epb41l2	728.018	-1.20605	0.862415	-1.39846	0.161975	0.313517	FALSE
ENSMUSG00000019979	Apaf1	175.161	-0.0332435	0.387116	-0.0858749	0.931566	0.960502	FALSE
ENSMUSG00000019982	Myb	51.2284	-0.175834	0.85246	-0.206266	0.836583	0.902387	FALSE
ENSMUSG00000019984	Med23	261.564	-0.291851	0.412895	-0.706841	0.479665	0.638606	FALSE
ENSMUSG00000019986	Ahi1	180.92	-0.946773	0.510571	-1.85434	0.0636902	0.170863	FALSE
ENSMUSG00000019987	Arg1	2819.01	0.856756	0.233485	3.66943	0.00024309	0.00507921	TRUE
ENSMUSG00000019988	Nedd1	113.495	0.843628	0.27123	3.11038	0.00186846	0.0192112	TRUE
ENSMUSG00000019989	Enpp3	3165.35	-1.0729	0.372169	-2.88283	0.00394124	0.0301433	TRUE
ENSMUSG00000019990	Pde7b	24.8699	-0.839321	1.03488	-0.81103	0.417348	0.58315	FALSE
ENSMUSG00000019992	Mtfr2	41.851	2.34722	1.02423	2.29168	0.0219239	0.0872489	FALSE
ENSMUSG00000019996	Map7	775.305	-1.23639	0.368699	-3.3534	0.000798265	0.0112686	TRUE
ENSMUSG00000019997	Ccn2	854.739	0.426547	0.393157	1.08493	0.277954	0.44606	FALSE
ENSMUSG00000019998	Stx7	1843.52	0.404763	0.192342	2.10439	0.0353444	0.117462	FALSE
ENSMUSG00000020000	Moxd1	73.7152	-0.0697797	0.657072	-0.106198	0.915425	0.951261	FALSE
ENSMUSG00000020003	Pex7	417.193	0.521854	0.250609	2.08234	0.0373115	0.121673	FALSE
ENSMUSG00000020007	Il20ra	73.6047	1.46437	0.459195	3.18899	0.00142773	0.0163012	TRUE
ENSMUSG00000020009	Ifngr1	1300.56	0.844818	0.198462	4.25682	2.07e-05	0.0008153	TRUE
ENSMUSG00000020014	Cfap54	39.4231	0.067171	1.06155	0.0632762	0.949547	0.97104	FALSE
ENSMUSG00000020015	Cdk17	208.619	0.270481	0.257118	1.05197	0.292812	0.461758	FALSE
ENSMUSG00000020017	Hal	88.2319	-0.117488	0.540832	-0.217235	0.828025	0.897425	FALSE
ENSMUSG00000020018	Snrpf	490.135	0.941643	0.339355	2.7748	0.00552351	0.0374213	TRUE
ENSMUSG00000020019	Ntn4	541.277	-1.00314	0.26623	-3.76794	0.000164602	0.00387039	TRUE
ENSMUSG00000020021	Fgd6	281.914	-0.955536	0.641014	-1.49066	0.13605	0.279138	FALSE
ENSMUSG00000020022	Ndufa12	1225.19	0.629818	0.306868	2.0524	0.0401305	0.127039	FALSE
ENSMUSG00000020023	Tmcc3	776.062	-0.528056	0.346057	-1.52592	0.127029	0.266438	FALSE
ENSMUSG00000020024	Cep83	42.1475	-0.0636235	0.919035	-0.0692285	0.944808	0.968395	FALSE
ENSMUSG00000020027	Socs2	42.1298	0.667255	0.492034	1.35611	0.175063	0.330399	FALSE
ENSMUSG00000020029	Nudt4	8044.56	0.164081	0.203828	0.804996	0.420822	0.586067	FALSE
ENSMUSG00000020032	Nuak1	108.124	-0.420541	0.540834	-0.777579	0.436817	0.60086	FALSE
ENSMUSG00000020034	Tcp11l2	606.897	-0.714207	0.232308	-3.0744	0.00210929	0.0205126	TRUE
ENSMUSG00000020038	Cry1	178.954	0.416677	0.320958	1.29823	0.194208	0.353634	FALSE
ENSMUSG00000020042	Btbd11	230.131	-0.342172	0.342148	-1.00007	0.317276	0.487189	FALSE
ENSMUSG00000020044	Timp3	7844.46	-1.60774	0.330231	-4.86853	1.12e-06	7.37e-05	TRUE
ENSMUSG00000020048	Hsp90b1	2911.45	-0.0740872	0.186305	-0.397667	0.690876	0.802307	FALSE
ENSMUSG00000020053	Igf1	169.761	-0.197655	0.370728	-0.533153	0.593927	0.730773	FALSE
ENSMUSG00000020056	Washc3	516.422	0.407682	0.207665	1.96317	0.0496261	0.14502	FALSE
ENSMUSG00000020061	Mybpc1	76.0779	0.426378	0.689947	0.617987	0.536584	0.685023	FALSE
ENSMUSG00000020062	Slc5a8	1966.58	-0.281043	0.298587	-0.941243	0.34658	0.515001	FALSE
ENSMUSG00000020063	Sirt1	179.995	0.502129	0.357156	1.40591	0.159751	0.310934	FALSE
ENSMUSG00000020064	Herc4	390.183	0.54135	0.253053	2.13927	0.0324137	0.11131	FALSE
ENSMUSG00000020067	Mypn	20.322	0.233399	1.10263	0.211675	0.832361	0.899819	FALSE
ENSMUSG00000020069	Hnrnph3	225.328	-0.556299	0.279245	-1.99216	0.0463538	0.139092	FALSE
ENSMUSG00000020070	Rufy2	47.2731	-0.796336	0.640123	-1.24404	0.213486	0.376283	FALSE
ENSMUSG00000020074	Ccar1	292.355	-0.919256	0.346721	-2.65128	0.00801865	0.0469556	TRUE
ENSMUSG00000020075	Ddx21	555.404	-0.276857	0.285155	-0.9709	0.331598	0.500172	FALSE
ENSMUSG00000020076	Ddx50	603.217	-0.0982765	0.172353	-0.570204	0.568539	0.711884	FALSE
ENSMUSG00000020077	Srgn	202.813	2.22875	0.488337	4.56397	5.02e-06	0.000255549	TRUE
ENSMUSG00000020078	Vps26a	1253.81	0.38002	0.230979	1.64526	0.0999164	0.226987	FALSE
ENSMUSG00000020079	Supv3l1	160.254	-0.0325741	0.326743	-0.0996933	0.920588	0.954305	FALSE
ENSMUSG00000020080	Hkdc1	49.5126	0.528425	0.65151	0.811077	0.417322	0.58315	FALSE
ENSMUSG00000020083	Fam241b	356.598	0.587301	0.348856	1.6835	0.0922778	0.216452	FALSE
ENSMUSG00000020085	Aifm2	204.271	-0.0770143	0.30412	-0.253237	0.800085	0.879571	FALSE
ENSMUSG00000020086	Macroh2a2	167.962	-0.419815	0.256931	-1.63396	0.102268	0.230596	FALSE
ENSMUSG00000020087	Tysnd1	311.301	0.387031	0.26525	1.45911	0.144534	0.29063	FALSE
ENSMUSG00000020088	Sar1a	3276.08	0.71274	0.221685	3.21511	0.00130395	0.0153393	TRUE
ENSMUSG00000020089	Ppa1	1775.69	0.825662	0.326961	2.52527	0.0115611	0.0585511	FALSE
ENSMUSG00000020091	Eif4ebp2	413.598	-0.481437	0.386879	-1.24441	0.213349	0.37611	FALSE
ENSMUSG00000020092	Pald1	88.9062	0.231672	0.457588	0.506289	0.612654	0.746255	FALSE
ENSMUSG00000020097	Sgpl1	1570.93	0.478852	0.179546	2.66701	0.00765293	0.0454578	FALSE
ENSMUSG00000020098	Pcbd1	32.3817	-0.63451	1.08997	-0.582133	0.560477	0.705147	FALSE
ENSMUSG00000020099	Unc5b	241.1	-1.18959	0.714065	-1.66594	0.0957252	0.221263	FALSE
ENSMUSG00000020100	Slc29a3	488.211	0.553674	0.31376	1.76464	0.077624	0.194117	FALSE
ENSMUSG00000020101	Vsir	82.5014	0.0530451	0.458251	0.115756	0.907846	0.946463	FALSE
ENSMUSG00000020102	Slc16a7	19.9985	1.7392	0.763029	2.27933	0.0226474	0.0888905	FALSE
ENSMUSG00000020105	Lrig3	200.503	-0.855206	0.402867	-2.1228	0.0337709	0.114278	FALSE
ENSMUSG00000020107	Anapc16	495.038	-0.145342	0.28114	-0.516973	0.605175	0.740207	FALSE
ENSMUSG00000020108	Ddit4	263.044	-0.4083	0.313208	-1.30361	0.192368	0.351511	FALSE
ENSMUSG00000020109	Dnajb12	447.394	-1.18264	0.345998	-3.41804	0.00063073	0.00971718	TRUE
ENSMUSG00000020111	Micu1	1859.73	-0.130909	0.165456	-0.791202	0.428826	0.593639	FALSE
ENSMUSG00000020114	Cand1	998.478	-0.00180903	0.156036	-0.0115937	0.99075	0.995294	FALSE
ENSMUSG00000020115	Tbk1	304.908	0.243062	0.236184	1.02912	0.303422	0.473889	FALSE
ENSMUSG00000020116	Pno1	356.136	0.44083	0.32168	1.3704	0.170562	0.324567	FALSE
ENSMUSG00000020120	Plek	85.7704	1.54972	0.512699	3.02268	0.00250549	0.0227782	TRUE
ENSMUSG00000020121	Srgap1	57.3409	-1.35067	0.655754	-2.05973	0.0394247	0.125827	FALSE
ENSMUSG00000020122	Egfr	1492.44	-0.897504	0.355336	-2.52579	0.0115438	0.058508	FALSE
ENSMUSG00000020124	Usp15	687.56	-0.234519	0.249248	-0.940909	0.346752	0.5152	FALSE
ENSMUSG00000020128	Vps54	625.404	-0.274571	0.242406	-1.13269	0.257345	0.424111	FALSE
ENSMUSG00000020130	Tbc1d15	486.302	-0.375472	0.208146	-1.80389	0.0712486	0.183626	FALSE
ENSMUSG00000020132	Rab21	782.344	0.150203	0.192106	0.781875	0.434288	0.598709	FALSE
ENSMUSG00000020133	2310011J03Rik	694.813	0.588443	0.225135	2.61373	0.00895591	0.0504102	FALSE
ENSMUSG00000020134	Peli1	233.544	-0.232862	0.248506	-0.937048	0.348734	0.517075	FALSE
ENSMUSG00000020135	Apc2	55.3651	-2.09163	0.936044	-2.23454	0.0254473	0.0957802	FALSE
ENSMUSG00000020137	Thap2	97.8295	0.135504	0.470114	0.288236	0.773166	0.861923	FALSE
ENSMUSG00000020142	Slc1a4	216.869	-0.811578	0.350237	-2.31722	0.0204916	0.0836169	FALSE
ENSMUSG00000020149	Rab1a	4228.09	0.674494	0.207686	3.24766	0.00116357	0.0143283	TRUE
ENSMUSG00000020150	Gamt	110.349	0.000577081	0.481307	0.00119899	0.999043	0.999483	FALSE
ENSMUSG00000020152	Actr2	2682.24	0.190044	0.183588	1.03516	0.300592	0.470762	FALSE
ENSMUSG00000020153	Ndufs7	689.423	0.286779	0.299463	0.957644	0.338242	0.507114	FALSE
ENSMUSG00000020154	Ptprb	46.1716	-2.45896	1.15624	-2.12668	0.0334465	0.113632	FALSE
ENSMUSG00000020156	Pwwp3a	165.681	-1.28369	0.385101	-3.33337	0.000858005	0.0117536	TRUE
ENSMUSG00000020159	Gabrp	30.5624	1.12876	0.92354	1.22221	0.221629	0.385065	FALSE
ENSMUSG00000020160	Meis1	391.82	-0.828102	0.341023	-2.42829	0.0151702	0.0690173	FALSE
ENSMUSG00000020163	Uqcr11	2293.15	0.912789	0.351481	2.59698	0.00940481	0.0519932	FALSE
ENSMUSG00000020166	Cnot2	627.288	-0.116194	0.201107	-0.577773	0.563417	0.707917	FALSE
ENSMUSG00000020167	Tcf3	461.797	-0.674409	0.287278	-2.34758	0.0188957	0.0792825	FALSE
ENSMUSG00000020170	Frs2	459.166	-0.350919	0.290452	-1.20818	0.226977	0.390733	FALSE
ENSMUSG00000020171	Yeats4	480.367	0.45069	0.30598	1.47294	0.140768	0.285607	FALSE
ENSMUSG00000020173	Cobl	886.85	-1.26381	0.452743	-2.79144	0.00524734	0.0363057	TRUE
ENSMUSG00000020175	Rab36	38.4446	-1.68598	0.65393	-2.57823	0.00993072	0.0536188	FALSE
ENSMUSG00000020176	Grb10	139.228	-1.19968	0.587057	-2.04355	0.0409976	0.128796	FALSE
ENSMUSG00000020180	Snrpd3	692.586	0.607176	0.276278	2.1977	0.0279703	0.101469	FALSE
ENSMUSG00000020181	Nav3	28.7504	-1.16411	0.909761	-1.27958	0.200692	0.361497	FALSE
ENSMUSG00000020182	Ddc	42.688	-1.51515	0.727761	-2.08193	0.0373489	0.121766	FALSE
ENSMUSG00000020183	Cpm	1435.32	-0.954597	0.450056	-2.12106	0.0339166	0.114459	FALSE
ENSMUSG00000020184	Mdm2	579.355	0.337154	0.215229	1.56649	0.117234	0.25278	FALSE
ENSMUSG00000020185	E2f7	108.242	-0.42756	0.809713	-0.528038	0.597473	0.734209	FALSE
ENSMUSG00000020186	Csrp2	247.447	0.61249	0.373898	1.63812	0.101397	0.229353	FALSE
ENSMUSG00000020189	Osbpl8	577.72	-0.51258	0.352638	-1.45356	0.146069	0.292997	FALSE
ENSMUSG00000020190	Mknk2	6018.1	-0.39705	0.31524	-1.25952	0.207843	0.370075	FALSE
ENSMUSG00000020196	Cabin1	258.012	-1.21345	0.536605	-2.26134	0.0237384	0.0915302	FALSE
ENSMUSG00000020198	Ap3d1	955.804	-0.538047	0.279233	-1.92688	0.0539952	0.15256	FALSE
ENSMUSG00000020205	Phlda1	1437.31	-0.561519	0.401007	-1.40027	0.161432	0.312866	FALSE
ENSMUSG00000020211	Sf3a2	544.883	-0.586579	0.24829	-2.36248	0.0181533	0.0773656	FALSE
ENSMUSG00000020212	Mdm1	71.6638	-1.51529	0.804416	-1.88372	0.0596034	0.163233	FALSE
ENSMUSG00000020216	Jsrp1	35.1163	0.839143	0.690016	1.21612	0.223939	0.387547	FALSE
ENSMUSG00000020218	Wif1	101.802	1.20075	0.731252	1.64205	0.10058	0.227947	FALSE
ENSMUSG00000020219	Timm13	1390.06	1.24008	0.304063	4.07837	4.54e-05	0.00147681	TRUE
ENSMUSG00000020220	Vps13d	251.488	-0.764818	0.433641	-1.76371	0.0777808	0.194343	FALSE
ENSMUSG00000020224	Llph	713.861	-0.0222777	0.205191	-0.108571	0.913543	0.950174	FALSE
ENSMUSG00000020225	Tmbim4	936.987	0.908981	0.274053	3.31681	0.000910525	0.0122276	TRUE
ENSMUSG00000020227	Irak3	26.5329	0.735795	0.778629	0.944988	0.344665	0.513273	FALSE
ENSMUSG00000020228	Helb	110.665	-0.31618	0.378839	-0.834601	0.403942	0.57101	FALSE
ENSMUSG00000020230	Prmt2	319.168	-0.294246	0.375981	-0.782609	0.433857	0.598477	FALSE
ENSMUSG00000020231	Dip2a	282.489	-0.117729	0.393625	-0.29909	0.764871	0.856033	FALSE
ENSMUSG00000020232	Hmg20b	457.369	0.216814	0.247766	0.875072	0.381535	0.549642	FALSE
ENSMUSG00000020235	Fzr1	711.519	-0.174547	0.297651	-0.586413	0.557598	0.702806	FALSE
ENSMUSG00000020238	Ncln	863.082	0.319254	0.181111	1.76276	0.0779416	0.194642	FALSE
ENSMUSG00000020241	Col6a2	252.977	-0.495682	0.502372	-0.986683	0.323798	0.49362	FALSE
ENSMUSG00000020246	Hcfc2	207.052	0.166941	0.254268	0.656557	0.511466	0.663539	FALSE
ENSMUSG00000020248	Nfyb	377.303	0.0606587	0.239281	0.253504	0.799879	0.879487	FALSE
ENSMUSG00000020250	Txnrd1	760.009	-0.382947	0.257171	-1.48907	0.136469	0.279744	FALSE
ENSMUSG00000020251	Glt8d2	30.8946	-1.84487	1.05844	-1.74301	0.0813324	0.200215	FALSE
ENSMUSG00000020253	Ppm1m	101.896	0.862481	0.234349	3.68032	0.000232937	0.00491981	TRUE
ENSMUSG00000020255	Nopchap1	324.173	0.103944	0.247846	0.419388	0.674932	0.790521	FALSE
ENSMUSG00000020257	Wdr82	745.054	0.0695649	0.188782	0.368494	0.712505	0.818274	FALSE
ENSMUSG00000020258	Glyctk	30.2572	-0.991206	0.877511	-1.12957	0.258659	0.425216	FALSE
ENSMUSG00000020260	Pofut2	296.89	-0.380789	0.514834	-0.739634	0.459522	0.62015	FALSE
ENSMUSG00000020261	Slc36a1	131.814	0.0942576	0.367055	0.256794	0.797338	0.877618	FALSE
ENSMUSG00000020262	Adarb1	309.482	-1.77388	0.375069	-4.72948	2.25e-06	0.00013295	TRUE
ENSMUSG00000020263	Appl2	368.959	-0.995932	0.262945	-3.78761	0.000152104	0.00362815	TRUE
ENSMUSG00000020265	Sumo3	2992.05	0.856256	0.275901	3.10349	0.00191252	0.0194299	TRUE
ENSMUSG00000020267	Hint1	3031.64	1.36646	0.386238	3.53788	0.000403354	0.00714723	TRUE
ENSMUSG00000020268	Lyrm7	36.2545	0.235959	0.721819	0.326896	0.743747	0.841098	FALSE
ENSMUSG00000020271	Fbxw11	1298.23	0.284186	0.175035	1.62359	0.104463	0.233616	FALSE
ENSMUSG00000020272	Stk10	25.4149	-0.468221	0.822763	-0.569083	0.5693	0.712215	FALSE
ENSMUSG00000020273	Papolg	183.954	0.377571	0.291176	1.29671	0.194731	0.354395	FALSE
ENSMUSG00000020275	Rel	293.01	-0.321238	0.393081	-0.81723	0.413797	0.580072	FALSE
ENSMUSG00000020277	Pfkl	1344.2	-0.232747	0.247269	-0.941271	0.346566	0.515001	FALSE
ENSMUSG00000020280	Pus10	336.953	0.372418	0.317975	1.17122	0.241511	0.40646	FALSE
ENSMUSG00000020282	Rhbdf1	647.035	-1.45356	0.373789	-3.88871	0.000100778	0.00270672	TRUE
ENSMUSG00000020283	Pex13	452.398	0.326054	0.267171	1.22039	0.222315	0.385821	FALSE
ENSMUSG00000020284	Cfap410	180.43	0.357055	0.275089	1.29796	0.1943	0.353707	FALSE
ENSMUSG00000020287	Mpg	203.323	0.747904	0.319228	2.34285	0.019137	0.0798905	FALSE
ENSMUSG00000020288	Ahsa2	151.661	0.15565	0.298407	0.521602	0.601947	0.737706	FALSE
ENSMUSG00000020289	Nprl3	163.661	-0.73971	0.363274	-2.03623	0.0417269	0.130399	FALSE
ENSMUSG00000020290	Xpo1	674.728	0.424392	0.28555	1.48623	0.137219	0.280902	FALSE
ENSMUSG00000020297	Nsg2	178.603	-0.568166	1.14382	-0.496726	0.619383	0.751261	FALSE
ENSMUSG00000020300	Cpeb4	1026.39	-0.372943	0.384106	-0.970937	0.33158	0.500172	FALSE
ENSMUSG00000020305	Asb3	123.985	0.523839	0.379852	1.37906	0.167876	0.321069	FALSE
ENSMUSG00000020307	Cdc34	801.828	0.601833	0.249543	2.41173	0.0158768	0.0710474	FALSE
ENSMUSG00000020308	Tpgs1	241.088	1.16324	0.353101	3.29436	0.000986447	0.0129026	TRUE
ENSMUSG00000020309	Chac2	92.175	0.443379	0.527747	0.840136	0.400832	0.568026	FALSE
ENSMUSG00000020311	Erlec1	369.37	0.0361566	0.221701	0.163087	0.87045	0.923372	FALSE
ENSMUSG00000020312	Shc2	25.1727	-0.408468	0.856555	-0.476873	0.633452	0.760544	FALSE
ENSMUSG00000020315	Sptbn1	1536.38	-1.08602	0.374288	-2.90155	0.00371324	0.0290169	TRUE
ENSMUSG00000020319	Wdpcp	200.964	0.41239	0.366105	1.12642	0.259986	0.426507	FALSE
ENSMUSG00000020321	Mdh1	5342.76	-0.0657176	0.139659	-0.470556	0.637958	0.764067	FALSE
ENSMUSG00000020325	Fstl3	161.439	0.14189	0.314034	0.45183	0.651391	0.773573	FALSE
ENSMUSG00000020326	Ccng1	2058.98	1.09107	0.264642	4.1228	3.74e-05	0.00128272	TRUE
ENSMUSG00000020328	Nudcd2	402.84	1.55237	0.395589	3.9242	8.7e-05	0.00240829	TRUE
ENSMUSG00000020329	Polrmt	111.196	-1.08145	0.808253	-1.33801	0.180892	0.337725	FALSE
ENSMUSG00000020330	Hmmr	96.9445	0.483849	0.710853	0.68066	0.496087	0.651015	FALSE
ENSMUSG00000020331	Hcn2	142.093	-0.931083	0.374998	-2.4829	0.0130317	0.0628065	FALSE
ENSMUSG00000020333	Acsl6	1053.64	-1.40181	0.374428	-3.74388	0.0001812	0.0041412	TRUE
ENSMUSG00000020334	Slc22a4	98.7023	0.797571	0.659774	1.20885	0.226719	0.390673	FALSE
ENSMUSG00000020340	Cyfip2	1052.45	-1.24687	0.425659	-2.92927	0.00339763	0.0275444	TRUE
ENSMUSG00000020346	Mgat1	1246.35	0.36152	0.166428	2.17223	0.0298384	0.105815	FALSE
ENSMUSG00000020349	Ppp2ca	6303.5	0.355771	0.191728	1.8556	0.0635107	0.170646	FALSE
ENSMUSG00000020358	Hnrnpab	4681.68	0.486105	0.176764	2.75002	0.00595915	0.0391839	FALSE
ENSMUSG00000020359	Phykpl	213.134	-0.0929901	0.455797	-0.204017	0.838341	0.903114	FALSE
ENSMUSG00000020361	Hspa4	1559.69	-0.597979	0.169917	-3.51925	0.000432767	0.00752911	TRUE
ENSMUSG00000020362	Cnot6	1541.25	-0.0595749	0.186278	-0.319818	0.749106	0.845092	FALSE
ENSMUSG00000020363	Gfpt2	30.558	-1.53269	0.791601	-1.93619	0.0528446	0.150682	FALSE
ENSMUSG00000020364	Zfp354a	58.708	0.0426684	0.696422	0.061268	0.951146	0.971656	FALSE
ENSMUSG00000020366	Mapk9	361.082	-0.278944	0.2444	-1.14134	0.253728	0.420078	FALSE
ENSMUSG00000020368	Canx	4458.12	0.434401	0.141426	3.07157	0.00212937	0.020649	FALSE
ENSMUSG00000020372	Rack1	38649.5	0.972259	0.368291	2.63992	0.0082925	0.0480233	TRUE
ENSMUSG00000020375	Rufy1	387.762	-0.694046	0.300255	-2.31152	0.0208043	0.0843297	FALSE
ENSMUSG00000020376	Rnf130	503.881	0.302192	0.335409	0.900965	0.367607	0.536144	FALSE
ENSMUSG00000020380	Rad50	240.016	-0.245304	0.271794	-0.902536	0.366772	0.535313	FALSE
ENSMUSG00000020381	Mrnip	49.5457	0.293963	0.66289	0.443457	0.657435	0.77811	FALSE
ENSMUSG00000020385	Clk4	153.023	-0.455176	0.326834	-1.39268	0.163716	0.315456	FALSE
ENSMUSG00000020386	Sar1b	1109.4	1.19376	0.358463	3.33022	0.00086778	0.01184	TRUE
ENSMUSG00000020387	Jade2	372.239	-0.998988	0.377919	-2.64339	0.008208	0.0476553	TRUE
ENSMUSG00000020388	Pdlim4	107.543	0.26315	0.686219	0.383479	0.701365	0.810075	FALSE
ENSMUSG00000020389	Cdkl3	51.3254	-0.535832	0.617841	-0.867265	0.385797	0.554085	FALSE
ENSMUSG00000020390	Ube2b	2411.35	0.681681	0.260229	2.61954	0.00880484	0.0499099	TRUE
ENSMUSG00000020392	Cdkn2aipnl	1070.95	1.0067	0.294512	3.41821	0.000630344	0.00971718	TRUE
ENSMUSG00000020393	Kremen1	1159.34	-0.950071	0.416566	-2.28072	0.022565	0.0887166	FALSE
ENSMUSG00000020396	Nefh	40.5225	-3.66489	1.4753	-2.48416	0.0129857	0.0626732	FALSE
ENSMUSG00000020397	Med7	206.985	0.429623	0.340994	1.25991	0.207701	0.369909	FALSE
ENSMUSG00000020400	Tnip1	345.792	-0.693321	0.436215	-1.5894	0.11197	0.245141	FALSE
ENSMUSG00000020402	Vdac1	6526.79	0.315101	0.177424	1.77598	0.0757358	0.190935	FALSE
ENSMUSG00000020405	Fabp6	259.135	0.413727	0.401115	1.03144	0.302334	0.472676	FALSE
ENSMUSG00000020407	Upp1	1763.54	1.19381	0.253164	4.71558	2.41e-06	0.000140537	TRUE
ENSMUSG00000020409	Slu7	523.209	-0.671091	0.312921	-2.1446	0.0319847	0.110424	FALSE
ENSMUSG00000020412	Ascc2	422.644	-0.655798	0.351244	-1.86707	0.0618912	0.167715	FALSE
ENSMUSG00000020413	Hus1	151.16	0.269553	0.272982	0.987438	0.323428	0.493277	FALSE
ENSMUSG00000020415	Pttg1	479.686	0.923124	0.291201	3.17006	0.0015241	0.0170096	TRUE
ENSMUSG00000020420	Zfp607a	21.3881	-2.36189	1.00576	-2.34837	0.0188559	0.0791601	FALSE
ENSMUSG00000020422	Tns3	838.018	-0.955231	0.323513	-2.95268	0.00315026	0.0263205	TRUE
ENSMUSG00000020423	Btg2	515.303	0.25839	0.248667	1.0391	0.298759	0.468806	FALSE
ENSMUSG00000020424	Castor1	442.472	-0.185738	0.252714	-0.73497	0.462357	0.622868	FALSE
ENSMUSG00000020427	Igfbp3	285.976	0.389572	0.356452	1.09292	0.274431	0.442122	FALSE
ENSMUSG00000020430	Pes1	612.668	-0.345394	0.239449	-1.44246	0.149174	0.297171	FALSE
ENSMUSG00000020431	Adcy1	158.393	-2.4296	1.30613	-1.86015	0.0628648	0.169478	FALSE
ENSMUSG00000020432	Tcn2	1415.81	-0.441697	0.182443	-2.42102	0.0154772	0.0698548	FALSE
ENSMUSG00000020435	Osbp2	757.519	-2.25199	0.467533	-4.81675	1.46e-06	9.22e-05	TRUE
ENSMUSG00000020436	Gabrg2	72.4377	-0.183654	1.57763	-0.116411	0.907327	0.946294	FALSE
ENSMUSG00000020439	Smtn	315.967	-0.472827	0.534607	-0.884438	0.37646	0.544747	FALSE
ENSMUSG00000020440	Arf5	2584.61	0.749881	0.21946	3.41693	0.000633312	0.00971981	TRUE
ENSMUSG00000020441	2310033P09Rik	92.7179	-0.476236	0.681407	-0.698901	0.484614	0.641949	FALSE
ENSMUSG00000020444	Guk1	865.941	0.351794	0.447075	0.786879	0.431353	0.596168	FALSE
ENSMUSG00000020448	Rnf185	611.155	-0.100098	0.150918	-0.663258	0.507165	0.660219	FALSE
ENSMUSG00000020451	Limk2	3618.55	-0.489445	0.243193	-2.01258	0.044159	0.135151	FALSE
ENSMUSG00000020453	Patz1	211.402	-0.264136	0.372584	-0.708931	0.478368	0.637636	FALSE
ENSMUSG00000020454	Eif4enif1	339.45	-1.00584	0.471114	-2.13503	0.0327589	0.112118	FALSE
ENSMUSG00000020455	Trim11	187.343	-0.330451	0.35468	-0.931686	0.351499	0.519819	FALSE
ENSMUSG00000020456	Ogdh	3354.5	-0.495049	0.216731	-2.28416	0.0223619	0.0882394	FALSE
ENSMUSG00000020457	Drg1	1222.71	1.08199	0.257085	4.20867	2.57e-05	0.000970882	TRUE
ENSMUSG00000020458	Rtn4	2775	0.330616	0.217661	1.51895	0.128775	0.268576	FALSE
ENSMUSG00000020459	Mtif2	69.4471	-0.402131	0.444633	-0.90441	0.365778	0.534213	FALSE
ENSMUSG00000020460	Rps27a	16074.2	0.822373	0.359171	2.28964	0.022042	0.0875031	FALSE
ENSMUSG00000020462	Cfap36	267.3	0.16865	0.330577	0.510169	0.609933	0.743744	FALSE
ENSMUSG00000020463	Ppp4r3b	453.207	-0.00615813	0.23505	-0.0261992	0.979098	0.988518	FALSE
ENSMUSG00000020464	Pnpt1	155.784	1.29184	0.328742	3.92963	8.51e-05	0.00238351	TRUE
ENSMUSG00000020467	Efemp1	3000.7	0.113104	0.17886	0.632361	0.527151	0.676618	FALSE
ENSMUSG00000020469	Myl7	39.1982	1.2741	0.929005	1.37147	0.170229	0.324206	FALSE
ENSMUSG00000020471	Pold2	350.309	0.11847	0.31649	0.374324	0.708163	0.815649	FALSE
ENSMUSG00000020472	Zkscan17	311.326	-0.403633	0.252255	-1.6001	0.109576	0.241645	FALSE
ENSMUSG00000020473	Aebp1	662.021	-0.510552	0.410216	-1.24459	0.213282	0.37611	FALSE
ENSMUSG00000020474	Polm	120.633	-0.54256	0.448935	-1.20855	0.226836	0.390733	FALSE
ENSMUSG00000020475	Pgam2	253.712	1.25398	0.50979	2.45981	0.0139012	0.0655609	FALSE
ENSMUSG00000020476	Dbnl	2988.07	-0.184526	0.215965	-0.854427	0.392869	0.561229	FALSE
ENSMUSG00000020477	Mrps24	696.317	1.35558	0.390872	3.4681	0.000524152	0.00854425	TRUE
ENSMUSG00000020482	Ccdc117	447.099	0.000407875	0.260706	0.0015645	0.998752	0.999483	FALSE
ENSMUSG00000020483	Dynll2	2289.83	-0.370805	0.198779	-1.86541	0.0621235	0.168078	FALSE
ENSMUSG00000020484	Xbp1	2246.75	0.546601	0.170806	3.20012	0.00137369	0.0159371	FALSE
ENSMUSG00000020485	Supt4a	617.777	0.718895	0.285413	2.51878	0.0117761	0.0590061	FALSE
[truncated: 11,659 more rows]

## Sheet: S2B-2297 DEGpa<0.05 L2FC±0.585
Supplemental Table S2B: All DEG in RD1 RPE versus Nv RPE groups.
genes	external_gene_name	baseMean	log2FoldChange	lfcSE	stat	pvalue	padj	Call
ENSMUSG00000029720	Gm20605	57.7998	-4.34848	1.61039	-2.70027	0.00692826	0.0429393	TRUE
ENSMUSG00000006649	Nphs1	25.264	-4.21412	1.42639	-2.95439	0.00313288	0.0262239	TRUE
ENSMUSG00000052974	Cyp2f2	1805.59	-3.57899	0.524799	-6.81975	9.12e-12	2.65e-09	TRUE
ENSMUSG00000066704	Cyp2b19	23.1095	-3.56128	1.25569	-2.83612	0.00456659	0.0330929	TRUE
ENSMUSG00000018907	Alox12e	2361.7	-3.53432	0.48077	-7.35137	1.96e-13	8.96e-11	TRUE
ENSMUSG00000051111	Sv2c	38.6412	-3.46794	0.899229	-3.85657	0.000114989	0.00300558	TRUE
ENSMUSG00000032087	Dscaml1	46.226	-3.40608	1.17229	-2.90548	0.0036669	0.0288032	TRUE
ENSMUSG00000066071	Cyp4a12a	126.584	-3.3707	0.8833	-3.81604	0.000135612	0.00333987	TRUE
ENSMUSG00000024897	Apba1	64.4855	-3.24621	0.927671	-3.49931	0.000466457	0.00790601	TRUE
ENSMUSG00000025867	Cplx2	119.653	-3.22032	0.840142	-3.83307	0.000126554	0.00317994	TRUE
ENSMUSG00000003410	Elavl3	43.7595	-3.16266	1.09451	-2.88957	0.00385766	0.0296697	TRUE
ENSMUSG00000038188	Scarf1	19.8833	-3.12049	1.00731	-3.09786	0.00194924	0.0195843	TRUE
ENSMUSG00000074657	Kif5a	119.074	-3.11089	0.792149	-3.92716	8.6e-05	0.00238855	TRUE
ENSMUSG00000079465	Col4a3	441.343	-3.10709	0.865069	-3.59173	0.000328489	0.00620618	TRUE
ENSMUSG00000100075	1700018L02Rik	49.9532	-3.08363	1.00901	-3.05608	0.00224248	0.0212181	TRUE
ENSMUSG00000027457	Snph	56.1763	-2.95775	1.03908	-2.8465	0.00442027	0.0324422	TRUE
ENSMUSG00000097727	F630040K05Rik	29.9693	-2.94633	0.976032	-3.01868	0.00253878	0.0229655	TRUE
ENSMUSG00000022456	Septin3	61.5968	-2.93808	1.09225	-2.68994	0.00714641	0.0435682	TRUE
ENSMUSG00000026609	Ush2a	61.0578	-2.9258	0.860479	-3.40019	0.000673381	0.0101633	TRUE
ENSMUSG00000015970	Chdh	38.7923	-2.91559	0.968537	-3.0103	0.00260989	0.0233504	TRUE
ENSMUSG00000079055	Slc8a3	36.4886	-2.90752	0.999484	-2.90902	0.00362563	0.028644	TRUE
ENSMUSG00000037541	Shank2	38.227	-2.90538	0.950631	-3.05626	0.00224114	0.0212181	TRUE
ENSMUSG00000035504	Reep6	1330.09	-2.90023	0.800001	-3.62528	0.000288653	0.0056913	TRUE
ENSMUSG00000036192	Rorb	79.0257	-2.88052	0.974279	-2.95656	0.00311089	0.0260946	TRUE
ENSMUSG00000042589	Cux2	77.4153	-2.87121	0.943803	-3.04217	0.00234881	0.0218382	TRUE
ENSMUSG00000040111	Gramd1b	279.892	-2.85276	0.695213	-4.10344	4.07e-05	0.00136173	TRUE
ENSMUSG00000020963	Tshr	239.314	-2.84675	0.610785	-4.6608	3.15e-06	0.000172665	TRUE
ENSMUSG00000024502	Jakmip2	47.4901	-2.82164	0.869343	-3.24572	0.00117155	0.01435	TRUE
ENSMUSG00000046709	Mapk10	58.2251	-2.81958	0.784654	-3.59341	0.000326378	0.00617897	TRUE
ENSMUSG00000036572	Upf3b	87.2356	-2.8157	0.807513	-3.48688	0.000488691	0.00816031	TRUE
ENSMUSG00000041642	Kif21b	99.4715	-2.81209	0.705205	-3.98763	6.67e-05	0.00199248	TRUE
ENSMUSG00000059974	Ntm	80.004	-2.784	0.979134	-2.84333	0.0044645	0.0326865	TRUE
ENSMUSG00000073758	Sh3d21	54.8164	-2.75031	0.972474	-2.82816	0.00468161	0.033672	TRUE
ENSMUSG00000034156	Tspoap1	37.6885	-2.71381	1.03355	-2.62573	0.00864645	0.0494435	TRUE
ENSMUSG00000041794	Myrip	251.217	-2.70628	0.506349	-5.34469	9.06e-08	8.7e-06	TRUE
ENSMUSG00000053825	Ppfia2	44.2604	-2.69449	0.978405	-2.75396	0.00588786	0.0388551	TRUE
ENSMUSG00000067158	Col4a4	418.736	-2.68767	0.576666	-4.66072	3.15e-06	0.000172665	TRUE
ENSMUSG00000049823	Zbtb12	45.6938	-2.68527	0.7071	-3.79758	0.000146115	0.00356635	TRUE
ENSMUSG00000045515	Pou3f3	92.2503	-2.67105	0.776135	-3.44147	0.00057856	0.00914912	TRUE
ENSMUSG00000000983	Wfdc18	107.005	-2.66635	0.9006	-2.96064	0.00307001	0.0259203	TRUE
ENSMUSG00000028644	Ermap	114.354	-2.65596	0.837856	-3.16995	0.00152468	0.0170096	TRUE
ENSMUSG00000043456	Zfp536	39.1166	-2.65514	0.854842	-3.10599	0.0018964	0.0193377	TRUE
ENSMUSG00000034452	Slc24a1	1547.68	-2.65325	0.424164	-6.25524	3.97e-10	7.79e-08	TRUE
ENSMUSG00000054074	Skida1	46.9964	-2.63522	0.976047	-2.69989	0.00693626	0.0429393	TRUE
ENSMUSG00000001095	Slc13a2	390.654	-2.63225	0.645909	-4.07527	4.6e-05	0.00148601	TRUE
ENSMUSG00000028369	Svep1	196.738	-2.60729	0.722339	-3.60952	0.000306769	0.00595385	TRUE
ENSMUSG00000062760	Shisal1	107.281	-2.60193	0.525089	-4.95521	7.23e-07	5.13e-05	TRUE
ENSMUSG00000038094	Atp13a4	115.879	-2.59965	0.637028	-4.0809	4.49e-05	0.0014714	TRUE
ENSMUSG00000027016	Zfp385b	69.9323	-2.59205	0.876734	-2.95648	0.00311169	0.0260946	TRUE
ENSMUSG00000026380	Tfcp2l1	101.543	-2.56877	0.817386	-3.14266	0.00167419	0.0180167	TRUE
ENSMUSG00000058966	Tlcd3b	846.603	-2.56699	0.978234	-2.62411	0.00868764	0.0495776	TRUE
ENSMUSG00000044177	Wfikkn2	1028.96	-2.55824	0.316127	-8.09245	5.85e-16	4.85e-13	TRUE
ENSMUSG00000013611	Snx31	774.938	-2.55119	0.438217	-5.82176	5.82e-09	7.95e-07	TRUE
ENSMUSG00000042353	Frem3	141.098	-2.5291	0.848924	-2.97918	0.00289018	0.024895	TRUE
ENSMUSG00000035513	Ntng2	53.4954	-2.52774	0.932197	-2.71159	0.00669607	0.0420244	TRUE
ENSMUSG00000013367	Iglon5	33.7338	-2.50429	0.839667	-2.98248	0.00285922	0.024722	TRUE
ENSMUSG00000032181	Scg3	111.838	-2.48996	0.848881	-2.93322	0.00335463	0.0273421	TRUE
ENSMUSG00000034687	Fras1	223.997	-2.48456	0.744928	-3.3353	0.000852067	0.0117076	TRUE
ENSMUSG00000062151	Unc13c	32.8089	-2.47661	0.818106	-3.02725	0.00246792	0.0225377	TRUE
ENSMUSG00000024743	Syt7	139.842	-2.46583	0.819427	-3.00921	0.0026193	0.0233886	TRUE
ENSMUSG00000022208	Jph4	44.189	-2.45908	0.542608	-4.53196	5.84e-06	0.000293135	TRUE
ENSMUSG00000028519	Dab1	67.1579	-2.45478	0.579987	-4.23248	2.31e-05	0.000883331	TRUE
ENSMUSG00000027796	Smad9	31.7725	-2.44511	0.636413	-3.84201	0.000122031	0.00314149	TRUE
ENSMUSG00000040170	Fmo2	254.641	-2.44291	0.579444	-4.21596	2.49e-05	0.000945282	TRUE
ENSMUSG00000049336	Tenm2	107.264	-2.43207	0.903199	-2.69272	0.00708712	0.0433423	TRUE
ENSMUSG00000037827	Gm5884	36.8691	-2.43056	0.828299	-2.9344	0.00334189	0.0272707	TRUE
ENSMUSG00000059857	Ntng1	39.5678	-2.42914	0.840985	-2.88845	0.00387149	0.0297258	TRUE
ENSMUSG00000025189	Cnnm1	31.1404	-2.42672	0.867339	-2.79789	0.00514382	0.0358622	TRUE
ENSMUSG00000038248	Sobp	35.2022	-2.41581	0.684859	-3.52745	0.000419579	0.00735827	TRUE
ENSMUSG00000087141	Plcxd2	78.8408	-2.39869	0.876787	-2.73577	0.00622351	0.0402181	TRUE
ENSMUSG00000020893	Per1	432.704	-2.39038	0.497617	-4.80366	1.56e-06	9.75e-05	TRUE
ENSMUSG00000019856	Fam184a	33.6482	-2.38633	0.818456	-2.91565	0.00354949	0.0282551	TRUE
ENSMUSG00000037709	Fam13a	386.484	-2.38476	0.402132	-5.93029	3.02e-09	4.44e-07	TRUE
ENSMUSG00000050132	Sarm1	41.2072	-2.3729	0.715127	-3.31816	0.000906141	0.0121807	TRUE
ENSMUSG00000025927	Tfap2b	207.16	-2.36417	0.563393	-4.19631	2.71e-05	0.00101413	TRUE
ENSMUSG00000036098	Myrf	614.034	-2.35616	0.385902	-6.10559	1.02e-09	1.77e-07	TRUE
ENSMUSG00000054150	Syne3	132.962	-2.35373	0.681276	-3.45489	0.000550512	0.00887847	TRUE
ENSMUSG00000033066	Gas7	103.13	-2.33656	0.581372	-4.01904	5.84e-05	0.00181204	TRUE
ENSMUSG00000042156	Dzip1	123.567	-2.33406	0.537689	-4.34091	1.42e-05	0.000608157	TRUE
ENSMUSG00000086040	Wipf3	118.28	-2.33361	0.811219	-2.87667	0.00401897	0.0304977	TRUE
ENSMUSG00000022025	Cnmd	132.328	-2.33353	0.456759	-5.10888	3.24e-07	2.63e-05	TRUE
ENSMUSG00000071042	Rasgrp3	117.82	-2.32819	0.663095	-3.5111	0.000446255	0.00771067	TRUE
ENSMUSG00000038241	Cep250	136.073	-2.31616	0.756867	-3.0602	0.00221191	0.0211339	TRUE
ENSMUSG00000053141	Ptprt	65.5578	-2.31023	0.849899	-2.71824	0.00656309	0.0414568	TRUE
ENSMUSG00000021990	Spata13	244.014	-2.30139	0.523201	-4.39868	1.09e-05	0.000490416	TRUE
ENSMUSG00000067276	Capn6	204.703	-2.30098	0.629813	-3.65344	0.000258752	0.00533157	TRUE
ENSMUSG00000031530	Dusp4	228.433	-2.28601	0.500545	-4.56703	4.95e-06	0.000252784	TRUE
ENSMUSG00000048988	Elfn1	67.6505	-2.28356	0.71593	-3.18964	0.00142452	0.0162785	TRUE
ENSMUSG00000005611	Irag1	32.8814	-2.27804	0.840077	-2.71171	0.00669376	0.0420244	TRUE
ENSMUSG00000037736	Limch1	133.168	-2.25966	0.581281	-3.88738	0.000101333	0.00271094	TRUE
ENSMUSG00000032743	Katnip	158.015	-2.25792	0.657509	-3.43405	0.000594625	0.00932536	TRUE
ENSMUSG00000020435	Osbp2	757.519	-2.25199	0.467533	-4.81675	1.46e-06	9.22e-05	TRUE
ENSMUSG00000025092	Hspa12a	94.8737	-2.25024	0.847748	-2.65437	0.00794555	0.0466677	TRUE
ENSMUSG00000030878	Cdr2	663.04	-2.24901	0.40863	-5.50376	3.72e-08	3.96e-06	TRUE
ENSMUSG00000020599	Rgs9	162.305	-2.23909	0.757217	-2.957	0.0031065	0.0260946	TRUE
ENSMUSG00000025185	Loxl4	44.9928	-2.23486	0.809532	-2.76069	0.00576803	0.0383897	TRUE
ENSMUSG00000024998	Plce1	270.526	-2.23194	0.729517	-3.05948	0.00221722	0.021157	TRUE
ENSMUSG00000026442	Nfasc	114.852	-2.22429	0.562752	-3.95253	7.73e-05	0.00221658	TRUE
ENSMUSG00000024136	Dnase1l2	80.0051	-2.21426	0.501987	-4.41099	1.03e-05	0.000467988	TRUE
ENSMUSG00000032625	Thsd7a	130.167	-2.20547	0.566577	-3.89262	9.92e-05	0.00267399	TRUE
ENSMUSG00000027559	Car3	4104.42	-2.20433	0.43232	-5.09884	3.42e-07	2.76e-05	TRUE
ENSMUSG00000063286	Gvin-ps7	38.3515	-2.20105	0.703552	-3.12849	0.00175706	0.018498	TRUE
ENSMUSG00000058297	Spock2	446.15	-2.20082	0.621666	-3.54019	0.000399841	0.00711212	TRUE
ENSMUSG00000055865	Tafa3	68.0801	-2.19623	0.764503	-2.87275	0.00406911	0.0306904	TRUE
ENSMUSG00000047649	Cd3eap	65.3678	-2.18965	0.776228	-2.82088	0.0047892	0.0341043	TRUE
ENSMUSG00000024211	Grm8	34.874	-2.18497	0.615257	-3.55131	0.000383314	0.00692707	TRUE
ENSMUSG00000005547	Cyp2a5	1708.97	-2.18471	0.432034	-5.0568	4.26e-07	3.34e-05	TRUE
ENSMUSG00000033209	Ttc28	154.642	-2.1771	0.70704	-3.07918	0.00207573	0.0203312	TRUE
ENSMUSG00000040724	Kcna2	72.1385	-2.16878	0.752333	-2.88274	0.00394234	0.0301433	TRUE
ENSMUSG00000029309	Sparcl1	573.559	-2.16247	0.30164	-7.16904	7.55e-13	3.03e-10	TRUE
ENSMUSG00000032010	Usp2	230.106	-2.16104	0.64571	-3.34677	0.000817602	0.0113734	TRUE
ENSMUSG00000047793	Sned1	358.287	-2.15963	0.560891	-3.85036	0.000117945	0.00306287	TRUE
ENSMUSG00000034154	Ino80	146.284	-2.15961	0.742955	-2.90679	0.00365161	0.0287328	TRUE
ENSMUSG00000024558	Mapk4	168.519	-2.15666	0.619369	-3.48203	0.000497635	0.00822997	TRUE
ENSMUSG00000040536	Necab1	186.6	-2.14582	0.475581	-4.51199	6.42e-06	0.000318632	TRUE
ENSMUSG00000025352	Gdf11	110.549	-2.14581	0.488923	-4.38886	1.14e-05	0.00050314	TRUE
ENSMUSG00000050164	Mchr1	73.2658	-2.14431	0.663316	-3.23272	0.00122619	0.0147142	TRUE
ENSMUSG00000071984	Fndc1	299.277	-2.14065	0.466182	-4.59187	4.39e-06	0.000228769	TRUE
ENSMUSG00000014602	Kif1a	515.086	-2.13326	0.413731	-5.15617	2.52e-07	2.11e-05	TRUE
ENSMUSG00000029361	Nos1	113.106	-2.13014	0.609494	-3.49493	0.000474185	0.00799726	TRUE
ENSMUSG00000064294	Aox3	79.2736	-2.12221	0.668369	-3.17521	0.00149728	0.0168417	TRUE
ENSMUSG00000048108	Tmem72	106.029	-2.12166	0.781573	-2.7146	0.00663551	0.0418175	TRUE
ENSMUSG00000048148	Nwd1	30.7049	-2.11861	0.722439	-2.93258	0.00336162	0.0273509	TRUE
ENSMUSG00000028024	Enpep	139.813	-2.11689	0.678415	-3.12034	0.00180641	0.018795	TRUE
ENSMUSG00000033427	Upb1	166.679	-2.1042	0.439507	-4.78764	1.69e-06	0.00010279	TRUE
ENSMUSG00000063455	D630045J12Rik	47.4516	-2.10381	0.577312	-3.64415	0.000268273	0.00545501	TRUE
ENSMUSG00000033909	Usp36	189.931	-2.09544	0.770174	-2.72074	0.00651363	0.0412399	TRUE
ENSMUSG00000052727	Map1b	337.655	-2.09487	0.596689	-3.51082	0.000446732	0.00771067	TRUE
ENSMUSG00000054256	Msi1	248.454	-2.09275	0.719778	-2.90749	0.0036434	0.0287241	TRUE
ENSMUSG00000021986	Amer2	47.6007	-2.08422	0.660764	-3.15426	0.00160907	0.0176197	TRUE
ENSMUSG00000021061	Sptb	135.302	-2.08279	0.773189	-2.69377	0.0070649	0.0432977	TRUE
ENSMUSG00000055022	Cntn1	145.253	-2.07375	0.665555	-3.11581	0.00183438	0.0190068	TRUE
ENSMUSG00000028174	Rpe65	2702.19	-2.07059	0.37028	-5.59195	2.25e-08	2.55e-06	TRUE
ENSMUSG00000041235	Chd7	101.784	-2.06226	0.655655	-3.14534	0.00165892	0.0179795	TRUE
ENSMUSG00000025150	Cbr2	12816.3	-2.05111	0.260547	-7.87232	3.48e-15	2.37e-12	TRUE
ENSMUSG00000002910	Arrdc2	57.12	-2.05035	0.708159	-2.89533	0.00378765	0.0293462	TRUE
ENSMUSG00000061411	Nol4l	85.6249	-2.04497	0.63389	-3.22606	0.00125507	0.0149309	TRUE
ENSMUSG00000028224	Nbn	92.969	-2.04087	0.713219	-2.86149	0.00421656	0.0313396	TRUE
ENSMUSG00000033377	Palmd	335.046	-2.04063	0.42007	-4.85782	1.19e-06	7.67e-05	TRUE
ENSMUSG00000003452	Bicd1	25.2451	-2.03517	0.735458	-2.76721	0.00565381	0.0379069	TRUE
ENSMUSG00000031748	Gnao1	443.256	-2.02857	0.618276	-3.28101	0.00103436	0.0132819	TRUE
ENSMUSG00000092274	Neat1	943.033	-2.02201	0.724057	-2.79261	0.00522841	0.0362298	TRUE
ENSMUSG00000002028	Kmt2a	242.481	-2.01931	0.600155	-3.36465	0.000766415	0.010982	TRUE
ENSMUSG00000000823	Zfp512b	188.046	-2.01576	0.552261	-3.65002	0.000262225	0.00535598	TRUE
ENSMUSG00000040260	Daam2	70.6791	-2.01477	0.647386	-3.11216	0.00185723	0.0191679	TRUE
ENSMUSG00000057948	Unc13d	58.2059	-2.00623	0.618948	-3.24136	0.00118962	0.0144021	TRUE
ENSMUSG00000055421	Pcdh9	52.4505	-2.00618	0.647405	-3.09881	0.00194301	0.0195673	TRUE
ENSMUSG00000051586	Mical3	190.327	-2.00392	0.672567	-2.97951	0.00288714	0.0248862	TRUE
ENSMUSG00000041729	Coro2b	392.158	-1.99691	0.59935	-3.3318	0.000862875	0.0118085	TRUE
ENSMUSG00000029074	Ttll10	38.856	-1.99292	0.508063	-3.92257	8.76e-05	0.00241479	TRUE
ENSMUSG00000062040	Zfp27	41.5315	-1.99179	0.597323	-3.33452	0.000854466	0.0117169	TRUE
ENSMUSG00000018474	Chd3	858.724	-1.98991	0.708206	-2.80979	0.00495731	0.0348647	TRUE
ENSMUSG00000026447	Pik3c2b	153.26	-1.98885	0.686302	-2.89793	0.00375633	0.0292031	TRUE
ENSMUSG00000049612	Omg	60.7	-1.98782	0.705638	-2.81705	0.00484669	0.0343167	TRUE
ENSMUSG00000028053	Ash1l	315.488	-1.98771	0.535639	-3.71091	0.000206512	0.00451876	TRUE
ENSMUSG00000041445	Mmrn2	62.0614	-1.98047	0.750644	-2.63836	0.0083309	0.0481843	TRUE
ENSMUSG00000039137	Whrn	78.7513	-1.97658	0.586331	-3.37109	0.000748706	0.010879	TRUE
ENSMUSG00000063808	Gpatch1	85.07	-1.97271	0.668875	-2.9493	0.00318499	0.0264751	TRUE
ENSMUSG00000047747	Rnf150	102.337	-1.96785	0.592624	-3.32057	0.000898343	0.0120924	TRUE
ENSMUSG00000068323	Slc4a5	1797.21	-1.96507	0.355495	-5.52771	3.24e-08	3.51e-06	TRUE
ENSMUSG00000021573	Tppp	501.04	-1.96463	0.342916	-5.7292	1.01e-08	1.3e-06	TRUE
ENSMUSG00000011171	Vipr2	79.1078	-1.95111	0.713174	-2.73581	0.00622272	0.0402181	TRUE
ENSMUSG00000021097	Clmn	131.518	-1.93654	0.470552	-4.11547	3.86e-05	0.00131103	TRUE
ENSMUSG00000033597	Caskin1	108.681	-1.93489	0.486539	-3.97684	6.98e-05	0.00206697	TRUE
ENSMUSG00000052105	Mtcl1	119.865	-1.92509	0.682749	-2.81962	0.00480809	0.0341853	TRUE
ENSMUSG00000022099	Dmtn	83.3214	-1.91901	0.632803	-3.03255	0.00242495	0.0223273	TRUE
ENSMUSG00000052949	Rnf157	196.694	-1.91813	0.62835	-3.05265	0.0022683	0.0213775	TRUE
ENSMUSG00000022206	Npr3	483.485	-1.91625	0.285493	-6.71207	1.92e-11	5.24e-09	TRUE
ENSMUSG00000075592	Nynrin	76.084	-1.91585	0.581974	-3.29199	0.000994825	0.0129641	TRUE
ENSMUSG00000027254	Map1a	213.714	-1.91242	0.59984	-3.18821	0.00143155	0.0163311	TRUE
ENSMUSG00000063430	Wscd2	36.5644	-1.91072	0.718148	-2.66062	0.00779977	0.0460893	TRUE
ENSMUSG00000040998	Npnt	807.989	-1.90715	0.451306	-4.22585	2.38e-05	0.000907219	TRUE
ENSMUSG00000045763	Basp1	263.726	-1.89893	0.372562	-5.09695	3.45e-07	2.77e-05	TRUE
ENSMUSG00000066607	Insyn1	55.4501	-1.89668	0.719604	-2.63573	0.00839569	0.0483949	TRUE
ENSMUSG00000003279	Dlgap1	122.951	-1.89658	0.581938	-3.25907	0.00111777	0.0139404	TRUE
ENSMUSG00000026090	Cracdl	228.171	-1.88573	0.64293	-2.93302	0.00335685	0.0273438	TRUE
ENSMUSG00000028003	Lrat	1759.59	-1.88427	0.37269	-5.05587	4.28e-07	3.34e-05	TRUE
ENSMUSG00000032212	Sltm	241.936	-1.88365	0.526927	-3.57479	0.000350505	0.00645384	TRUE
ENSMUSG00000032420	Nt5e	756.156	-1.87419	0.33137	-5.6559	1.55e-08	1.89e-06	TRUE
ENSMUSG00000030787	Lyve1	54.7651	-1.86475	0.684165	-2.72558	0.00641882	0.040772	TRUE
ENSMUSG00000022469	Rapgef3	168.373	-1.86275	0.56338	-3.30639	0.000945058	0.0124945	TRUE
ENSMUSG00000027875	Hmgcs2	562.777	-1.8548	0.319468	-5.8059	6.4e-09	8.65e-07	TRUE
ENSMUSG00000043461	Sptssb	213.359	-1.85399	0.65443	-2.83299	0.00461155	0.0333026	TRUE
ENSMUSG00000035258	Abi3bp	249.886	-1.84707	0.377384	-4.8944	9.86e-07	6.63e-05	TRUE
ENSMUSG00000033533	Acsm1	1430.18	-1.84522	0.384642	-4.79723	1.61e-06	9.98e-05	TRUE
ENSMUSG00000042605	Atxn2	227.738	-1.84237	0.554398	-3.32319	0.000889948	0.0120397	TRUE
ENSMUSG00000004508	Gab2	88.7879	-1.84166	0.662199	-2.78113	0.00541701	0.0369857	TRUE
ENSMUSG00000027400	Pdyn	346.739	-1.84083	0.424886	-4.33252	1.47e-05	0.000622698	TRUE
ENSMUSG00000039959	Hip1	81.8611	-1.84077	0.697681	-2.63841	0.00832956	0.0481843	TRUE
ENSMUSG00000041482	Piezo2	288.896	-1.84049	0.421483	-4.3667	1.26e-05	0.000549858	TRUE
ENSMUSG00000021767	Kat6b	158.354	-1.83961	0.685985	-2.68171	0.00732479	0.044217	TRUE
ENSMUSG00000033722	BC034090	142.29	-1.83663	0.595065	-3.08643	0.00202572	0.0200138	TRUE
ENSMUSG00000019841	Rev3l	102.887	-1.83448	0.643035	-2.85284	0.00433306	0.0319742	TRUE
ENSMUSG00000011382	Dhdh	65.3098	-1.83439	0.636593	-2.88157	0.00395701	0.0301785	TRUE
ENSMUSG00000035545	Leng8	281.47	-1.83219	0.541153	-3.38572	0.000709914	0.0105147	TRUE
ENSMUSG00000018076	Med13l	339.702	-1.82857	0.607185	-3.01155	0.00259918	0.0233157	TRUE
ENSMUSG00000038143	Stox2	101.097	-1.81928	0.555901	-3.27267	0.00106538	0.0135165	TRUE
ENSMUSG00000036568	Bicral	181.56	-1.81925	0.512747	-3.54805	0.0003881	0.00698581	TRUE
ENSMUSG00000028125	Abca4	1580.62	-1.81726	0.424662	-4.27931	1.87e-05	0.000754551	TRUE
ENSMUSG00000020889	Nr1d1	2520.9	-1.81294	0.407904	-4.44452	8.81e-06	0.000414438	TRUE
ENSMUSG00000037979	Ccdc92	112.282	-1.80564	0.683439	-2.642	0.00824187	0.0477707	TRUE
ENSMUSG00000039542	Ncam1	359.894	-1.78768	0.411534	-4.34394	1.4e-05	0.000602363	TRUE
ENSMUSG00000038855	Itpkb	518.645	-1.7872	0.436031	-4.09878	4.15e-05	0.00138213	TRUE
ENSMUSG00000005871	Apc	446.726	-1.78557	0.587736	-3.03805	0.00238116	0.0220262	TRUE
ENSMUSG00000038805	Six3	132.161	-1.78385	0.641824	-2.77934	0.00544698	0.0371407	TRUE
ENSMUSG00000002985	Apoe	12203.9	-1.78169	0.255974	-6.96043	3.39e-12	1.1e-09	TRUE
ENSMUSG00000000552	Zfp385a	1354.71	-1.77452	0.522669	-3.39511	0.000686016	0.0103082	TRUE
ENSMUSG00000020262	Adarb1	309.482	-1.77388	0.375069	-4.72948	2.25e-06	0.00013295	TRUE
ENSMUSG00000026490	Cdc42bpa	353.739	-1.77313	0.557366	-3.18127	0.00146631	0.0166027	TRUE
ENSMUSG00000043279	Trim56	219.029	-1.76457	0.645825	-2.73226	0.00629008	0.0404058	TRUE
ENSMUSG00000030583	Sipa1l3	915.683	-1.76019	0.572109	-3.07667	0.00209326	0.0204441	TRUE
ENSMUSG00000052707	Tnrc6a	221.953	-1.75852	0.505461	-3.47904	0.000503219	0.00829218	TRUE
ENSMUSG00000040860	Crocc	127.794	-1.75679	0.535855	-3.27848	0.00104367	0.0133254	TRUE
ENSMUSG00000029714	Gigyf1	149.781	-1.75351	0.500724	-3.50195	0.00046187	0.00787444	TRUE
ENSMUSG00000064080	Fbln2	98.9242	-1.7469	0.608487	-2.87089	0.00409322	0.0308211	TRUE
ENSMUSG00000021087	Rtn1	333.216	-1.74379	0.546705	-3.18963	0.00142455	0.0162785	TRUE
ENSMUSG00000029636	Wasf3	173.64	-1.7432	0.603313	-2.88938	0.00386007	0.0296715	TRUE
ENSMUSG00000026933	Camsap1	321.636	-1.73973	0.607036	-2.86595	0.00415763	0.0311514	TRUE
ENSMUSG00000022180	Slc7a8	761.232	-1.73629	0.350468	-4.95421	7.26e-07	5.13e-05	TRUE
ENSMUSG00000076435	Acsf2	280.924	-1.7355	0.323577	-5.36349	8.16e-08	8.01e-06	TRUE
ENSMUSG00000029004	Kmt2e	516.078	-1.73536	0.610344	-2.84326	0.00446552	0.0326865	TRUE
ENSMUSG00000019850	Tnfaip3	258.179	-1.73025	0.495811	-3.48974	0.000483495	0.00810418	TRUE
ENSMUSG00000075012	Fjx1	295.441	-1.72672	0.340347	-5.07341	3.91e-07	3.08e-05	TRUE
ENSMUSG00000023393	Slc17a9	121.417	-1.71906	0.563322	-3.05164	0.00227595	0.0213905	TRUE
ENSMUSG00000035640	Cbarp	260.245	-1.7143	0.465571	-3.68215	0.000231273	0.00489942	TRUE
ENSMUSG00000034171	Faah	156.099	-1.71413	0.478608	-3.58149	0.000341634	0.00637654	TRUE
ENSMUSG00000056174	Col8a2	5017.1	-1.71276	0.267876	-6.39388	1.62e-10	3.45e-08	TRUE
ENSMUSG00000033863	Klf9	159.756	-1.71212	0.547093	-3.12949	0.00175107	0.0184491	TRUE
ENSMUSG00000052557	Gan	371.443	-1.71048	0.601757	-2.84248	0.00447644	0.0327313	TRUE
ENSMUSG00000027829	Ccnl1	121.465	-1.7103	0.514391	-3.3249	0.000884514	0.0120202	TRUE
ENSMUSG00000054728	Phactr1	150.347	-1.70734	0.447125	-3.81848	0.000134274	0.00333098	TRUE
ENSMUSG00000018126	Baiap2l2	70.9592	-1.70613	0.61955	-2.75382	0.00589037	0.0388551	TRUE
ENSMUSG00000001911	Nfix	535.614	-1.70354	0.448714	-3.79649	0.000146758	0.00357565	TRUE
ENSMUSG00000035615	Frmpd1	282.604	-1.70249	0.523016	-3.25513	0.00113339	0.0140453	TRUE
ENSMUSG00000038437	Mllt6	394.706	-1.70165	0.456141	-3.73053	0.000191079	0.00428093	TRUE
ENSMUSG00000041528	Rnf123	510.39	-1.69944	0.409891	-4.14608	3.38e-05	0.00118325	TRUE
ENSMUSG00000059336	Slc14a1	417.644	-1.699	0.383105	-4.43483	9.21e-06	0.000430563	TRUE
ENSMUSG00000024065	Ehd3	230.182	-1.69424	0.387726	-4.36969	1.24e-05	0.000544105	TRUE
ENSMUSG00000020546	Stxbp4	90.8367	-1.69182	0.568789	-2.97443	0.00293536	0.0251255	TRUE
ENSMUSG00000055013	Agap1	253.841	-1.68821	0.493778	-3.41897	0.000628576	0.00971718	TRUE
ENSMUSG00000024140	Epas1	4702.97	-1.6863	0.42525	-3.96542	7.33e-05	0.00213599	TRUE
ENSMUSG00000013033	Adgrl1	287.21	-1.68578	0.389183	-4.33159	1.48e-05	0.000623387	TRUE
ENSMUSG00000017754	Pltp	2020.32	-1.68028	0.244807	-6.86369	6.71e-12	2.03e-09	TRUE
ENSMUSG00000025241	Fyco1	371.865	-1.68004	0.542805	-3.09511	0.0019674	0.0197232	TRUE
ENSMUSG00000057880	Abat	495.971	-1.67739	0.343565	-4.88232	1.05e-06	6.98e-05	TRUE
ENSMUSG00000033006	Sox10	151.827	-1.67731	0.620225	-2.70436	0.00684363	0.0426256	TRUE
ENSMUSG00000023055	Calcoco1	563.134	-1.67444	0.496008	-3.37583	0.000735923	0.0107822	TRUE
ENSMUSG00000030102	Itpr1	253.098	-1.67346	0.45157	-3.70587	0.000210665	0.00459155	TRUE
ENSMUSG00000019944	Rhobtb1	81.481	-1.67283	0.552628	-3.02705	0.0024695	0.0225377	TRUE
ENSMUSG00000048874	Phf3	261.527	-1.67231	0.524632	-3.18759	0.00143464	0.0163528	TRUE
ENSMUSG00000022091	Sorbs3	567.011	-1.67112	0.307383	-5.43662	5.43e-08	5.53e-06	TRUE
ENSMUSG00000024222	Fkbp5	381.731	-1.6682	0.343469	-4.85693	1.19e-06	7.67e-05	TRUE
ENSMUSG00000065954	Tacc1	809.065	-1.66788	0.415818	-4.01107	6.04e-05	0.00185446	TRUE
ENSMUSG00000013846	St3gal1	457.201	-1.66566	0.342671	-4.86081	1.17e-06	7.6e-05	TRUE
ENSMUSG00000026365	Cfh	864.888	-1.66547	0.346917	-4.80077	1.58e-06	9.85e-05	TRUE
ENSMUSG00000057637	Prdm2	364.198	-1.66011	0.569671	-2.91415	0.00356655	0.0283248	TRUE
ENSMUSG00000053754	Chd8	282.903	-1.65643	0.517811	-3.19891	0.00137947	0.0159504	TRUE
ENSMUSG00000025404	R3hdm2	895.139	-1.65527	0.455524	-3.63377	0.000279306	0.00558748	TRUE
ENSMUSG00000035569	Ankrd11	501.256	-1.65279	0.618003	-2.6744	0.00748633	0.0448194	TRUE
ENSMUSG00000044224	Dnajc21	318.664	-1.65098	0.451177	-3.65927	0.000252935	0.00524877	TRUE
ENSMUSG00000028613	Lrp8	192.346	-1.64615	0.424466	-3.87816	0.000105248	0.00277756	TRUE
ENSMUSG00000024901	Peli3	84.1884	-1.64218	0.558281	-2.9415	0.00326631	0.0269278	TRUE
ENSMUSG00000032177	Pde4a	74.5007	-1.63858	0.533068	-3.07386	0.00211311	0.0205351	TRUE
ENSMUSG00000024924	Vldlr	396.459	-1.63855	0.358286	-4.57329	4.8e-06	0.000246267	TRUE
ENSMUSG00000023951	Vegfa	351.286	-1.63345	0.454488	-3.59405	0.000325579	0.00617831	TRUE
ENSMUSG00000030302	Atp2b2	138.891	-1.63332	0.434896	-3.75565	0.000172892	0.00399248	TRUE
ENSMUSG00000018849	Wwc1	1054.3	-1.62887	0.52264	-3.11661	0.0018294	0.0189813	TRUE
ENSMUSG00000022843	Clcn2	155.534	-1.6279	0.617209	-2.63752	0.00835156	0.0482553	TRUE
ENSMUSG00000041272	Tox	76.8059	-1.62753	0.487564	-3.33809	0.000843569	0.0116259	TRUE
ENSMUSG00000020866	Cacna1g	70.3202	-1.6257	0.53227	-3.05427	0.00225609	0.0212878	TRUE
ENSMUSG00000032327	Stra6	2084.52	-1.62471	0.248491	-6.53829	6.22e-11	1.46e-08	TRUE
ENSMUSG00000017478	Zc3h18	225.886	-1.62371	0.619963	-2.61905	0.00881749	0.0499401	TRUE
ENSMUSG00000043241	Upf2	180.701	-1.61952	0.561949	-2.88197	0.00395194	0.0301736	TRUE
ENSMUSG00000056222	Spock1	442.467	-1.6133	0.367542	-4.38943	1.14e-05	0.00050314	TRUE
ENSMUSG00000063796	Slc22a8	462.87	-1.61207	0.289933	-5.56014	2.7e-08	2.98e-06	TRUE
ENSMUSG00000022421	Nptxr	90.2357	-1.61168	0.468962	-3.4367	0.000588838	0.00925588	TRUE
ENSMUSG00000045598	Zfp553	143.21	-1.61003	0.556419	-2.89355	0.00380916	0.0294346	TRUE
ENSMUSG00000016128	Stard13	185.867	-1.60929	0.431546	-3.72914	0.000192137	0.00428644	TRUE
ENSMUSG00000043336	Filip1l	122.822	-1.60888	0.529046	-3.04109	0.00235719	0.0218648	TRUE
ENSMUSG00000035184	Fam124a	127.362	-1.60821	0.327561	-4.90964	9.12e-07	6.22e-05	TRUE
ENSMUSG00000020044	Timp3	7844.46	-1.60774	0.330231	-4.86853	1.12e-06	7.37e-05	TRUE
ENSMUSG00000042757	Tmem108	148.1	-1.60592	0.346981	-4.62826	3.69e-06	0.000198076	TRUE
ENSMUSG00000074196	Clca4c-ps	755.861	-1.60569	0.386799	-4.15122	3.31e-05	0.00117201	TRUE
ENSMUSG00000018924	Alox15	578.458	-1.60246	0.417603	-3.83728	0.000124406	0.00315501	TRUE
ENSMUSG00000024851	Pitpnm1	535.597	-1.60082	0.583982	-2.74122	0.00612118	0.0397702	TRUE
ENSMUSG00000050463	Krt78	700.894	-1.59877	0.596412	-2.68066	0.00734782	0.0442426	TRUE
ENSMUSG00000057133	Chd6	280.414	-1.59524	0.480052	-3.32305	0.000890387	0.0120397	TRUE
ENSMUSG00000022197	Pdzd2	759.357	-1.59295	0.593155	-2.68556	0.00724086	0.0438891	TRUE
ENSMUSG00000025571	Tnrc6c	205.009	-1.58698	0.467795	-3.39248	0.000692636	0.0103509	TRUE
ENSMUSG00000040209	Zfp704	278.562	-1.58535	0.443472	-3.57486	0.000350412	0.00645384	TRUE
ENSMUSG00000003847	Nfat5	402.595	-1.58106	0.420793	-3.75733	0.000171738	0.00398374	TRUE
ENSMUSG00000034109	Golim4	413.729	-1.57777	0.410852	-3.84024	0.000122915	0.00314683	TRUE
ENSMUSG00000021732	Fgf10	233.59	-1.5748	0.583273	-2.69994	0.00693519	0.0429393	TRUE
ENSMUSG00000005089	Slc1a2	198.631	-1.57327	0.583696	-2.69536	0.00703132	0.0431558	TRUE
ENSMUSG00000038518	Jarid2	465.943	-1.56996	0.501218	-3.13229	0.0017345	0.0183312	TRUE
ENSMUSG00000024867	Pip5k1b	241.663	-1.56746	0.483058	-3.24487	0.00117506	0.01435	TRUE
ENSMUSG00000042508	Dmtf1	119.003	-1.56386	0.514078	-3.04206	0.00234964	0.0218382	TRUE
ENSMUSG00000000120	Ngfr	636.552	-1.56238	0.364053	-4.29164	1.77e-05	0.000720208	TRUE
ENSMUSG00000032554	Trf	24473.7	-1.56078	0.242772	-6.42899	1.28e-10	2.87e-08	TRUE
ENSMUSG00000063354	Slc39a4	727.708	-1.55987	0.413689	-3.77063	0.000162835	0.00383718	TRUE
ENSMUSG00000033278	Ptprm	124.424	-1.55876	0.438273	-3.55659	0.0003757	0.00679847	TRUE
ENSMUSG00000006127	Inpp5k	1745.16	-1.55148	0.222889	-6.96078	3.38e-12	1.1e-09	TRUE
ENSMUSG00000027253	Lrp4	206.623	-1.55002	0.519309	-2.98479	0.00283777	0.0245832	TRUE
ENSMUSG00000034295	Fhod3	84.4282	-1.54724	0.526072	-2.94111	0.00327036	0.0269369	TRUE
ENSMUSG00000037210	Fam193a	265.991	-1.54718	0.478324	-3.23459	0.00121816	0.0146437	TRUE
ENSMUSG00000037111	Setd7	1416.93	-1.54485	0.430148	-3.59143	0.000328867	0.00620618	TRUE
ENSMUSG00000097142	Gm26778	460.438	-1.54293	0.421511	-3.66048	0.000251739	0.00523586	TRUE
ENSMUSG00000044433	Camsap3	447.567	-1.53707	0.459276	-3.34672	0.000817744	0.0113734	TRUE
ENSMUSG00000038369	Ncoa6	390.18	-1.53466	0.514781	-2.98119	0.00287128	0.0247948	TRUE
ENSMUSG00000029819	Npy	630.316	-1.53063	0.381923	-4.00768	6.13e-05	0.00186329	TRUE
ENSMUSG00000098557	Kctd12	1530.34	-1.5303	0.291861	-5.24325	1.58e-07	1.41e-05	TRUE
ENSMUSG00000022899	Slc15a2	341.764	-1.5302	0.382536	-4.00014	6.33e-05	0.00191095	TRUE
ENSMUSG00000069729	Arid1b	482.714	-1.52942	0.57227	-2.67255	0.00752766	0.0450076	TRUE
ENSMUSG00000045482	Trrap	364.532	-1.52859	0.491806	-3.10812	0.00188284	0.0192877	TRUE
ENSMUSG00000022983	Scaf4	170.601	-1.52845	0.502204	-3.0435	0.00233847	0.0217963	TRUE
ENSMUSG00000046311	Zfp62	131.062	-1.52568	0.391623	-3.89579	9.79e-05	0.00264447	TRUE
ENSMUSG00000039953	Clstn1	4060.96	-1.52342	0.288047	-5.28879	1.23e-07	1.14e-05	TRUE
ENSMUSG00000066621	Tecpr1	259.194	-1.52222	0.406697	-3.74289	0.000181912	0.00414359	TRUE
ENSMUSG00000026170	Cyp27a1	150.738	-1.52188	0.532593	-2.85749	0.0042701	0.0316466	TRUE
ENSMUSG00000079334	Naa80	233.192	-1.52166	0.488709	-3.11362	0.00184804	0.0191271	TRUE
ENSMUSG00000048240	Gng7	166.166	-1.51885	0.396244	-3.83312	0.00012653	0.00317994	TRUE
ENSMUSG00000043987	Cep164	166.344	-1.51806	0.468161	-3.24259	0.00118447	0.0143908	TRUE
ENSMUSG00000028906	Epb41	1401.22	-1.51793	0.41744	-3.63628	0.000276602	0.00554994	TRUE
ENSMUSG00000026303	Mlph	244.615	-1.5167	0.358276	-4.23332	2.3e-05	0.00088252	TRUE
ENSMUSG00000034739	Mfrp	1995.62	-1.51619	0.342021	-4.43304	9.29e-06	0.00043248	TRUE
ENSMUSG00000060206	Zfp462	122.695	-1.51231	0.539728	-2.802	0.00507876	0.0355357	TRUE
ENSMUSG00000031245	Hmgn5	227.857	-1.51183	0.482257	-3.13489	0.00171916	0.0182114	TRUE
ENSMUSG00000030110	Ret	129.359	-1.51161	0.52536	-2.87729	0.00401112	0.0304551	TRUE
ENSMUSG00000091586	Cyp4f17	69.3514	-1.5115	0.51581	-2.93034	0.0033859	0.027482	TRUE
ENSMUSG00000055866	Per2	206.823	-1.51024	0.393333	-3.83959	0.000123242	0.00314683	TRUE
ENSMUSG00000041328	Pcf11	188.427	-1.50904	0.443293	-3.40416	0.00066367	0.0100626	TRUE
ENSMUSG00000037791	Phf12	289.016	-1.50594	0.441825	-3.40845	0.00065332	0.00994855	TRUE
ENSMUSG00000040543	Pitpnm3	233.721	-1.50567	0.473789	-3.17793	0.00148331	0.0167536	TRUE
ENSMUSG00000022185	Acin1	597.953	-1.50544	0.565853	-2.66047	0.00780315	0.0460893	TRUE
ENSMUSG00000042744	Hectd4	305.013	-1.5023	0.483761	-3.10545	0.00189989	0.0193381	TRUE
ENSMUSG00000062866	Phactr2	389.706	-1.50122	0.477422	-3.14443	0.00166412	0.0179924	TRUE
ENSMUSG00000054280	Prr14l	171.777	-1.50068	0.484096	-3.09997	0.00193539	0.0195504	TRUE
ENSMUSG00000020827	Mink1	1100.96	-1.49917	0.514744	-2.91245	0.00358601	0.0284405	TRUE
ENSMUSG00000029055	Plch2	438.375	-1.49669	0.477744	-3.13284	0.00173123	0.0183108	TRUE
ENSMUSG00000029647	Pan3	238.393	-1.49516	0.495342	-3.01845	0.00254071	0.0229655	TRUE
ENSMUSG00000063952	Brpf3	149.126	-1.49249	0.562845	-2.65169	0.00800896	0.046919	TRUE
ENSMUSG00000021640	Naip1	311.182	-1.48724	0.485759	-3.06169	0.00220094	0.0210917	TRUE
ENSMUSG00000022075	Rhobtb2	565.971	-1.48678	0.294963	-5.04058	4.64e-07	3.58e-05	TRUE
ENSMUSG00000029167	Ppargc1a	78.9285	-1.47539	0.478635	-3.0825	0.0020527	0.020178	TRUE
ENSMUSG00000055675	Kbtbd11	461.073	-1.475	0.521762	-2.82695	0.0046993	0.0337061	TRUE
ENSMUSG00000038170	Pde4dip	425.617	-1.47309	0.377908	-3.89801	9.7e-05	0.00262552	TRUE
ENSMUSG00000035104	Eva1a	357.004	-1.47238	0.266671	-5.52132	3.36e-08	3.61e-06	TRUE
ENSMUSG00000034471	Caskin2	229.825	-1.47216	0.535834	-2.74743	0.0060065	0.0394003	TRUE
ENSMUSG00000015405	Ace2	139.599	-1.46936	0.448981	-3.27266	0.0010654	0.0135165	TRUE
ENSMUSG00000022425	Enpp2	3613.12	-1.46167	0.358108	-4.08166	4.47e-05	0.00147013	TRUE
ENSMUSG00000030257	Srgap3	356.906	-1.45933	0.444708	-3.28156	0.00103236	0.0132819	TRUE
ENSMUSG00000013523	Bcas1	845.921	-1.45611	0.489351	-2.97558	0.00292432	0.0251035	TRUE
ENSMUSG00000020282	Rhbdf1	647.035	-1.45356	0.373789	-3.88871	0.000100778	0.00270672	TRUE
ENSMUSG00000064225	Paqr9	184.093	-1.45299	0.443765	-3.27424	0.00105948	0.0134731	TRUE
ENSMUSG00000038025	Phf2	425.961	-1.45265	0.485528	-2.9919	0.0027725	0.0242487	TRUE
ENSMUSG00000039262	Prrc2b	1283.16	-1.45164	0.506501	-2.86601	0.00415681	0.0311514	TRUE
ENSMUSG00000037003	Tns2	408.17	-1.45133	0.41511	-3.49625	0.000471846	0.00797484	TRUE
ENSMUSG00000019820	Utrn	635.576	-1.44754	0.425231	-3.40413	0.000663758	0.0100626	TRUE
ENSMUSG00000034312	Iqsec1	701.517	-1.44514	0.328897	-4.39388	1.11e-05	0.000499728	TRUE
ENSMUSG00000037331	Larp1	874.612	-1.44474	0.537609	-2.68734	0.00720233	0.0438093	TRUE
ENSMUSG00000021556	Golm1	215.624	-1.44453	0.551525	-2.61915	0.00881495	0.0499401	TRUE
ENSMUSG00000023169	Slc38a1	490.49	-1.44434	0.288215	-5.01134	5.41e-07	4.01e-05	TRUE
ENSMUSG00000042359	Osbpl6	282.95	-1.44419	0.466942	-3.09287	0.00198233	0.0197582	TRUE
ENSMUSG00000007476	Lrrc8a	310.772	-1.44239	0.486587	-2.96431	0.00303364	0.0257727	TRUE
ENSMUSG00000027931	Npr1	136.915	-1.43999	0.271832	-5.29733	1.18e-07	1.09e-05	TRUE
ENSMUSG00000028545	Bend5	75.5383	-1.43774	0.527601	-2.72505	0.00642917	0.0407998	TRUE
ENSMUSG00000021779	Thrb	181.809	-1.43532	0.337602	-4.25151	2.12e-05	0.000832503	TRUE
ENSMUSG00000078671	Chd2	208.817	-1.43527	0.487584	-2.94364	0.00324381	0.0268203	TRUE
ENSMUSG00000048546	Tob2	652.001	-1.43209	0.338141	-4.23518	2.28e-05	0.000881197	TRUE
ENSMUSG00000040785	Ttc3	683.663	-1.43036	0.390536	-3.66256	0.000249708	0.00520951	TRUE
ENSMUSG00000052698	Tln2	236.157	-1.42963	0.484442	-2.95109	0.00316659	0.0264251	TRUE
ENSMUSG00000038886	Man2a2	827.118	-1.42637	0.308799	-4.6191	3.85e-06	0.000205413	TRUE
ENSMUSG00000055322	Tns1	483.302	-1.42551	0.473264	-3.01208	0.00259461	0.0233133	TRUE
ENSMUSG00000028911	Srsf4	324.318	-1.42394	0.40876	-3.48356	0.000494801	0.00821297	TRUE
ENSMUSG00000021704	Mtx3	134.471	-1.42354	0.364611	-3.90428	9.45e-05	0.00257885	TRUE
ENSMUSG00000028842	Ago3	78.5574	-1.42331	0.51805	-2.74744	0.00600617	0.0394003	TRUE
ENSMUSG00000031925	Maml2	194.61	-1.42064	0.496267	-2.86265	0.00420115	0.0313396	TRUE
ENSMUSG00000026883	Dab2ip	531.676	-1.41825	0.442343	-3.20621	0.00134494	0.0156841	TRUE
ENSMUSG00000024042	Sik1	831.805	-1.41776	0.480707	-2.94933	0.00318464	0.0264751	TRUE
ENSMUSG00000036169	Sostdc1	188.654	-1.41636	0.395616	-3.58013	0.000343423	0.006391	TRUE
ENSMUSG00000030779	Rbbp6	287.656	-1.41569	0.436269	-3.24499	0.00117455	0.01435	TRUE
ENSMUSG00000031441	Atp11a	736.503	-1.41546	0.328289	-4.31163	1.62e-05	0.000676181	TRUE
ENSMUSG00000026657	Frmd4a	141.474	-1.41467	0.493824	-2.86472	0.00417379	0.0312463	TRUE
ENSMUSG00000026918	Brd3	415.911	-1.41444	0.485967	-2.91057	0.00360774	0.0285522	TRUE
ENSMUSG00000041609	Bicdl1	556.796	-1.41352	0.435106	-3.24868	0.00115942	0.014294	TRUE
ENSMUSG00000038168	P3h2	525.888	-1.41241	0.477767	-2.95627	0.00311382	0.0260964	TRUE
ENSMUSG00000029406	Pitpnm2	233.517	-1.412	0.417394	-3.3829	0.000717255	0.0105797	TRUE
ENSMUSG00000002900	Lamb1	719.009	-1.41161	0.421296	-3.35064	0.000806246	0.0113336	TRUE
ENSMUSG00000056492	Adgrf5	94.3305	-1.41074	0.500771	-2.81715	0.00484526	0.0343167	TRUE
ENSMUSG00000030084	Plxna1	618.333	-1.41015	0.476964	-2.95652	0.00311134	0.0260946	TRUE
ENSMUSG00000014158	Trpv4	245.05	-1.4099	0.476087	-2.96143	0.00306211	0.0258782	TRUE
ENSMUSG00000041977	Arhgef11	611.816	-1.40599	0.48497	-2.89913	0.00374197	0.0291579	TRUE
ENSMUSG00000001334	Fndc5	56.2122	-1.40399	0.531216	-2.64298	0.00821807	0.0476935	TRUE
ENSMUSG00000032332	Col12a1	840.774	-1.4025	0.481573	-2.91234	0.00358737	0.0284405	TRUE
ENSMUSG00000030237	Slco1a4	331.127	-1.40227	0.443005	-3.16537	0.00154888	0.0171788	TRUE
ENSMUSG00000020333	Acsl6	1053.64	-1.40181	0.374428	-3.74388	0.0001812	0.0041412	TRUE
ENSMUSG00000025321	Itgb8	1380.32	-1.39978	0.481315	-2.90824	0.00363471	0.0286991	TRUE
ENSMUSG00000002799	Jag2	507.276	-1.39749	0.388773	-3.5946	0.000324887	0.00617376	TRUE
ENSMUSG00000062591	Tubb4a	658.833	-1.39735	0.368278	-3.79428	0.000148072	0.00358844	TRUE
ENSMUSG00000029648	Flt1	92.8123	-1.39664	0.375585	-3.71857	0.000200355	0.00440911	TRUE
ENSMUSG00000032373	Car12	896.304	-1.39565	0.368155	-3.79094	0.00015008	0.00360847	TRUE
ENSMUSG00000046574	Prr12	351.087	-1.39234	0.515315	-2.70191	0.00689422	0.0428346	TRUE
ENSMUSG00000039218	Srrm2	1142	-1.39197	0.486356	-2.86204	0.00420926	0.0313396	TRUE
ENSMUSG00000018750	Zbtb4	579.701	-1.39159	0.354277	-3.92796	8.57e-05	0.00238855	TRUE
ENSMUSG00000025369	Smarcc2	731.852	-1.39073	0.382763	-3.63341	0.000279702	0.00558748	TRUE
ENSMUSG00000034007	Scaper	162.062	-1.38766	0.411889	-3.36901	0.0007544	0.0109268	TRUE
ENSMUSG00000059273	Zc3h4	459.872	-1.38579	0.453195	-3.05781	0.00222958	0.0211849	TRUE
ENSMUSG00000027570	Col9a3	508.183	-1.38492	0.315489	-4.38976	1.13e-05	0.00050314	TRUE
ENSMUSG00000021676	Iqgap2	447.417	-1.38367	0.501488	-2.75912	0.00579566	0.0384815	TRUE
ENSMUSG00000038526	Car14	1501.96	-1.38302	0.374395	-3.694	0.000220752	0.00474321	TRUE
ENSMUSG00000017639	Rab11fip4	403.722	-1.3817	0.442399	-3.1232	0.00178899	0.0186613	TRUE
ENSMUSG00000015090	Ptgds	38028.2	-1.38067	0.226057	-6.10759	1.01e-09	1.77e-07	TRUE
ENSMUSG00000036054	Sugp2	158.767	-1.37981	0.473154	-2.91619	0.00354338	0.028237	TRUE
ENSMUSG00000028957	Per3	430.635	-1.37857	0.443873	-3.10578	0.00189777	0.0193377	TRUE
ENSMUSG00000025262	Fam120c	67.7316	-1.3784	0.449575	-3.06601	0.00216933	0.0209472	TRUE
ENSMUSG00000031558	Slit2	231.095	-1.37764	0.463036	-2.97522	0.00292776	0.0251035	TRUE
ENSMUSG00000042423	Fbrs	497.227	-1.37748	0.49354	-2.79103	0.00525413	0.0363158	TRUE
ENSMUSG00000036585	Fgf1	484.721	-1.37744	0.331234	-4.15851	3.2e-05	0.00114716	TRUE
ENSMUSG00000039062	Anpep	426.651	-1.37732	0.419471	-3.28346	0.00102539	0.013236	TRUE
ENSMUSG00000071477	Zfp777	166.299	-1.37629	0.519808	-2.64769	0.00810442	0.0472752	TRUE
ENSMUSG00000040712	Camta2	239.516	-1.37578	0.471659	-2.91688	0.00353546	0.02822	TRUE
ENSMUSG00000000628	Hk2	336.359	-1.37538	0.517892	-2.65572	0.00791388	0.0465616	TRUE
ENSMUSG00000017631	Abr	658.366	-1.37529	0.318448	-4.31874	1.57e-05	0.000656768	TRUE
ENSMUSG00000027194	Ttc17	245.313	-1.37296	0.439663	-3.12275	0.00179171	0.0186754	TRUE
ENSMUSG00000059668	Krt4	11885.2	-1.37283	0.392287	-3.49956	0.000466031	0.00790601	TRUE
ENSMUSG00000095403	Gm21092	144.982	-1.37226	0.469275	-2.92422	0.00345324	0.0277807	TRUE
ENSMUSG00000034610	Tut4	180.232	-1.36976	0.475261	-2.88212	0.00395013	0.0301736	TRUE
ENSMUSG00000038290	Smg6	294.817	-1.36812	0.388047	-3.52566	0.000422436	0.00738939	TRUE
ENSMUSG00000032855	Pkd1	268.056	-1.36337	0.471928	-2.88894	0.00386538	0.0296955	TRUE
ENSMUSG00000018412	Kansl1	395.935	-1.36301	0.43954	-3.101	0.00192866	0.0195503	TRUE
ENSMUSG00000017314	Mpp2	240.314	-1.35983	0.324181	-4.19465	2.73e-05	0.0010166	TRUE
ENSMUSG00000027881	Prpf38b	262.914	-1.35939	0.39639	-3.42942	0.000604873	0.00945348	TRUE
ENSMUSG00000060657	Marf1	320.414	-1.35822	0.454249	-2.99004	0.00278943	0.0243188	TRUE
ENSMUSG00000052387	Trpm3	1180.31	-1.35514	0.369016	-3.6723	0.000240382	0.0050458	TRUE
ENSMUSG00000028869	Gnl2	205.666	-1.35507	0.414862	-3.26631	0.00108959	0.0136766	TRUE
ENSMUSG00000022598	Psca	23763.3	-1.35343	0.386008	-3.50623	0.000454507	0.00778157	TRUE
ENSMUSG00000035936	Aldh5a1	161.656	-1.35094	0.37263	-3.62543	0.000288484	0.0056913	TRUE
ENSMUSG00000026987	Baz2b	156.474	-1.35063	0.436817	-3.09198	0.00198827	0.0197582	TRUE
ENSMUSG00000031393	Mecp2	336.615	-1.3499	0.348804	-3.87008	0.0001088	0.00286023	TRUE
ENSMUSG00000006464	Bbs1	129.702	-1.34932	0.49914	-2.70328	0.00686585	0.0426972	TRUE
ENSMUSG00000062115	Rai1	165.021	-1.34705	0.499278	-2.698	0.00697571	0.0430468	TRUE
ENSMUSG00000022114	Spry2	181.893	-1.34664	0.408195	-3.29902	0.000970216	0.01279	TRUE
ENSMUSG00000042810	Krba1	219.234	-1.34663	0.483248	-2.78662	0.00532602	0.0366271	TRUE
ENSMUSG00000035403	Crb2	171.118	-1.34417	0.395029	-3.4027	0.000667237	0.0101041	TRUE
ENSMUSG00000023927	Satb1	221.085	-1.34149	0.506105	-2.65061	0.00803464	0.0469887	TRUE
ENSMUSG00000022973	Synj1	274.844	-1.34044	0.400183	-3.34957	0.00080937	0.011348	TRUE
ENSMUSG00000044149	Nkrf	63.0324	-1.33941	0.445264	-3.00812	0.00262869	0.0234407	TRUE
ENSMUSG00000024008	Cpne5	92.7031	-1.32804	0.436188	-3.04464	0.00232957	0.0217703	TRUE
ENSMUSG00000022949	Clic6	1396.48	-1.32493	0.307964	-4.30222	1.69e-05	0.000692823	TRUE
ENSMUSG00000003360	Ddx23	327.033	-1.32482	0.395648	-3.34847	0.000812589	0.011348	TRUE
ENSMUSG00000044791	Setd2	323.433	-1.32406	0.449074	-2.94842	0.00319406	0.0265245	TRUE
ENSMUSG00000107023	Gm42715	200.423	-1.32146	0.442864	-2.9839	0.002846	0.0246388	TRUE
ENSMUSG00000040488	Ltbp4	941.615	-1.32134	0.391017	-3.37924	0.00072686	0.010697	TRUE
ENSMUSG00000001930	Vwf	161.346	-1.32073	0.416522	-3.17086	0.00151988	0.0169978	TRUE
ENSMUSG00000022629	Kif21a	948.436	-1.31978	0.45558	-2.89692	0.00376848	0.0292766	TRUE
ENSMUSG00000031865	Dctn1	1481.14	-1.31944	0.408076	-3.23333	0.00122358	0.0146959	TRUE
ENSMUSG00000030201	Lrp6	466.425	-1.31937	0.415275	-3.17709	0.00148759	0.0167637	TRUE
ENSMUSG00000024827	Gldc	1032.93	-1.3175	0.284479	-4.63126	3.63e-06	0.000196005	TRUE
ENSMUSG00000045636	Mtus1	1491.25	-1.31446	0.390217	-3.36853	0.000755703	0.0109341	TRUE
ENSMUSG00000007670	Khsrp	587.363	-1.30994	0.451934	-2.89852	0.00374932	0.0291902	TRUE
ENSMUSG00000026185	Igfbp5	2772.03	-1.30915	0.420721	-3.11169	0.0018602	0.0191841	TRUE
ENSMUSG00000064368	mt-Nd6	4877.11	-1.30843	0.283381	-4.61719	3.89e-06	0.000206498	TRUE
ENSMUSG00000026672	Optn	261.375	-1.30838	0.268859	-4.86641	1.14e-06	7.42e-05	TRUE
ENSMUSG00000030683	Sez6l2	220.74	-1.30716	0.456819	-2.86144	0.0042172	0.0313396	TRUE
ENSMUSG00000040938	Slc16a11	1040.24	-1.30475	0.215705	-6.04879	1.46e-09	2.4e-07	TRUE
ENSMUSG00000021488	Nsd1	706.083	-1.30347	0.410227	-3.17743	0.00148587	0.0167637	TRUE
ENSMUSG00000039676	Capsl	76.6491	-1.30129	0.414076	-3.14263	0.00167438	0.0180167	TRUE
ENSMUSG00000033004	Mycbp2	640.132	-1.30078	0.467713	-2.78115	0.00541675	0.0369857	TRUE
ENSMUSG00000040225	Prrc2c	442.397	-1.29873	0.47547	-2.73147	0.00630533	0.0404174	TRUE
ENSMUSG00000036528	Ppfibp2	796.705	-1.29102	0.440234	-2.93257	0.00336173	0.0273509	TRUE
ENSMUSG00000040687	Madd	487.832	-1.29065	0.43855	-2.94298	0.00325064	0.0268311	TRUE
ENSMUSG00000029189	Sel1l3	172.092	-1.29059	0.47077	-2.74144	0.0061171	0.0397649	TRUE
ENSMUSG00000048583	Igf2	1352.91	-1.28767	0.413678	-3.11274	0.00185358	0.019159	TRUE
ENSMUSG00000028158	Mttp	154.659	-1.28748	0.399983	-3.21882	0.00128717	0.0152318	TRUE
ENSMUSG00000028248	Pnisr	148.788	-1.28658	0.463277	-2.77713	0.00548417	0.0373011	TRUE
ENSMUSG00000020156	Pwwp3a	165.681	-1.28369	0.385101	-3.33337	0.000858005	0.0117536	TRUE
ENSMUSG00000063146	Clip2	185.703	-1.28313	0.469773	-2.73139	0.0063067	0.0404174	TRUE
ENSMUSG00000027799	Nbea	390.473	-1.28158	0.350939	-3.65187	0.000260338	0.00534142	TRUE
ENSMUSG00000046329	Slc25a23	502.204	-1.27967	0.289191	-4.42499	9.64e-06	0.00044506	TRUE
ENSMUSG00000042439	Zfp532	138.122	-1.27877	0.391416	-3.26702	0.00108684	0.0136766	TRUE
ENSMUSG00000026080	Chst10	202.762	-1.27755	0.456663	-2.79758	0.00514865	0.0358775	TRUE
ENSMUSG00000037211	Spry1	588.968	-1.2766	0.372868	-3.42374	0.000617667	0.00959846	TRUE
ENSMUSG00000022122	Ednrb	603.29	-1.276	0.349101	-3.65511	0.000257076	0.00530643	TRUE
ENSMUSG00000028399	Ptprd	257.533	-1.27533	0.304047	-4.19452	2.73e-05	0.0010166	TRUE
ENSMUSG00000000732	Icosl	308.559	-1.27383	0.42395	-3.00467	0.00265871	0.0236014	TRUE
ENSMUSG00000029120	Ppp2r2c	128.314	-1.27363	0.474715	-2.68294	0.00729786	0.0441365	TRUE
ENSMUSG00000031431	Tsc22d3	900.066	-1.2732	0.250664	-5.0793	3.79e-07	3.02e-05	TRUE
ENSMUSG00000053414	Hunk	229.144	-1.27284	0.339344	-3.75087	0.000176219	0.00404769	TRUE
ENSMUSG00000035441	Myo1d	1153.31	-1.27018	0.438619	-2.89586	0.00378121	0.029313	TRUE
ENSMUSG00000074796	Slc4a11	1283.95	-1.26985	0.406257	-3.12573	0.00177366	0.0185724	TRUE
ENSMUSG00000028927	Padi2	551.903	-1.26867	0.392968	-3.22842	0.00124475	0.0148585	TRUE
ENSMUSG00000048000	Gigyf2	395.721	-1.26807	0.354814	-3.57388	0.000351725	0.00645887	TRUE
ENSMUSG00000023913	Pla2g7	685.143	-1.26601	0.301934	-4.19301	2.75e-05	0.00101787	TRUE
ENSMUSG00000068196	Col8a1	2077.68	-1.26475	0.357772	-3.53509	0.000407644	0.0072122	TRUE
ENSMUSG00000028649	Macf1	526.584	-1.26472	0.413558	-3.05815	0.00222708	0.0211849	TRUE
ENSMUSG00000022986	Krt75	373.257	-1.26414	0.364723	-3.46603	0.000528204	0.00860002	TRUE
ENSMUSG00000020173	Cobl	886.85	-1.26381	0.452743	-2.79144	0.00524734	0.0363057	TRUE
ENSMUSG00000070733	Fryl	738.484	-1.26054	0.429898	-2.93218	0.00336588	0.0273683	TRUE
ENSMUSG00000013089	Etv5	248.199	-1.26007	0.340133	-3.70466	0.000211678	0.00459895	TRUE
ENSMUSG00000044068	Zrsr1	125.117	-1.25912	0.41141	-3.06051	0.00220957	0.0211339	TRUE
ENSMUSG00000013076	Amotl1	535.447	-1.25709	0.465903	-2.69819	0.00697182	0.0430423	TRUE
ENSMUSG00000032407	U2surp	259.256	-1.25545	0.337896	-3.71549	0.000202808	0.00444874	TRUE
ENSMUSG00000054843	Atrnl1	653.328	-1.25525	0.309115	-4.0608	4.89e-05	0.00155902	TRUE
ENSMUSG00000026028	Trak2	316.785	-1.25508	0.341263	-3.67774	0.000235308	0.00496221	TRUE
ENSMUSG00000000184	Ccnd2	1432.65	-1.2543	0.200554	-6.2542	4e-10	7.79e-08	TRUE
ENSMUSG00000052040	Klf13	275.505	-1.25282	0.47635	-2.63005	0.00853728	0.0489423	TRUE
ENSMUSG00000071054	Safb	407.865	-1.25123	0.358412	-3.49103	0.000481169	0.00809866	TRUE
ENSMUSG00000024241	Sos1	208.559	-1.24983	0.413664	-3.02136	0.00251639	0.0228434	TRUE
ENSMUSG00000040097	Flywch1	215.56	-1.24949	0.421319	-2.96566	0.00302033	0.0256756	TRUE
ENSMUSG00000029313	Aff1	727.114	-1.24911	0.401196	-3.11346	0.00184906	0.0191271	TRUE
ENSMUSG00000027189	Trim44	668.089	-1.24905	0.259767	-4.80834	1.52e-06	9.57e-05	TRUE
ENSMUSG00000020697	Lig3	354.059	-1.24786	0.365544	-3.4137	0.000640875	0.00980281	TRUE
ENSMUSG00000015176	Nolc1	297.131	-1.24697	0.397657	-3.13579	0.00171391	0.0182114	TRUE
ENSMUSG00000020340	Cyfip2	1052.45	-1.24687	0.425659	-2.92927	0.00339763	0.0275444	TRUE
ENSMUSG00000023943	Sult1c1	251.228	-1.24602	0.394556	-3.15802	0.00158842	0.0174637	TRUE
ENSMUSG00000038976	Ppp1r9b	669.556	-1.24589	0.370451	-3.36318	0.000770505	0.0109966	TRUE
ENSMUSG00000031540	Kat6a	677.492	-1.24547	0.457952	-2.71966	0.00653493	0.0413364	TRUE
ENSMUSG00000035877	Zhx3	311.613	-1.24545	0.364679	-3.4152	0.000637359	0.00977093	TRUE
ENSMUSG00000031642	Sh3rf1	598.968	-1.24049	0.471314	-2.63199	0.00848872	0.0487869	TRUE
ENSMUSG00000038914	Dido1	292.868	-1.23928	0.384312	-3.22467	0.00126118	0.0149761	TRUE
ENSMUSG00000069601	Ank3	274.051	-1.23906	0.446429	-2.77549	0.00551193	0.0374213	TRUE
ENSMUSG00000022387	Brd1	478.432	-1.23795	0.41976	-2.94918	0.00318618	0.0264751	TRUE
ENSMUSG00000038831	Ralgps1	87.9748	-1.23785	0.41421	-2.98846	0.00280387	0.0244135	TRUE
ENSMUSG00000005198	Polr2a	779.358	-1.23745	0.423526	-2.92177	0.00348043	0.0279012	TRUE
ENSMUSG00000019996	Map7	775.305	-1.23639	0.368699	-3.3534	0.000798265	0.0112686	TRUE
ENSMUSG00000075415	Fnbp1	573.983	-1.23595	0.435795	-2.83608	0.00456713	0.0330929	TRUE
ENSMUSG00000021375	Kif13a	600.994	-1.23567	0.448172	-2.75714	0.00583092	0.038621	TRUE
ENSMUSG00000102976	Zc3h11a	631.467	-1.23448	0.439638	-2.80796	0.00498572	0.0350284	TRUE
ENSMUSG00000035851	Ythdc1	310.464	-1.23316	0.357109	-3.45318	0.000554026	0.00891407	TRUE
ENSMUSG00000043090	Zfp866	161.815	-1.23196	0.392271	-3.14058	0.00168615	0.0180757	TRUE
ENSMUSG00000022641	Bbx	157.207	-1.23171	0.459458	-2.68078	0.007345	0.0442426	TRUE
ENSMUSG00000036718	Micall2	200.869	-1.23127	0.433486	-2.84039	0.00450581	0.0328579	TRUE
ENSMUSG00000027665	Pik3ca	435.751	-1.23061	0.451759	-2.72403	0.00644902	0.0409067	TRUE
ENSMUSG00000027312	Atrn	354.651	-1.23055	0.447186	-2.75176	0.00592759	0.0390329	TRUE
ENSMUSG00000064367	mt-Nd5	14660.9	-1.22919	0.30136	-4.07882	4.53e-05	0.00147681	TRUE
ENSMUSG00000036565	Ttyh3	241.814	-1.22739	0.446977	-2.74597	0.00603327	0.0394999	TRUE
ENSMUSG00000038371	Sbf2	344.503	-1.22651	0.451882	-2.71421	0.00664331	0.0418391	TRUE
ENSMUSG00000020932	Gfap	1482.13	-1.2255	0.389717	-3.14459	0.00166318	0.0179924	TRUE
ENSMUSG00000004347	Pde1c	147.547	-1.22467	0.403327	-3.03643	0.00239398	0.0221044	TRUE
ENSMUSG00000009681	Bcr	657.252	-1.22213	0.42872	-2.85065	0.00436306	0.0320914	TRUE
ENSMUSG00000024163	Mapk8ip3	223.483	-1.22205	0.449532	-2.71849	0.00655809	0.0414445	TRUE
ENSMUSG00000050931	Sgms2	786.806	-1.22077	0.381755	-3.19777	0.00138493	0.0159594	TRUE
ENSMUSG00000034187	Nsf	776.728	-1.21803	0.339744	-3.58513	0.000336916	0.00630573	TRUE
ENSMUSG00000030539	Sema4b	705.038	-1.21445	0.418534	-2.90167	0.00371183	0.0290169	TRUE
ENSMUSG00000021835	Bmp4	339.22	-1.21396	0.325187	-3.7331	0.000189136	0.00425374	TRUE
ENSMUSG00000024335	Brd2	944.999	-1.20974	0.36577	-3.30737	0.000941749	0.0124871	TRUE
ENSMUSG00000024621	Csf1r	588.633	-1.20905	0.26172	-4.61961	3.84e-06	0.000205413	TRUE
ENSMUSG00000040430	Pitpnc1	441.896	-1.20618	0.445345	-2.70842	0.0067605	0.0422926	TRUE
ENSMUSG00000030217	Art4	206.047	-1.20522	0.414516	-2.90752	0.00364303	0.0287241	TRUE
ENSMUSG00000028631	Kcnq4	177.594	-1.2036	0.436549	-2.75707	0.00583221	0.038621	TRUE
ENSMUSG00000003378	Grik5	148.064	-1.20264	0.450688	-2.66845	0.00762027	0.0453643	TRUE
ENSMUSG00000024074	Crim1	2500.39	-1.20195	0.348707	-3.44688	0.000567098	0.00904941	TRUE
ENSMUSG00000030409	Dmpk	316.561	-1.19906	0.355665	-3.37132	0.000748091	0.010879	TRUE
ENSMUSG00000058056	Palld	200.11	-1.19767	0.453264	-2.64232	0.00823396	0.0477451	TRUE
ENSMUSG00000075595	Zfp652	458.987	-1.19683	0.404035	-2.96219	0.00305456	0.025847	TRUE
ENSMUSG00000041842	Fhdc1	664.22	-1.19665	0.451462	-2.65061	0.00803463	0.0469887	TRUE
ENSMUSG00000038453	Srcin1	214.211	-1.19622	0.400418	-2.98741	0.00281349	0.0244579	TRUE
ENSMUSG00000031952	Chst5	555.983	-1.1962	0.370797	-3.22603	0.00125518	0.0149309	TRUE
ENSMUSG00000024501	Dpysl3	609.362	-1.19426	0.291787	-4.09291	4.26e-05	0.00141075	TRUE
ENSMUSG00000052534	Pbx1	908.469	-1.19411	0.281401	-4.24344	2.2e-05	0.000858081	TRUE
ENSMUSG00000032536	Trak1	429.456	-1.19397	0.360226	-3.31451	0.000918025	0.012292	TRUE
ENSMUSG00000038406	Scaf1	668.589	-1.19382	0.444324	-2.68683	0.00721343	0.0438202	TRUE
ENSMUSG00000038766	Gabpb2	366.335	-1.19213	0.4165	-2.86226	0.00420628	0.0313396	TRUE
ENSMUSG00000032582	Rbm6	270.83	-1.19182	0.414709	-2.87388	0.00405466	0.0306319	TRUE
ENSMUSG00000071796	6820431F20Rik	86.1721	-1.18703	0.431699	-2.74968	0.00596541	0.0392062	TRUE
ENSMUSG00000071369	Map3k5	329.971	-1.18678	0.439009	-2.70332	0.00686498	0.0426972	TRUE
ENSMUSG00000021754	Map3k1	481.16	-1.1856	0.390938	-3.03271	0.00242365	0.0223273	TRUE
ENSMUSG00000042428	Mgat3	1981.72	-1.18278	0.426259	-2.77479	0.00552379	0.0374213	TRUE
ENSMUSG00000020109	Dnajb12	447.394	-1.18264	0.345998	-3.41804	0.00063073	0.00971718	TRUE
ENSMUSG00000000804	Usp32	565.78	-1.18251	0.409205	-2.88977	0.00385524	0.0296697	TRUE
ENSMUSG00000052609	Plekhg3	430.818	-1.18204	0.429277	-2.75357	0.0058949	0.0388551	TRUE
ENSMUSG00000032702	Kank1	460.53	-1.18202	0.378261	-3.12487	0.00177884	0.0185981	TRUE
ENSMUSG00000020647	Ncoa1	480.943	-1.18177	0.39167	-3.01726	0.00255069	0.0230169	TRUE
ENSMUSG00000008855	Hdac5	514.689	-1.17864	0.348716	-3.37995	0.000724994	0.0106823	TRUE
ENSMUSG00000032580	Rbm5	531.352	-1.17515	0.349759	-3.35987	0.00077979	0.0110828	TRUE
ENSMUSG00000044244	Il20rb	467.624	-1.17391	0.294166	-3.99062	6.59e-05	0.00197352	TRUE
ENSMUSG00000031921	Terf2	205.509	-1.17355	0.44532	-2.63529	0.00840645	0.0484365	TRUE
ENSMUSG00000002052	Supt6	963.057	-1.17292	0.436429	-2.68754	0.00719805	0.0438065	TRUE
ENSMUSG00000021359	Tfap2a	521.759	-1.169	0.433527	-2.69649	0.00700738	0.0431558	TRUE
ENSMUSG00000035834	Polr3g	386.825	-1.16863	0.283998	-4.11491	3.87e-05	0.00131103	TRUE
ENSMUSG00000056342	Usp34	453.043	-1.16804	0.388671	-3.0052	0.00265403	0.0235949	TRUE
ENSMUSG00000059495	Arhgef12	2195.82	-1.16747	0.430793	-2.71004	0.00672744	0.0421438	TRUE
ENSMUSG00000024975	Pdcd4	1552.76	-1.16708	0.269312	-4.33358	1.47e-05	0.000622698	TRUE
ENSMUSG00000027035	Cers6	327.256	-1.16607	0.421366	-2.76737	0.00565113	0.0379069	TRUE
ENSMUSG00000023088	Abcc1	426.279	-1.16471	0.354192	-3.28837	0.0010077	0.0131068	TRUE
ENSMUSG00000037098	Rab11fip3	271.258	-1.16457	0.393585	-2.95887	0.00308766	0.0260049	TRUE
ENSMUSG00000039671	Zmynd8	358.969	-1.16449	0.422148	-2.75848	0.00580703	0.0385178	TRUE
ENSMUSG00000033174	Mgll	3434.12	-1.1628	0.286092	-4.06442	4.82e-05	0.00154154	TRUE
ENSMUSG00000057738	Sptan1	2378.13	-1.16118	0.433853	-2.67643	0.00744115	0.0446077	TRUE
ENSMUSG00000041415	Dicer1	324.145	-1.15767	0.393698	-2.9405	0.00327688	0.0269471	TRUE
ENSMUSG00000039004	Bmp6	172.834	-1.15756	0.390573	-2.96375	0.00303916	0.0257875	TRUE
ENSMUSG00000031563	Wwc2	492.875	-1.15691	0.410512	-2.81823	0.00482899	0.0342795	TRUE
ENSMUSG00000021340	Gpld1	231.182	-1.15624	0.294843	-3.92154	8.8e-05	0.00242027	TRUE
ENSMUSG00000032481	Smarcc1	568.162	-1.15589	0.362316	-3.19027	0.00142139	0.0162785	TRUE
ENSMUSG00000037270	4932438A13Rik	210.418	-1.15515	0.37149	-3.10952	0.00187393	0.0192384	TRUE
ENSMUSG00000026425	Srgap2	568.893	-1.15491	0.434026	-2.66093	0.00779254	0.0460665	TRUE
ENSMUSG00000020823	Sec14l1	693.569	-1.15396	0.435171	-2.65174	0.00800775	0.046919	TRUE
ENSMUSG00000058230	Arhgap35	758.64	-1.15249	0.400769	-2.8757	0.00403138	0.0305297	TRUE
ENSMUSG00000059602	Syn3	570.889	-1.15172	0.27722	-4.15455	3.26e-05	0.00115806	TRUE
ENSMUSG00000036155	Mgat5	391.546	-1.15155	0.334761	-3.43992	0.000581896	0.00916788	TRUE
ENSMUSG00000003134	Tbc1d8	206.925	-1.14791	0.266361	-4.30961	1.64e-05	0.000680292	TRUE
ENSMUSG00000021069	Pygl	959.418	-1.1473	0.329659	-3.48025	0.000500941	0.00826462	TRUE
ENSMUSG00000035944	Ttc38	249.906	-1.1467	0.433566	-2.64481	0.0081737	0.0475168	TRUE
ENSMUSG00000032902	Slc16a1	1627.15	-1.14279	0.27548	-4.14837	3.35e-05	0.00117486	TRUE
ENSMUSG00000021156	Zmynd11	1054.95	-1.14143	0.355996	-3.20629	0.00134458	0.0156841	TRUE
ENSMUSG00000063077	Kif1b	1383.42	-1.14083	0.355678	-3.20748	0.00133901	0.015661	TRUE
ENSMUSG00000055204	Ankrd17	597.778	-1.13917	0.401036	-2.84058	0.00450318	0.0328563	TRUE
ENSMUSG00000030822	Prr14	222.969	-1.13801	0.387248	-2.9387	0.00329588	0.0270263	TRUE
ENSMUSG00000074102	Rbm15b	430.331	-1.13782	0.362863	-3.13568	0.00171456	0.0182114	TRUE
ENSMUSG00000031626	Sorbs2	941.174	-1.13777	0.387802	-2.93389	0.00334743	0.0272997	TRUE
ENSMUSG00000021681	Aggf1	300.916	-1.13749	0.412642	-2.75661	0.00584047	0.0386457	TRUE
ENSMUSG00000059456	Ptk2b	358.832	-1.1359	0.38024	-2.98732	0.00281434	0.0244579	TRUE
ENSMUSG00000026842	Abl1	561.339	-1.13479	0.43306	-2.62039	0.00878294	0.0498587	TRUE
ENSMUSG00000025266	Gnl3l	393.044	-1.13409	0.336294	-3.3723	0.00074542	0.0108543	TRUE
ENSMUSG00000038119	Cdon	538.389	-1.13122	0.393519	-2.87463	0.00404495	0.0305928	TRUE
ENSMUSG00000009647	Mcu	502.739	-1.13107	0.360444	-3.138	0.00170105	0.0181321	TRUE
ENSMUSG00000028132	Tlcd4	999.045	-1.12799	0.389174	-2.89842	0.00375042	0.0291902	TRUE
ENSMUSG00000026833	Olfm1	397.033	-1.12684	0.256074	-4.40042	1.08e-05	0.00048811	TRUE
ENSMUSG00000026778	Prkcq	242.571	-1.12488	0.341058	-3.2982	0.000973073	0.0128153	TRUE
ENSMUSG00000040254	Sema3d	178.614	-1.12462	0.34216	-3.28684	0.00101319	0.0131281	TRUE
ENSMUSG00000025409	Mbd6	476.886	-1.12435	0.428648	-2.62301	0.00871572	0.0496316	TRUE
ENSMUSG00000039438	Ttc36	161.683	-1.12237	0.413849	-2.71203	0.0066872	0.0420201	TRUE
ENSMUSG00000024201	Kdm4b	287.971	-1.12074	0.31819	-3.52224	0.000427924	0.00746623	TRUE
ENSMUSG00000048930	Tada3	288.216	-1.12009	0.372014	-3.01089	0.0026048	0.0233301	TRUE
ENSMUSG00000070939	Tgfbrap1	249.216	-1.11886	0.390576	-2.86464	0.00417488	0.0312463	TRUE
ENSMUSG00000042390	Gatad2b	404.209	-1.11696	0.375156	-2.97731	0.00290787	0.0250022	TRUE
ENSMUSG00000011877	Git1	845.52	-1.11583	0.4231	-2.63728	0.00835733	0.0482553	TRUE
ENSMUSG00000045954	Cavin2	164.839	-1.11572	0.418129	-2.66837	0.0076221	0.0453643	TRUE
ENSMUSG00000026409	Pfkfb2	271.111	-1.11456	0.416415	-2.67656	0.00743812	0.0446077	TRUE
ENSMUSG00000026167	Wnt10a	391.799	-1.11429	0.380813	-2.92609	0.00343255	0.0276632	TRUE
ENSMUSG00000015709	Arnt2	143.473	-1.11377	0.371628	-2.997	0.00272654	0.024004	TRUE
ENSMUSG00000024940	Ltbp3	1007.87	-1.11338	0.305595	-3.64333	0.000269129	0.00546427	TRUE
ENSMUSG00000034940	Synrg	486.917	-1.11313	0.409264	-2.71984	0.00653129	0.0413325	TRUE
ENSMUSG00000018537	Pcgf2	230.541	-1.11018	0.313623	-3.53987	0.00040033	0.00711212	TRUE
ENSMUSG00000030862	Cpxm2	1562.46	-1.11016	0.236043	-4.70321	2.56e-06	0.000146819	TRUE
ENSMUSG00000002210	Smg9	207.928	-1.10924	0.295605	-3.75245	0.000175113	0.00403589	TRUE
ENSMUSG00000052131	Akr1b7	3433.02	-1.10873	0.34707	-3.19454	0.00140053	0.0160985	TRUE
ENSMUSG00000028469	Npr2	176.772	-1.10822	0.42063	-2.63467	0.00842197	0.048485	TRUE
ENSMUSG00000033022	Cdo1	6167.99	-1.10729	0.258844	-4.27783	1.89e-05	0.000756188	TRUE
ENSMUSG00000032187	Smarca4	1050.77	-1.10479	0.415345	-2.65993	0.00781567	0.0461432	TRUE
ENSMUSG00000030096	Slc6a6	6185.3	-1.10428	0.289273	-3.81744	0.000134841	0.00333293	TRUE
ENSMUSG00000089872	Rps6kc1	80.8418	-1.10271	0.365258	-3.019	0.00253614	0.0229616	TRUE
ENSMUSG00000063870	Chd4	1564.54	-1.09789	0.387003	-2.8369	0.00455545	0.0330786	TRUE
ENSMUSG00000037697	Ddhd1	269.81	-1.09742	0.376302	-2.91633	0.00354176	0.028237	TRUE
ENSMUSG00000042328	Hps4	166.568	-1.09642	0.418412	-2.62045	0.0087815	0.0498587	TRUE
ENSMUSG00000038095	Sbno1	621.246	-1.09601	0.356879	-3.07111	0.00213266	0.0206662	TRUE
ENSMUSG00000009828	Cilk1	369.617	-1.0929	0.402361	-2.71623	0.00660298	0.041651	TRUE
ENSMUSG00000037235	Mxd4	964.365	-1.09161	0.301093	-3.62549	0.00028841	0.0056913	TRUE
ENSMUSG00000005102	Eif2ak4	150.599	-1.09135	0.40759	-2.67756	0.00741597	0.0445154	TRUE
ENSMUSG00000013236	Ptprs	804.655	-1.08793	0.409765	-2.65502	0.00793035	0.0465985	TRUE
ENSMUSG00000020315	Sptbn1	1536.38	-1.08602	0.374288	-2.90155	0.00371324	0.0290169	TRUE
ENSMUSG00000016756	Cmah	1467.74	-1.08566	0.413623	-2.62476	0.008671	0.0495423	TRUE
ENSMUSG00000008999	Bmp7	498.972	-1.08264	0.354697	-3.0523	0.00227095	0.0213836	TRUE
ENSMUSG00000068742	Cry2	568.312	-1.08203	0.274905	-3.93604	8.28e-05	0.00233041	TRUE
ENSMUSG00000038967	Pdk2	1305.8	-1.08156	0.228483	-4.73363	2.21e-06	0.000131396	TRUE
ENSMUSG00000033420	Antxr1	1737.79	-1.08151	0.32031	-3.37645	0.00073428	0.0107726	TRUE
ENSMUSG00000040152	Thbs1	1273.24	-1.08135	0.336468	-3.21382	0.00130982	0.0153797	TRUE
ENSMUSG00000021285	Ppp1r13b	417.421	-1.08117	0.330398	-3.27233	0.00106665	0.0135165	TRUE
ENSMUSG00000055053	Nfic	805.205	-1.07887	0.382532	-2.82035	0.0047971	0.0341427	TRUE
ENSMUSG00000021759	Plpp1	616.776	-1.07884	0.216639	-4.97988	6.36e-07	4.62e-05	TRUE
ENSMUSG00000040350	Trim7	164.396	-1.07736	0.365567	-2.94709	0.00320784	0.0265581	TRUE
ENSMUSG00000029287	Tgfbr3	961.623	-1.07613	0.310515	-3.46565	0.00052896	0.00860206	TRUE
ENSMUSG00000029190	D5Ertd579e	544.688	-1.07439	0.363843	-2.9529	0.00314801	0.0263183	TRUE
ENSMUSG00000018909	Arrb1	445.493	-1.07411	0.304645	-3.52578	0.000422233	0.00738939	TRUE
ENSMUSG00000030795	Fus	1326.5	-1.07335	0.292416	-3.67062	0.000241963	0.00506342	TRUE
ENSMUSG00000019989	Enpp3	3165.35	-1.0729	0.372169	-2.88283	0.00394124	0.0301433	TRUE
ENSMUSG00000038020	Rapgefl1	1352.14	-1.07255	0.379779	-2.82414	0.00474075	0.0338831	TRUE
ENSMUSG00000022521	Crebbp	450.973	-1.0704	0.396514	-2.69952	0.006944	0.0429483	TRUE
ENSMUSG00000074918	Inafm2	337.385	-1.06701	0.26066	-4.09351	4.25e-05	0.00141053	TRUE
ENSMUSG00000038764	Ptpn3	503.79	-1.06409	0.328257	-3.24163	0.00118847	0.014401	TRUE
ENSMUSG00000029119	Man2b2	560.998	-1.06408	0.381838	-2.78673	0.0053243	0.0366271	TRUE
ENSMUSG00000010608	Rbm25	345.778	-1.05997	0.35832	-2.95816	0.00309484	0.0260333	TRUE
ENSMUSG00000006651	Aplp1	1236.93	-1.05941	0.345905	-3.06273	0.0021933	0.0210445	TRUE
ENSMUSG00000028433	Ubap2	754.064	-1.05775	0.364763	-2.89983	0.00373362	0.0291261	TRUE
ENSMUSG00000073678	Pgap1	417.022	-1.05545	0.360824	-2.9251	0.00344349	0.0277349	TRUE
ENSMUSG00000037608	Bclaf1	354.456	-1.05346	0.336027	-3.13505	0.00171824	0.0182114	TRUE
ENSMUSG00000039686	Zer1	407.055	-1.05344	0.309788	-3.40053	0.00067256	0.0101621	TRUE
ENSMUSG00000003154	Foxj2	247.463	-1.05136	0.377991	-2.78144	0.00541178	0.0369857	TRUE
ENSMUSG00000036333	Kidins220	946.817	-1.05088	0.314943	-3.33674	0.000847686	0.0116591	TRUE
ENSMUSG00000024947	Men1	399.926	-1.05025	0.349929	-3.00134	0.00268798	0.0238148	TRUE
ENSMUSG00000029062	Cdk11b	442.866	-1.04945	0.326311	-3.21611	0.0012994	0.0153232	TRUE
ENSMUSG00000022836	Mylk	577.659	-1.04939	0.347279	-3.02174	0.00251324	0.02283	TRUE
ENSMUSG00000034252	Senp6	368.641	-1.04801	0.324657	-3.22806	0.00124635	0.0148591	TRUE
ENSMUSG00000028106	Rprd2	409.06	-1.04587	0.383565	-2.7267	0.00639715	0.0406723	TRUE
ENSMUSG00000057691	Zfp746	302.939	-1.04576	0.341717	-3.06031	0.00221108	0.0211339	TRUE
ENSMUSG00000024862	Klc2	281.682	-1.04163	0.386998	-2.69158	0.0071115	0.0434119	TRUE
ENSMUSG00000041329	Atp1b2	2495	-1.04078	0.384322	-2.70809	0.00676726	0.0422962	TRUE
ENSMUSG00000019929	Dcn	2313.39	-1.04044	0.321173	-3.23948	0.00119746	0.0144805	TRUE
ENSMUSG00000035299	Mid1	182.293	-1.04027	0.340527	-3.05489	0.00225139	0.0212581	TRUE
ENSMUSG00000035173	Ccdc186	276.766	-1.03901	0.380582	-2.73007	0.00633209	0.0404282	TRUE
ENSMUSG00000028999	Rint1	129.364	-1.039	0.319158	-3.25544	0.00113217	0.014043	TRUE
ENSMUSG00000045730	Adrb2	525.418	-1.03716	0.326255	-3.17898	0.00147795	0.0167069	TRUE
ENSMUSG00000038615	Nfe2l1	1835.33	-1.03713	0.32757	-3.16613	0.00154483	0.0171642	TRUE
ENSMUSG00000025921	Rdh10	2785.02	-1.03493	0.345844	-2.99247	0.00276734	0.0242487	TRUE
ENSMUSG00000029592	Usp30	258.926	-1.03378	0.325765	-3.17338	0.00150676	0.0169343	TRUE
ENSMUSG00000039194	Rlbp1	5769.2	-1.0317	0.299314	-3.44687	0.000567122	0.00904941	TRUE
ENSMUSG00000053477	Tcf4	246.892	-1.03075	0.365814	-2.81769	0.00483704	0.0343017	TRUE
ENSMUSG00000018378	Cuedc1	440.368	-1.02962	0.344599	-2.98788	0.00280917	0.0244441	TRUE
ENSMUSG00000017607	Tns4	3357.87	-1.02858	0.321624	-3.19808	0.00138347	0.0159561	TRUE
ENSMUSG00000031996	Aplp2	7114.93	-1.0279	0.185694	-5.53545	3.1e-08	3.39e-06	TRUE
ENSMUSG00000030016	Zfp638	237.381	-1.0262	0.390158	-2.63021	0.00853317	0.0489423	TRUE
ENSMUSG00000097006	9530082P21Rik	233.53	-1.02246	0.319683	-3.19835	0.00138215	0.0159544	TRUE
ENSMUSG00000039202	Abhd2	3152.44	-1.0222	0.259319	-3.94185	8.09e-05	0.00228874	TRUE
ENSMUSG00000038393	Txnip	4426.48	-1.02153	0.257731	-3.96355	7.38e-05	0.00214819	TRUE
ENSMUSG00000015748	Prpf3	138.233	-1.02043	0.333054	-3.06387	0.00218496	0.0210089	TRUE
ENSMUSG00000022680	Pdxdc1	1882.26	-1.02018	0.285995	-3.56712	0.000360928	0.00660121	TRUE
ENSMUSG00000032607	Amt	229.597	-1.01856	0.366556	-2.77872	0.00545733	0.0371799	TRUE
ENSMUSG00000056050	Mia3	473.098	-1.01753	0.347278	-2.93	0.0033896	0.0274957	TRUE
ENSMUSG00000033323	Ctdp1	149.448	-1.01717	0.354475	-2.86952	0.00411092	0.0309238	TRUE
ENSMUSG00000030499	Kctd15	516.046	-1.0134	0.269739	-3.75698	0.000171975	0.00398374	TRUE
ENSMUSG00000026577	Blzf1	351.155	-1.01036	0.288164	-3.5062	0.000454552	0.00778157	TRUE
ENSMUSG00000094483	Purb	1841.84	-1.00878	0.244152	-4.13175	3.6e-05	0.00124668	TRUE
ENSMUSG00000035064	Eef2k	1219.04	-1.00648	0.37369	-2.69336	0.00707349	0.0432977	TRUE
ENSMUSG00000000282	Mnt	373.771	-1.00397	0.362151	-2.77225	0.00556706	0.0375741	TRUE
ENSMUSG00000030094	Xpc	289.895	-1.00346	0.330109	-3.03978	0.00236748	0.0219293	TRUE
ENSMUSG00000020019	Ntn4	541.277	-1.00314	0.26623	-3.76794	0.000164602	0.00387039	TRUE
ENSMUSG00000016933	Plcg1	374.707	-1.00107	0.337536	-2.96581	0.00301889	0.0256756	TRUE
ENSMUSG00000021804	Rgr	16634.5	-1.00074	0.317797	-3.14898	0.0016384	0.0178123	TRUE
ENSMUSG00000017119	Nbr1	1290.29	-1.00052	0.334387	-2.99209	0.00277074	0.0242487	TRUE
ENSMUSG00000020387	Jade2	372.239	-0.998988	0.377919	-2.64339	0.008208	0.0476553	TRUE
ENSMUSG00000040859	Bsdc1	472.101	-0.997378	0.333271	-2.99269	0.00276528	0.0242477	TRUE
ENSMUSG00000020263	Appl2	368.959	-0.995932	0.262945	-3.78761	0.000152104	0.00362815	TRUE
ENSMUSG00000033228	Scaf11	624.018	-0.995732	0.368521	-2.70197	0.00689303	0.0428346	TRUE
ENSMUSG00000033712	Ccar2	336.19	-0.993253	0.355448	-2.79437	0.00520006	0.0361067	TRUE
ENSMUSG00000030605	Mfge8	2258.74	-0.99315	0.29302	-3.38936	0.000700554	0.0104235	TRUE
ENSMUSG00000001211	Agpat3	3428.9	-0.993114	0.297125	-3.34242	0.000830526	0.0114924	TRUE
ENSMUSG00000026131	Dst	2617.46	-0.992817	0.306111	-3.24332	0.00118146	0.0143798	TRUE
ENSMUSG00000026930	Gpsm1	191.423	-0.99128	0.305555	-3.24419	0.00117784	0.01435	TRUE
ENSMUSG00000053965	Pde5a	359.786	-0.989506	0.357708	-2.76624	0.00567069	0.0380014	TRUE
ENSMUSG00000031592	Pcm1	358.358	-0.985027	0.301762	-3.26425	0.00109753	0.0137508	TRUE
ENSMUSG00000027288	Zfp106	734.861	-0.984869	0.352153	-2.79671	0.00516257	0.0359378	TRUE
ENSMUSG00000078716	Tmem8b	95.5551	-0.98344	0.359026	-2.73919	0.0061591	0.0399405	TRUE
ENSMUSG00000026020	Nop58	287.165	-0.980976	0.287009	-3.41793	0.000631004	0.00971718	TRUE
ENSMUSG00000029455	Aldh2	1623.58	-0.980651	0.206383	-4.75162	2.02e-06	0.000121826	TRUE
ENSMUSG00000023022	Lima1	1354.4	-0.979873	0.326739	-2.99894	0.00270916	0.0239093	TRUE
ENSMUSG00000025340	Rabgef1	996.754	-0.979582	0.338499	-2.8939	0.00380488	0.0294346	TRUE
ENSMUSG00000052397	Ezr	6735.27	-0.978158	0.310088	-3.15445	0.00160799	0.0176197	TRUE
ENSMUSG00000038648	Creb3l2	375.957	-0.977037	0.332474	-2.93868	0.00329608	0.0270263	TRUE
ENSMUSG00000061175	Fnip2	483.132	-0.974686	0.36267	-2.68753	0.00719834	0.0438065	TRUE
ENSMUSG00000041920	Slc16a6	245.635	-0.97438	0.307699	-3.16667	0.00154197	0.0171555	TRUE
ENSMUSG00000026991	Pkp4	1283.1	-0.973521	0.337519	-2.88434	0.0039223	0.0300651	TRUE
ENSMUSG00000010453	Kansl3	474.668	-0.973048	0.334693	-2.90729	0.00364579	0.0287241	TRUE
ENSMUSG00000052331	Ankrd44	409.878	-0.97271	0.316873	-3.06972	0.00214261	0.0207331	TRUE
ENSMUSG00000018459	Slc13a3	539.192	-0.970494	0.227617	-4.26372	2.01e-05	0.000797434	TRUE
ENSMUSG00000037234	Hook3	794.767	-0.970341	0.369514	-2.62599	0.00863963	0.0494252	TRUE
ENSMUSG00000028088	Fmo5	483.06	-0.970224	0.331368	-2.92794	0.00341219	0.0275711	TRUE
ENSMUSG00000039768	Dnajc11	701.866	-0.968909	0.260637	-3.71746	0.000201237	0.00442138	TRUE
ENSMUSG00000053062	Jam2	285.729	-0.968086	0.3654	-2.64939	0.00806373	0.0471184	TRUE
ENSMUSG00000029103	Lrpap1	1004.54	-0.967871	0.200475	-4.82789	1.38e-06	8.76e-05	TRUE
ENSMUSG00000024991	Eif3a	961.968	-0.967221	0.358449	-2.69835	0.00696837	0.0430405	TRUE
ENSMUSG00000042784	Muc1	1506.87	-0.966485	0.32933	-2.9347	0.00333866	0.0272696	TRUE
ENSMUSG00000056973	Ces1d	2213.01	-0.966071	0.336821	-2.8682	0.0041281	0.0309812	TRUE
ENSMUSG00000023353	Agap3	743.553	-0.965065	0.344368	-2.80243	0.00507196	0.0355242	TRUE
ENSMUSG00000070544	Top1	505.715	-0.964133	0.331332	-2.90987	0.00361584	0.0285997	TRUE
ENSMUSG00000017132	Cyth1	606.82	-0.963128	0.322577	-2.98574	0.00282898	0.0245226	TRUE
ENSMUSG00000028826	Maco1	435.436	-0.962968	0.280659	-3.4311	0.00060114	0.00941671	TRUE
ENSMUSG00000039323	Igfbp2	3498.79	-0.962549	0.25823	-3.72749	0.000193394	0.00428644	TRUE
ENSMUSG00000033152	Podxl2	467.56	-0.962527	0.337841	-2.84905	0.00438496	0.0322177	TRUE
ENSMUSG00000025314	Ptprj	815.853	-0.962349	0.325785	-2.95394	0.00313746	0.0262461	TRUE
ENSMUSG00000020680	Taf15	263.559	-0.96142	0.327335	-2.93711	0.00331284	0.0271148	TRUE
ENSMUSG00000054263	Lifr	599.242	-0.960541	0.303862	-3.16111	0.00157171	0.0173499	TRUE
ENSMUSG00000027475	Kif3b	321.03	-0.957086	0.313283	-3.05502	0.00225043	0.0212581	TRUE
ENSMUSG00000052572	Dlg2	327.798	-0.955719	0.295893	-3.22995	0.00123813	0.0147925	TRUE
ENSMUSG00000041133	Smc1a	600.125	-0.955664	0.335826	-2.84571	0.00443127	0.0324881	TRUE
ENSMUSG00000020422	Tns3	838.018	-0.955231	0.323513	-2.95268	0.00315026	0.0263205	TRUE
ENSMUSG00000041895	Wipi1	509.417	-0.954956	0.35758	-2.67061	0.00757136	0.0451976	TRUE
ENSMUSG00000055653	Gpc3	982.302	-0.95403	0.207143	-4.60567	4.11e-06	0.00021743	TRUE
ENSMUSG00000022199	Slc22a17	838.317	-0.953014	0.34896	-2.73101	0.00631397	0.0404174	TRUE
ENSMUSG00000025223	Ldb1	601.013	-0.952672	0.274287	-3.47327	0.000514151	0.00843218	TRUE
ENSMUSG00000022191	Drosha	591.098	-0.950279	0.345917	-2.74713	0.0060119	0.0394168	TRUE
ENSMUSG00000021009	Ptpn21	358.58	-0.949883	0.341502	-2.78149	0.005411	0.0369857	TRUE
ENSMUSG00000002413	Braf	385.13	-0.949731	0.340186	-2.7918	0.00524162	0.0362844	TRUE
ENSMUSG00000067873	Htatsf1	306.339	-0.949694	0.322201	-2.94752	0.00320334	0.0265533	TRUE
ENSMUSG00000041530	Ago1	498.524	-0.945807	0.33465	-2.82626	0.00470957	0.0337486	TRUE
ENSMUSG00000058997	Vwa8	314.816	-0.945653	0.359041	-2.63383	0.00844278	0.0485638	TRUE
ENSMUSG00000041577	Prelp	408.076	-0.94532	0.321183	-2.94325	0.00324789	0.0268246	TRUE
ENSMUSG00000020681	Ace	225.262	-0.942914	0.319625	-2.95006	0.00317712	0.0264751	TRUE
ENSMUSG00000028528	Dnajc6	241.327	-0.940303	0.3331	-2.82288	0.0047594	0.033992	TRUE
ENSMUSG00000034377	Tulp4	942.396	-0.938283	0.335866	-2.79362	0.00521214	0.036152	TRUE
ENSMUSG00000046139	Patl1	175.503	-0.935513	0.325756	-2.87182	0.00408116	0.0307473	TRUE
ENSMUSG00000031666	Rbl2	324.367	-0.935157	0.286105	-3.26858	0.0010809	0.0136359	TRUE
ENSMUSG00000039068	Zzz3	459.474	-0.932521	0.308019	-3.02748	0.00246602	0.0225361	TRUE
ENSMUSG00000002107	Celf2	333.848	-0.93208	0.269	-3.46498	0.000530265	0.00861301	TRUE
ENSMUSG00000021750	Fam107a	405.749	-0.931531	0.346054	-2.69187	0.00710526	0.0433968	TRUE
ENSMUSG00000031778	Cx3cl1	822.453	-0.928514	0.282495	-3.28683	0.00101322	0.0131281	TRUE
ENSMUSG00000003949	Hlf	3705	-0.926868	0.253334	-3.65868	0.000253513	0.00524877	TRUE
ENSMUSG00000037902	Sirpa	805.705	-0.926383	0.349497	-2.65061	0.00803454	0.0469887	TRUE
ENSMUSG00000029461	Fam168a	562.822	-0.92597	0.319206	-2.90086	0.00372144	0.0290477	TRUE
ENSMUSG00000028060	Khdc4	289.104	-0.923355	0.297345	-3.10533	0.00190064	0.0193381	TRUE
ENSMUSG00000039844	Rapgef1	718.201	-0.922414	0.330066	-2.79463	0.00519589	0.0360961	TRUE
ENSMUSG00000054252	Fgfr3	623.098	-0.922343	0.281117	-3.28099	0.00103443	0.0132819	TRUE
ENSMUSG00000020653	Klf11	196.378	-0.920155	0.274416	-3.35313	0.000799019	0.0112686	TRUE
ENSMUSG00000048490	Nrip1	494.411	-0.919549	0.333641	-2.75611	0.00584942	0.0386861	TRUE
ENSMUSG00000020074	Ccar1	292.355	-0.919256	0.346721	-2.65128	0.00801865	0.0469556	TRUE
ENSMUSG00000051403	Ppp1r37	928.542	-0.917186	0.308254	-2.97542	0.00292589	0.0251035	TRUE
ENSMUSG00000026353	Ubxn4	609.014	-0.91669	0.276563	-3.31458	0.000917815	0.012292	TRUE
ENSMUSG00000028542	Slc6a9	1232.23	-0.914879	0.219637	-4.16541	3.11e-05	0.00112184	TRUE
ENSMUSG00000038718	Pbx3	379.454	-0.914491	0.276117	-3.31196	0.00092644	0.0123581	TRUE
ENSMUSG00000024283	Wac	618.836	-0.914249	0.303943	-3.00796	0.00263007	0.0234407	TRUE
ENSMUSG00000062604	Srpk2	494.982	-0.907551	0.254989	-3.55917	0.000372026	0.00675888	TRUE
ENSMUSG00000040502	Marchf9	219.841	-0.906859	0.316035	-2.86949	0.00411139	0.0309238	TRUE
ENSMUSG00000058135	Gstm1	1046.47	-0.905602	0.325205	-2.78471	0.00535754	0.0367639	TRUE
ENSMUSG00000071757	Zhx2	444.473	-0.902435	0.334225	-2.70008	0.00693223	0.0429393	TRUE
ENSMUSG00000103041	Gm37305	125.589	-0.901662	0.332812	-2.70923	0.006744	0.0422088	TRUE
ENSMUSG00000032648	Pygm	507.936	-0.900936	0.216706	-4.1574	3.22e-05	0.0011485	TRUE
ENSMUSG00000021224	Numb	502.209	-0.900823	0.326235	-2.76127	0.00575763	0.0383392	TRUE
ENSMUSG00000038485	Socs7	462.76	-0.900433	0.277502	-3.24477	0.00117544	0.01435	TRUE
ENSMUSG00000038116	Phf20	219.423	-0.899714	0.283923	-3.16887	0.00153034	0.0170588	TRUE
ENSMUSG00000055254	Ntrk2	977.038	-0.899653	0.317341	-2.83497	0.00458293	0.033137	TRUE
ENSMUSG00000047409	Ctdspl	779.404	-0.892522	0.320561	-2.78425	0.00536518	0.0367852	TRUE
ENSMUSG00000000538	Tom1l2	1042.64	-0.891876	0.290932	-3.06558	0.00217245	0.0209558	TRUE
ENSMUSG00000022892	App	8777.35	-0.891034	0.226929	-3.92648	8.62e-05	0.00239038	TRUE
ENSMUSG00000041220	Elovl6	1544.08	-0.890615	0.294417	-3.02501	0.00248622	0.0226448	TRUE
ENSMUSG00000034271	Jdp2	1596.61	-0.889599	0.311072	-2.85979	0.00423927	0.0314522	TRUE
ENSMUSG00000020994	Pnn	343.856	-0.889265	0.302996	-2.9349	0.0033365	0.0272696	TRUE
ENSMUSG00000038495	Otud7b	885.332	-0.888648	0.333006	-2.66857	0.00761757	0.0453643	TRUE
ENSMUSG00000019302	Atp6v0a1	2344.66	-0.882337	0.269366	-3.2756	0.00105437	0.0134322	TRUE
ENSMUSG00000027889	Ampd2	152.983	-0.880541	0.321856	-2.73582	0.00622243	0.0402181	TRUE
ENSMUSG00000028039	Efna3	380.989	-0.872165	0.30747	-2.83658	0.00455993	0.0330929	TRUE
ENSMUSG00000032688	Malt1	147.122	-0.868657	0.329436	-2.6368	0.00836921	0.0482627	TRUE
ENSMUSG00000017376	Nlk	427.192	-0.867018	0.29903	-2.89944	0.00373835	0.0291463	TRUE
ENSMUSG00000020817	Rabep1	222.376	-0.863451	0.316017	-2.7323	0.00628944	0.0404058	TRUE
ENSMUSG00000078676	Casc3	447.925	-0.862899	0.316654	-2.72505	0.00642913	0.0407998	TRUE
ENSMUSG00000024474	Ik	904.375	-0.862885	0.300052	-2.87579	0.00403021	0.0305297	TRUE
ENSMUSG00000026083	Eif5b	571.123	-0.862442	0.317498	-2.71638	0.00660011	0.041651	TRUE
ENSMUSG00000018428	Akap1	161.532	-0.862183	0.298032	-2.89292	0.00381674	0.0294545	TRUE
ENSMUSG00000031375	Bgn	997.49	-0.861122	0.307485	-2.80053	0.00510187	0.0356608	TRUE
ENSMUSG00000028556	Dock7	403.14	-0.859826	0.276752	-3.10684	0.00189097	0.0193253	TRUE
ENSMUSG00000041351	Rap1gap	716.021	-0.857872	0.304083	-2.82118	0.00478474	0.0340903	TRUE
ENSMUSG00000020850	Prpf8	1770.54	-0.857346	0.255591	-3.35436	0.000795478	0.0112588	TRUE
ENSMUSG00000033577	Myo6	1878.16	-0.856186	0.294607	-2.90619	0.00365854	0.0287662	TRUE
ENSMUSG00000040811	Eml2	294.621	-0.854463	0.310933	-2.74806	0.00599492	0.0393622	TRUE
ENSMUSG00000071645	Tut1	115.291	-0.854104	0.297053	-2.87525	0.00403704	0.0305498	TRUE
ENSMUSG00000036779	Tent4b	331.637	-0.854062	0.29172	-2.92768	0.00341507	0.0275711	TRUE
ENSMUSG00000040459	Arglu1	369.508	-0.85273	0.274146	-3.1105	0.00186769	0.0192112	TRUE
ENSMUSG00000032356	Rasgrf1	986.243	-0.851025	0.310621	-2.73976	0.0061485	0.0399096	TRUE
ENSMUSG00000030816	Rnf40	555.945	-0.849276	0.294898	-2.87989	0.00397808	0.0302578	TRUE
ENSMUSG00000040249	Lrp1	1870.35	-0.845887	0.313411	-2.69897	0.00695551	0.0429805	TRUE
ENSMUSG00000002948	Map2k7	374.741	-0.844495	0.231973	-3.64048	0.000272125	0.00550871	TRUE
ENSMUSG00000030515	Tarsl2	134.678	-0.843437	0.313395	-2.69129	0.00711759	0.0434119	TRUE
ENSMUSG00000032340	Neo1	586.666	-0.839412	0.238537	-3.519	0.000433183	0.00752911	TRUE
ENSMUSG00000029053	Prkcz	490.898	-0.839391	0.249732	-3.36116	0.000776159	0.0110427	TRUE
ENSMUSG00000041570	Camsap2	472.056	-0.83937	0.287025	-2.92438	0.00345142	0.0277807	TRUE
ENSMUSG00000028128	F3	2792.05	-0.835432	0.243709	-3.428	0.000608056	0.00949236	TRUE
ENSMUSG00000016386	Mpped2	262.353	-0.835063	0.277896	-3.00495	0.00265624	0.0235949	TRUE
ENSMUSG00000035437	Rabgap1	579.732	-0.834187	0.25821	-3.23066	0.00123506	0.0147817	TRUE
ENSMUSG00000049295	Zfp219	600.921	-0.832533	0.298978	-2.7846	0.00535939	0.0367639	TRUE
ENSMUSG00000029422	Rsrc2	326.225	-0.830755	0.310074	-2.67922	0.00737942	0.044335	TRUE
ENSMUSG00000034341	Wbp2	3104.25	-0.828508	0.236054	-3.50983	0.000448398	0.00771493	TRUE
ENSMUSG00000074207	Adh1	14963.1	-0.826967	0.256721	-3.22126	0.00127628	0.0151241	TRUE
ENSMUSG00000017485	Top2b	780.092	-0.826621	0.246351	-3.35546	0.000792328	0.0112259	TRUE
ENSMUSG00000058690	Ccser2	725.592	-0.825915	0.295659	-2.79347	0.00521454	0.036152	TRUE
ENSMUSG00000028194	Ddah1	456.691	-0.824896	0.29919	-2.7571	0.00583172	0.038621	TRUE
ENSMUSG00000030970	Ctbp2	551.731	-0.824687	0.267179	-3.08664	0.00202431	0.0200138	TRUE
ENSMUSG00000024899	Papss2	575.109	-0.821577	0.28705	-2.86214	0.00420787	0.0313396	TRUE
ENSMUSG00000053470	Kdm3a	340.27	-0.819244	0.269393	-3.04108	0.00235731	0.0218648	TRUE
ENSMUSG00000052751	Repin1	144.723	-0.81822	0.29908	-2.73579	0.00622303	0.0402181	TRUE
ENSMUSG00000022710	Usp7	1141.22	-0.816254	0.252004	-3.23905	0.00119928	0.0144805	TRUE
ENSMUSG00000068551	Zfp467	729.552	-0.812457	0.281946	-2.8816	0.00395659	0.0301785	TRUE
ENSMUSG00000021690	Jmy	340.701	-0.812311	0.268206	-3.02868	0.00245626	0.0224684	TRUE
ENSMUSG00000041362	Shtn1	340.28	-0.81112	0.300996	-2.69479	0.00704339	0.0432104	TRUE
ENSMUSG00000079469	Pigb	226.64	-0.804788	0.269543	-2.98575	0.00282882	0.0245226	TRUE
ENSMUSG00000047284	Neurl4	255.416	-0.804212	0.288714	-2.78549	0.00534463	0.0366996	TRUE
ENSMUSG00000019802	Sec63	707.698	-0.801504	0.22612	-3.54459	0.000393219	0.00705932	TRUE
ENSMUSG00000021270	Hsp90aa1	4145.01	-0.799732	0.237486	-3.36749	0.000758552	0.0109366	TRUE
ENSMUSG00000035007	Rundc1	221.238	-0.798697	0.284581	-2.80658	0.00500711	0.0351425	TRUE
ENSMUSG00000049470	Aff4	1261.74	-0.797891	0.294857	-2.70603	0.00680926	0.0424808	TRUE
ENSMUSG00000089804	Gm16136	600.247	-0.796944	0.276831	-2.87881	0.00399179	0.0303421	TRUE
ENSMUSG00000004044	Cavin1	2728.65	-0.795036	0.276292	-2.87752	0.00400816	0.0304495	TRUE
ENSMUSG00000028207	Asph	2564.2	-0.792866	0.187221	-4.23492	2.29e-05	0.000881197	TRUE
ENSMUSG00000079215	Zfp664	667.862	-0.792295	0.221601	-3.57533	0.000349786	0.00645384	TRUE
ENSMUSG00000027210	Meis2	839.217	-0.792071	0.250265	-3.16493	0.00155118	0.0171788	TRUE
ENSMUSG00000000594	Gm2a	1366.26	-0.79067	0.184546	-4.28441	1.83e-05	0.000741814	TRUE
ENSMUSG00000070348	Ccnd1	3813.18	-0.790241	0.187918	-4.20524	2.61e-05	0.000980282	TRUE
ENSMUSG00000058756	Thra	1155.13	-0.787445	0.21644	-3.63817	0.000274578	0.00553374	TRUE
ENSMUSG00000016664	Pacsin2	1151.75	-0.787179	0.240037	-3.27941	0.00104025	0.0133066	TRUE
ENSMUSG00000032290	Ptpn9	750.869	-0.785622	0.265294	-2.96133	0.00306312	0.0258782	TRUE
ENSMUSG00000024949	Sf1	1496.18	-0.78306	0.274817	-2.84939	0.00438035	0.0322012	TRUE
ENSMUSG00000034563	Ccpg1	521.821	-0.778052	0.294141	-2.64517	0.00816495	0.0475064	TRUE
ENSMUSG00000023044	Csad	555.537	-0.775735	0.279551	-2.77494	0.00552124	0.0374213	TRUE
ENSMUSG00000043639	Rbm20	233.666	-0.772241	0.287654	-2.68462	0.0072613	0.0439597	TRUE
ENSMUSG00000030213	Atf7ip	566.857	-0.770606	0.257684	-2.99051	0.00278512	0.0243019	TRUE
ENSMUSG00000030203	Dusp16	828.41	-0.769121	0.287894	-2.67154	0.00755045	0.0451043	TRUE
ENSMUSG00000018377	Vezf1	801.494	-0.769026	0.213261	-3.60603	0.000310913	0.00599167	TRUE
ENSMUSG00000017466	Timp2	2453.24	-0.768172	0.199521	-3.85008	0.000118079	0.00306287	TRUE
ENSMUSG00000035770	Dync1li2	741.253	-0.766344	0.242359	-3.16202	0.00156677	0.0173093	TRUE
ENSMUSG00000042870	Tom1	586.455	-0.766141	0.290047	-2.64144	0.00825537	0.0478286	TRUE
ENSMUSG00000043411	Usp48	396.415	-0.765936	0.252614	-3.03204	0.00242903	0.0223478	TRUE
ENSMUSG00000026848	Tor1b	414.485	-0.759268	0.289321	-2.62431	0.00868254	0.0495776	TRUE
ENSMUSG00000068479	Mfap1a	481.545	-0.755564	0.280559	-2.69307	0.00707977	0.0433167	TRUE
ENSMUSG00000032633	Flcn	288.494	-0.754138	0.277373	-2.71885	0.00655087	0.041418	TRUE
ENSMUSG00000000149	Gna12	570.245	-0.750851	0.261232	-2.87428	0.00404956	0.0306106	TRUE
ENSMUSG00000039568	Ubald1	972.126	-0.749607	0.277256	-2.70366	0.00685802	0.0426874	TRUE
ENSMUSG00000021288	Klc1	855.878	-0.748078	0.269037	-2.78057	0.00542631	0.0370183	TRUE
ENSMUSG00000024045	Akap8	323.916	-0.745683	0.282671	-2.63799	0.00833993	0.0482161	TRUE
ENSMUSG00000019102	Aldh3a1	208041	-0.741042	0.228578	-3.24196	0.00118709	0.014397	TRUE
ENSMUSG00000027365	Trpm7	327.384	-0.739531	0.269585	-2.74322	0.00608404	0.0396611	TRUE
ENSMUSG00000017670	Elmo2	547.411	-0.737444	0.250213	-2.94726	0.00320599	0.0265581	TRUE
ENSMUSG00000009905	Kdsr	573.436	-0.736967	0.218393	-3.3745	0.000739507	0.0108144	TRUE
ENSMUSG00000035275	Raver2	685.93	-0.736847	0.257385	-2.86282	0.00419884	0.0313396	TRUE
ENSMUSG00000025934	Gsta3	2567.64	-0.734136	0.268669	-2.73249	0.00628571	0.0404058	TRUE
ENSMUSG00000039252	Lgi2	648.541	-0.731733	0.271463	-2.69551	0.007028	0.0431558	TRUE
ENSMUSG00000027187	Cat	811.756	-0.726449	0.213622	-3.40062	0.000672327	0.0101621	TRUE
ENSMUSG00000075590	Nrbp2	288.474	-0.722871	0.263576	-2.74255	0.00609642	0.0396849	TRUE
ENSMUSG00000040913	Fbxw4	384.52	-0.722214	0.239742	-3.01246	0.00259142	0.0233074	TRUE
ENSMUSG00000027130	Slc12a6	600.12	-0.720743	0.270107	-2.66836	0.00762218	0.0453643	TRUE
ENSMUSG00000055932	Fto	824.007	-0.720346	0.232335	-3.10046	0.00193221	0.0195504	TRUE
ENSMUSG00000024900	Cpt1a	1364.77	-0.718188	0.270445	-2.65558	0.00791725	0.0465616	TRUE
ENSMUSG00000042302	Ehbp1	218.136	-0.716362	0.239258	-2.9941	0.00275254	0.024167	TRUE
ENSMUSG00000004798	Ulk2	325.812	-0.714466	0.246068	-2.90354	0.00368972	0.0289159	TRUE
ENSMUSG00000020034	Tcp11l2	606.897	-0.714207	0.232308	-3.0744	0.00210929	0.0205126	TRUE
ENSMUSG00000032238	Rora	698.995	-0.713277	0.258094	-2.76363	0.00571616	0.0381749	TRUE
ENSMUSG00000015149	Sirt2	851.221	-0.712049	0.22236	-3.20224	0.00136363	0.0158478	TRUE
ENSMUSG00000056234	Ncoa4	2924.58	-0.71136	0.204283	-3.48222	0.00049727	0.00822997	TRUE
ENSMUSG00000024276	Zfp397	175.227	-0.711003	0.238786	-2.97758	0.00290538	0.0250022	TRUE
ENSMUSG00000068747	Sort1	1777.95	-0.710382	0.249966	-2.84192	0.00448431	0.0327713	TRUE
ENSMUSG00000002957	Ap2a2	1437.29	-0.70966	0.264088	-2.68721	0.00720523	0.0438093	TRUE
ENSMUSG00000030259	Rassf8	266.288	-0.708091	0.259424	-2.72947	0.00634363	0.0404451	TRUE
ENSMUSG00000040562	Gstm2	619.848	-0.70607	0.254911	-2.76987	0.00560794	0.0377382	TRUE
ENSMUSG00000027244	Atg13	757.018	-0.704084	0.253117	-2.78165	0.00540832	0.0369857	TRUE
ENSMUSG00000026932	Nacc2	489.268	-0.699688	0.258156	-2.71033	0.0067216	0.0421266	TRUE
ENSMUSG00000026748	Plxdc2	1157.76	-0.694999	0.264751	-2.6251	0.00866239	0.0495139	TRUE
ENSMUSG00000021910	Nisch	1605.89	-0.692706	0.21844	-3.17115	0.00151837	0.0169978	TRUE
ENSMUSG00000041417	Pik3r1	872.661	-0.688796	0.255727	-2.69349	0.00707092	0.0432977	TRUE
ENSMUSG00000002222	Rmnd5a	1799.67	-0.686728	0.229431	-2.99317	0.00276094	0.0242252	TRUE
ENSMUSG00000005469	Prkaca	956.706	-0.68496	0.223883	-3.05945	0.00221742	0.021157	TRUE
ENSMUSG00000031955	Bcar1	810.853	-0.683628	0.255371	-2.677	0.00742842	0.0445705	TRUE
ENSMUSG00000028677	Rnf220	719.915	-0.679061	0.204507	-3.32048	0.000898621	0.0120924	TRUE
ENSMUSG00000089715	Cbx6	873.069	-0.676657	0.22761	-2.97288	0.00295021	0.0252052	TRUE
ENSMUSG00000061032	Rrp1	1295.35	-0.673848	0.244864	-2.75193	0.00592451	0.0390314	TRUE
ENSMUSG00000000881	Dlg3	1019.8	-0.672375	0.250908	-2.67977	0.00736732	0.0442891	TRUE
ENSMUSG00000024277	Mapre2	997.265	-0.671317	0.229248	-2.92834	0.00340778	0.0275711	TRUE
ENSMUSG00000029729	Zkscan1	326.87	-0.670184	0.253	-2.64895	0.00807425	0.0471395	TRUE
ENSMUSG00000061887	Ssbp3	839.794	-0.663677	0.205342	-3.23206	0.00122903	0.0147318	TRUE
ENSMUSG00000025025	Mxi1	672.946	-0.66353	0.228233	-2.90724	0.0036463	0.0287241	TRUE
ENSMUSG00000015839	Nfe2l2	844.522	-0.661239	0.23994	-2.75585	0.005854	0.0386977	TRUE
ENSMUSG00000059824	Dbp	2397.11	-0.660282	0.191651	-3.44524	0.000570556	0.00907304	TRUE
ENSMUSG00000031714	Gab1	760.069	-0.658665	0.24154	-2.72693	0.00639256	0.0406621	TRUE
ENSMUSG00000039849	Pcif1	831.457	-0.658477	0.250287	-2.63088	0.0085163	0.0488836	TRUE
ENSMUSG00000026483	Niban1	1355.59	-0.655665	0.241517	-2.71477	0.00663211	0.0418154	TRUE
ENSMUSG00000077450	Rab11b	2498.13	-0.653142	0.226433	-2.88449	0.00392054	0.0300651	TRUE
ENSMUSG00000004207	Psap	16573.6	-0.650671	0.137138	-4.74465	2.09e-06	0.000124993	TRUE
ENSMUSG00000036941	Elac1	180.677	-0.647451	0.231046	-2.80227	0.00507451	0.0355242	TRUE
ENSMUSG00000022270	Retreg1	403.507	-0.642664	0.211699	-3.03574	0.00239945	0.0221353	TRUE
ENSMUSG00000035847	Ids	1200.58	-0.642248	0.207932	-3.08873	0.00201011	0.0199461	TRUE
ENSMUSG00000034157	Cipc	744.353	-0.633882	0.188234	-3.36752	0.000758488	0.0109366	TRUE
ENSMUSG00000032249	Anp32a	2900.92	-0.632921	0.190115	-3.32915	0.000871114	0.0118699	TRUE
ENSMUSG00000004364	Cul3	822.477	-0.630805	0.217913	-2.89475	0.00379457	0.0293832	TRUE
ENSMUSG00000025133	Ints4	370.878	-0.625341	0.234675	-2.66471	0.00770555	0.0456908	TRUE
ENSMUSG00000026234	Ncl	2093.59	-0.624992	0.220676	-2.83217	0.00462328	0.0333581	TRUE
ENSMUSG00000057286	St6galnac2	1544.64	-0.62407	0.188683	-3.30751	0.000941298	0.0124871	TRUE
ENSMUSG00000053411	Cbx7	375.18	-0.621329	0.22957	-2.70649	0.00679988	0.0424417	TRUE
ENSMUSG00000060477	Irak2	1234.48	-0.616173	0.208179	-2.95982	0.00307821	0.0259734	TRUE
ENSMUSG00000022528	Hes1	1378.65	-0.610766	0.228021	-2.67855	0.00739421	0.0444043	TRUE
ENSMUSG00000034403	Pja1	1039.47	-0.608448	0.176918	-3.43915	0.00058354	0.00918318	TRUE
ENSMUSG00000038175	Mylip	1086.71	-0.605974	0.222003	-2.72958	0.00634157	0.0404451	TRUE
ENSMUSG00000022474	Pmm1	1684.85	-0.605145	0.186279	-3.2486	0.00115974	0.014294	TRUE
ENSMUSG00000020523	Fam114a2	320.885	-0.603547	0.186163	-3.24203	0.00118683	0.014397	TRUE
ENSMUSG00000004535	Tax1bp1	2188.59	-0.600209	0.223762	-2.68236	0.00731051	0.0441841	TRUE
ENSMUSG00000020361	Hspa4	1559.69	-0.597979	0.169917	-3.51925	0.000432767	0.00752911	TRUE
ENSMUSG00000029071	Dvl1	391.764	-0.59456	0.176478	-3.36904	0.000754301	0.0109268	TRUE
ENSMUSG00000031451	Gas6	2592.8	-0.589262	0.201821	-2.91973	0.00350336	0.028068	TRUE
ENSMUSG00000000708	Kat2b	575.146	-0.586459	0.214704	-2.73148	0.00630506	0.0404174	TRUE
ENSMUSG00000055681	Cope	2054.43	0.585274	0.199194	2.93822	0.00330106	0.0270509	TRUE
ENSMUSG00000042357	Gjb5	412.17	0.586121	0.207719	2.8217	0.004777	0.034053	TRUE
ENSMUSG00000030884	Uqcrc2	2143.78	0.588398	0.219442	2.68134	0.0073329	0.0442308	TRUE
ENSMUSG00000023832	Acat2	1539.2	0.591108	0.213776	2.76508	0.0056909	0.0381181	TRUE
ENSMUSG00000049299	Trappc1	602.688	0.591776	0.213591	2.7706	0.00559532	0.0377187	TRUE
ENSMUSG00000028409	Smu1	978.277	0.592361	0.19579	3.02549	0.00248233	0.0226396	TRUE
ENSMUSG00000073411	H2-D1	7965.55	0.59331	0.162412	3.65312	0.000259076	0.00533157	TRUE
ENSMUSG00000053838	Nudcd3	1525.53	0.594482	0.182489	3.25763	0.00112347	0.0139677	TRUE
ENSMUSG00000022856	Tmem41a	716.347	0.596003	0.214595	2.77733	0.0054807	0.0372961	TRUE
ENSMUSG00000008475	Arpc5	3829.23	0.596559	0.22446	2.65776	0.00786625	0.0463016	TRUE
ENSMUSG00000062270	Morf4l1	5256.26	0.598635	0.21613	2.76979	0.00560928	0.0377382	TRUE
ENSMUSG00000079426	Arpc4	3123.63	0.599142	0.204714	2.92672	0.00342553	0.0276299	TRUE
ENSMUSG00000029234	Tmem165	571.618	0.601151	0.217564	2.7631	0.00572544	0.0381957	TRUE
ENSMUSG00000003131	Pafah1b2	2023.94	0.604601	0.212962	2.83901	0.00452533	0.0329475	TRUE
ENSMUSG00000069020	Urm1	604.12	0.604796	0.225188	2.68573	0.00723708	0.0438857	TRUE
ENSMUSG00000061232	H2-K1	5037.53	0.607447	0.196391	3.09304	0.00198116	0.0197582	TRUE
ENSMUSG00000023307	Marchf5	676.201	0.608575	0.213463	2.85096	0.0043587	0.0320766	TRUE
ENSMUSG00000028675	Pnrc2	919.17	0.609605	0.218625	2.78836	0.00529757	0.0365051	TRUE
ENSMUSG00000020612	Prkar1a	3412.01	0.610131	0.199966	3.05117	0.00227948	0.0214048	TRUE
ENSMUSG00000011114	Tbrg1	2217.82	0.610675	0.17736	3.44313	0.000575013	0.00911206	TRUE
ENSMUSG00000026254	Eif4e2	970.485	0.611767	0.196923	3.10663	0.0018923	0.0193253	TRUE
ENSMUSG00000039230	Tbcd	1797.03	0.612257	0.186636	3.28049	0.00103626	0.0132883	TRUE
ENSMUSG00000022437	Samm50	1313.8	0.614344	0.20096	3.05705	0.00223529	0.0212181	TRUE
ENSMUSG00000014177	Tvp23b	599.01	0.614668	0.226242	2.71686	0.00659044	0.0416103	TRUE
ENSMUSG00000031169	Porcn	337.345	0.614748	0.231674	2.6535	0.00796609	0.046728	TRUE
ENSMUSG00000059796	Eif4a1	8299.57	0.615894	0.176647	3.48658	0.000489236	0.00816031	TRUE
ENSMUSG00000024026	Glo1	1559.66	0.616903	0.231198	2.66829	0.00762389	0.0453643	TRUE
ENSMUSG00000052456	Get3	1293.74	0.617084	0.209348	2.94764	0.0032021	0.0265533	TRUE
ENSMUSG00000048076	Arf1	9836.94	0.617591	0.156644	3.94265	8.06e-05	0.00228591	TRUE
ENSMUSG00000001416	Cct3	2069.72	0.619237	0.223983	2.76466	0.00569819	0.0381295	TRUE
ENSMUSG00000027746	Ufm1	970.722	0.620875	0.227402	2.7303	0.00632761	0.0404185	TRUE
ENSMUSG00000022234	Cct5	3466.97	0.621651	0.225926	2.75157	0.00593097	0.0390363	TRUE
ENSMUSG00000042410	Agps	1280.18	0.623345	0.228512	2.72784	0.006375	0.0406261	TRUE
ENSMUSG00000025728	Pigq	1785.19	0.624747	0.133053	4.69547	2.66e-06	0.00015122	TRUE
ENSMUSG00000055447	Cd47	1030.52	0.624791	0.228663	2.73237	0.00628814	0.0404058	TRUE
ENSMUSG00000024370	Cdc23	529.762	0.625376	0.197977	3.15883	0.00158406	0.0174579	TRUE
ENSMUSG00000034024	Cct2	3043.26	0.626165	0.198268	3.15818	0.00158758	0.0174637	TRUE
ENSMUSG00000007833	Aldh16a1	338.391	0.62779	0.22558	2.78301	0.00538578	0.0369061	TRUE
ENSMUSG00000039285	Azi2	725.346	0.629252	0.207728	3.02922	0.00245189	0.0224671	TRUE
ENSMUSG00000005732	Ranbp1	799.633	0.629639	0.231297	2.7222	0.00648481	0.0410955	TRUE
ENSMUSG00000031844	Hsd17b2	981.995	0.630693	0.213849	2.94925	0.00318547	0.0264751	TRUE
ENSMUSG00000024691	Fam111a	929.195	0.631105	0.228382	2.76338	0.00572065	0.0381862	TRUE
ENSMUSG00000025287	Acot9	879.526	0.631544	0.214469	2.94468	0.00323288	0.0267492	TRUE
ENSMUSG00000032939	Nup93	316.84	0.632004	0.234784	2.69186	0.00710557	0.0433968	TRUE
ENSMUSG00000000751	Rpa1	1375.8	0.633004	0.195424	3.23913	0.00119894	0.0144805	TRUE
ENSMUSG00000037075	Rnf139	602.029	0.633812	0.229295	2.76418	0.00570663	0.0381428	TRUE
ENSMUSG00000021550	2210016F16Rik	720.957	0.634927	0.217737	2.91603	0.00354515	0.028237	TRUE
ENSMUSG00000036620	Mgat4b	573.98	0.635283	0.231384	2.74558	0.00604046	0.0395281	TRUE
ENSMUSG00000028671	Gale	483.639	0.637638	0.236442	2.6968	0.00700092	0.0431558	TRUE
ENSMUSG00000028048	Gba	1551.95	0.638127	0.196679	3.24451	0.00117655	0.01435	TRUE
ENSMUSG00000019039	Dalrd3	647.858	0.638269	0.221598	2.8803	0.00397293	0.0302492	TRUE
ENSMUSG00000039515	Ptpa	3616.03	0.638398	0.230043	2.77513	0.00551798	0.0374213	TRUE
ENSMUSG00000038879	Nipal2	786.785	0.640125	0.218443	2.9304	0.00338524	0.027482	TRUE
ENSMUSG00000029454	Mapkapk5	432.252	0.641392	0.221646	2.89377	0.00380649	0.0294346	TRUE
ENSMUSG00000063931	Pepd	576.951	0.641487	0.203669	3.14965	0.00163465	0.0177998	TRUE
ENSMUSG00000035297	Cops4	1534.49	0.642724	0.237079	2.71101	0.00670776	0.0420785	TRUE
ENSMUSG00000016528	Mapkapk2	2221.66	0.64476	0.1446	4.45891	8.24e-06	0.000394368	TRUE
ENSMUSG00000025872	Thoc3	508.636	0.645196	0.22733	2.83815	0.00453756	0.0329837	TRUE
ENSMUSG00000027287	Snap23	716.662	0.64675	0.239506	2.70035	0.00692661	0.0429393	TRUE
ENSMUSG00000027852	Nras	1375.46	0.647349	0.185909	3.48208	0.000497527	0.00822997	TRUE
ENSMUSG00000051223	Bzw1	3855.08	0.650163	0.241194	2.6956	0.00702613	0.0431558	TRUE
ENSMUSG00000024454	Hdac3	1112.97	0.651183	0.21047	3.09394	0.00197516	0.019743	TRUE
ENSMUSG00000002820	Atg4d	1023.31	0.652263	0.190625	3.4217	0.000622304	0.00965952	TRUE
ENSMUSG00000027641	Rbl1	320.283	0.652856	0.214562	3.04274	0.00234435	0.0218336	TRUE
ENSMUSG00000029781	Fkbp9	1585.43	0.6536	0.204425	3.19725	0.00138744	0.0159748	TRUE
ENSMUSG00000023048	Prr13	3069.05	0.653681	0.170113	3.84263	0.000121723	0.00313949	TRUE
ENSMUSG00000026209	Dnpep	1162.17	0.654497	0.245608	2.6648	0.00770338	0.0456908	TRUE
ENSMUSG00000026276	Septin2	2437.35	0.655093	0.24143	2.71339	0.0066599	0.0418938	TRUE
ENSMUSG00000024007	Ppil1	620.607	0.655185	0.221481	2.95819	0.00309448	0.0260333	TRUE
ENSMUSG00000007656	Arpp19	1736.09	0.658873	0.237834	2.77031	0.00560036	0.037734	TRUE
ENSMUSG00000026766	Mmadhc	1212.78	0.658921	0.225521	2.92177	0.0034805	0.0279012	TRUE
ENSMUSG00000032301	Psma4	1367.31	0.660103	0.231946	2.84594	0.00442806	0.0324819	TRUE
ENSMUSG00000029034	Ints11	513.507	0.660899	0.2113	3.12777	0.00176137	0.0185034	TRUE
ENSMUSG00000000420	Galnt1	1486.41	0.661228	0.193791	3.41206	0.000644729	0.00985071	TRUE
ENSMUSG00000040653	Ppp1r14c	470.111	0.662665	0.227754	2.90956	0.00361933	0.0286107	TRUE
ENSMUSG00000030662	Ipo5	2336.99	0.66406	0.164153	4.04536	5.22e-05	0.00164616	TRUE
ENSMUSG00000028577	Plaa	448.227	0.664189	0.211286	3.14355	0.0016691	0.0180167	TRUE
ENSMUSG00000054604	Cggbp1	2139.64	0.664781	0.243028	2.73541	0.00623021	0.0402295	TRUE
ENSMUSG00000019961	Tmpo	1648.86	0.665314	0.191123	3.48107	0.000499421	0.00824952	TRUE
ENSMUSG00000019173	Rab5c	4247	0.666225	0.184651	3.60803	0.000308535	0.00596268	TRUE
ENSMUSG00000005625	Psmd4	1760.64	0.666803	0.208395	3.1997	0.00137571	0.0159371	TRUE
ENSMUSG00000040532	Abhd11	532.987	0.667142	0.222958	2.99224	0.00276943	0.0242487	TRUE
ENSMUSG00000076432	Ywhaq	5295.7	0.667834	0.244327	2.73336	0.00626917	0.0404058	TRUE
ENSMUSG00000002102	Psmc3	2365.66	0.668755	0.219491	3.04685	0.00231252	0.0216406	TRUE
ENSMUSG00000019864	Rtn4ip1	272.005	0.668762	0.249447	2.68098	0.0073407	0.0442387	TRUE
ENSMUSG00000004864	Mapk13	849.645	0.671518	0.208346	3.22309	0.00126817	0.015046	TRUE
ENSMUSG00000032434	Cmtm6	2225.49	0.673708	0.241719	2.78716	0.0053173	0.0366041	TRUE
ENSMUSG00000021062	Rab15	685.227	0.673999	0.19386	3.47674	0.000507558	0.00835358	TRUE
ENSMUSG00000002602	Axl	950.925	0.674112	0.216696	3.11086	0.00186542	0.0192112	TRUE
ENSMUSG00000058355	Abce1	1012.6	0.674339	0.248455	2.71413	0.00664507	0.0418391	TRUE
ENSMUSG00000020149	Rab1a	4228.09	0.674494	0.207686	3.24766	0.00116357	0.0143283	TRUE
ENSMUSG00000021811	Dnajc9	442.675	0.675162	0.232546	2.90334	0.003692	0.0289172	TRUE
ENSMUSG00000027248	Pdia3	5684.31	0.676128	0.131697	5.13397	2.84e-07	2.33e-05	TRUE
ENSMUSG00000020534	Shmt1	327.234	0.676587	0.231091	2.9278	0.00341368	0.0275711	TRUE
ENSMUSG00000029125	Stx18	268.392	0.677814	0.254052	2.66801	0.0076301	0.0453656	TRUE
ENSMUSG00000028394	Pole3	706.627	0.677925	0.24225	2.79845	0.00513483	0.0358361	TRUE
ENSMUSG00000030763	Lcmt1	413.626	0.678042	0.251484	2.69616	0.00701433	0.0431558	TRUE
ENSMUSG00000000743	Chmp1a	4038.1	0.678765	0.245508	2.76474	0.00569683	0.0381295	TRUE
ENSMUSG00000030697	Ppp4c	1367.57	0.679545	0.205653	3.30432	0.000952054	0.0125749	TRUE
ENSMUSG00000024069	Slc30a6	167.398	0.679639	0.25831	2.6311	0.00851093	0.0488734	TRUE
ENSMUSG00000020876	Snx11	351.825	0.681606	0.241466	2.82278	0.00476097	0.033992	TRUE
ENSMUSG00000020390	Ube2b	2411.35	0.681681	0.260229	2.61954	0.00880484	0.0499099	TRUE
ENSMUSG00000026895	Ndufa8	1717.35	0.682705	0.249617	2.73501	0.0062378	0.0402595	TRUE
ENSMUSG00000030471	Zdhhc13	473.284	0.683892	0.260881	2.62147	0.00875504	0.0498139	TRUE
ENSMUSG00000049969	Plekhf2	1524.37	0.683966	0.21431	3.19148	0.00141544	0.0162288	TRUE
ENSMUSG00000037661	Gpr160	358.545	0.683977	0.223207	3.06431	0.0021817	0.0210089	TRUE
ENSMUSG00000023723	Mrps23	801.62	0.684562	0.261316	2.61967	0.0088014	0.0499099	TRUE
ENSMUSG00000031328	Flna	3271.83	0.685289	0.209793	3.26649	0.00108888	0.0136766	TRUE
ENSMUSG00000031820	Babam1	1190.17	0.685928	0.198303	3.459	0.00054219	0.00878579	TRUE
ENSMUSG00000025499	Hras	3057.9	0.687756	0.23165	2.96894	0.00298828	0.0254666	TRUE
ENSMUSG00000023272	Creld2	395.229	0.688033	0.229485	2.99816	0.00271619	0.0239558	TRUE
ENSMUSG00000054717	Hmgb2	925.024	0.688337	0.254978	2.69959	0.00694247	0.0429483	TRUE
ENSMUSG00000022951	Rcan1	2089.71	0.689117	0.229727	2.99972	0.00270227	0.0238639	TRUE
ENSMUSG00000022098	Bmp1	277.711	0.689674	0.226738	3.04172	0.00235234	0.0218484	TRUE
ENSMUSG00000030876	Mettl9	1198.8	0.689852	0.247051	2.79234	0.00523276	0.0362415	TRUE
ENSMUSG00000047250	Ptgs1	642.242	0.69052	0.214588	3.21788	0.00129143	0.0152688	TRUE
ENSMUSG00000030990	Pgap2	2211.24	0.691147	0.194684	3.5501	0.000385083	0.00694984	TRUE
ENSMUSG00000005575	Ube2m	1881.15	0.691817	0.20984	3.29687	0.000977673	0.0128276	TRUE
ENSMUSG00000023004	Tuba1b	19791.2	0.692181	0.233575	2.96342	0.00304239	0.0257989	TRUE
ENSMUSG00000021939	Ctsb	14158.8	0.692869	0.148464	4.66692	3.06e-06	0.000169577	TRUE
ENSMUSG00000058569	Tmed9	2490.08	0.693703	0.166678	4.16194	3.16e-05	0.00113299	TRUE
ENSMUSG00000021576	Pdcd6	1697.56	0.695982	0.258185	2.69567	0.00702467	0.0431558	TRUE
ENSMUSG00000028343	Erp44	1064.86	0.696224	0.208427	3.34037	0.000836677	0.0115543	TRUE
ENSMUSG00000030105	Arl8b	1867.41	0.696301	0.221441	3.14441	0.0016642	0.0179924	TRUE
ENSMUSG00000026021	Sumo1	2062.37	0.699162	0.265104	2.63731	0.00835664	0.0482553	TRUE
ENSMUSG00000060373	Hnrnpc	2460.07	0.701639	0.238585	2.94083	0.00327333	0.0269369	TRUE
ENSMUSG00000021306	Gpr137b	485.624	0.702016	0.204006	3.44116	0.000579228	0.00914912	TRUE
ENSMUSG00000090841	Myl6	10653	0.702303	0.227098	3.09251	0.00198471	0.0197582	TRUE
ENSMUSG00000052997	Uba2	1570.02	0.702642	0.207546	3.38548	0.000710539	0.0105147	TRUE
ENSMUSG00000062929	Cfl2	982.483	0.702797	0.237519	2.95891	0.00308727	0.0260049	TRUE
ENSMUSG00000035493	Tgfbi	14487.4	0.703234	0.19068	3.68803	0.000225994	0.00483301	TRUE
ENSMUSG00000023286	Ube2j2	635.718	0.703437	0.209251	3.36169	0.000774671	0.0110427	TRUE
ENSMUSG00000034211	Mrps17	386.928	0.704429	0.23178	3.03922	0.00237195	0.0219559	TRUE
ENSMUSG00000024959	Bad	815.453	0.705096	0.268234	2.62866	0.00857208	0.0490594	TRUE
ENSMUSG00000031622	Sin3b	2186.19	0.706369	0.196148	3.6012	0.000316757	0.00607853	TRUE
ENSMUSG00000029617	Ccz1	611.05	0.707312	0.216172	3.27199	0.00106792	0.0135165	TRUE
ENSMUSG00000059518	Znhit1	475.963	0.707611	0.255255	2.77217	0.00556838	0.0375741	TRUE
ENSMUSG00000032182	Yipf2	570.155	0.709127	0.225087	3.15045	0.00163017	0.0177794	TRUE
ENSMUSG00000053768	Chchd3	1518.13	0.709805	0.255895	2.77381	0.00554038	0.0375151	TRUE
ENSMUSG00000038845	Phb	1864.8	0.710142	0.255888	2.77521	0.00551662	0.0374213	TRUE
ENSMUSG00000057236	Rbbp4	2688.2	0.711462	0.247704	2.87223	0.00407587	0.0307244	TRUE
ENSMUSG00000027531	Impa1	673.037	0.711761	0.238887	2.97948	0.00288734	0.0248862	TRUE
ENSMUSG00000026112	Coa5	1913.14	0.712577	0.228034	3.12487	0.00177884	0.0185981	TRUE
ENSMUSG00000020088	Sar1a	3276.08	0.71274	0.221685	3.21511	0.00130395	0.0153393	TRUE
ENSMUSG00000021124	Vti1b	1378.17	0.713205	0.256954	2.77562	0.00550972	0.0374213	TRUE
ENSMUSG00000085208	Brip1os	547.584	0.71363	0.195716	3.64625	0.000266092	0.00541874	TRUE
ENSMUSG00000031696	Vps35	2534.7	0.713644	0.223108	3.19865	0.00138074	0.0159515	TRUE
ENSMUSG00000040652	Oaz2	1508.96	0.714226	0.270654	2.63889	0.00831783	0.0481496	TRUE
ENSMUSG00000071866	Ppia	24852.8	0.714997	0.261659	2.73255	0.00628457	0.0404058	TRUE
ENSMUSG00000009013	Dynll1	6363.02	0.715759	0.245524	2.91523	0.00355429	0.0282768	TRUE
ENSMUSG00000002846	Timmdc1	283.866	0.716565	0.244842	2.92664	0.0034264	0.0276299	TRUE
ENSMUSG00000022969	Il10rb	527.931	0.718588	0.244335	2.94099	0.0032716	0.0269369	TRUE
ENSMUSG00000045438	Cox19	336.379	0.725668	0.274432	2.64425	0.00818717	0.0475748	TRUE
ENSMUSG00000018593	Sparc	5797.45	0.727474	0.214715	3.3881	0.00070379	0.010453	TRUE
ENSMUSG00000030751	Psma1	1375.7	0.730482	0.234447	3.11577	0.00183465	0.0190068	TRUE
ENSMUSG00000034064	Poglut1	497.058	0.730787	0.264829	2.75947	0.00578945	0.038476	TRUE
ENSMUSG00000019710	Mrpl24	998.018	0.731024	0.238809	3.06113	0.00220506	0.0211128	TRUE
ENSMUSG00000030304	Ergic2	691.283	0.731323	0.266541	2.74375	0.0060741	0.0396231	TRUE
ENSMUSG00000071072	Ptges3	1746.11	0.732775	0.267166	2.74277	0.00609238	0.0396849	TRUE
ENSMUSG00000038387	Rras	380.634	0.733027	0.248273	2.9525	0.00315213	0.0263205	TRUE
ENSMUSG00000032802	Srxn1	698.684	0.734122	0.18527	3.96244	7.42e-05	0.00215369	TRUE
ENSMUSG00000028455	Stoml2	640.388	0.734887	0.279558	2.62875	0.00856989	0.0490594	TRUE
ENSMUSG00000040331	Nsmce4a	704.966	0.735165	0.260527	2.82184	0.00477493	0.034053	TRUE
ENSMUSG00000030788	Rnf141	766.568	0.736502	0.271956	2.70816	0.00676567	0.0422962	TRUE
ENSMUSG00000025956	Mettl21a	272.084	0.736512	0.268419	2.74389	0.00607154	0.0396231	TRUE
ENSMUSG00000030224	Strap	1866.05	0.736514	0.242955	3.03148	0.00243359	0.0223746	TRUE
ENSMUSG00000021917	Spcs1	1349.36	0.736959	0.276822	2.66221	0.0077629	0.045951	TRUE
ENSMUSG00000031068	Glrx3	2371.63	0.737561	0.263398	2.80018	0.00510743	0.0356814	TRUE
ENSMUSG00000056204	Pgpep1	743.37	0.737948	0.205616	3.58896	0.000331996	0.00624794	TRUE
ENSMUSG00000031792	Usb1	427.363	0.737985	0.254044	2.90495	0.00367308	0.0288186	TRUE
ENSMUSG00000035949	Fbxw2	941.756	0.738643	0.256173	2.88337	0.0039344	0.0301326	TRUE
ENSMUSG00000019373	Cops3	942.742	0.738812	0.265972	2.77778	0.00547322	0.0372638	TRUE
ENSMUSG00000014551	Mrps25	717.753	0.739804	0.223235	3.31402	0.000919654	0.0123017	TRUE
ENSMUSG00000074797	Itpa	739.097	0.739889	0.270966	2.73056	0.00632273	0.0404185	TRUE
ENSMUSG00000020737	Jpt1	2373.07	0.740569	0.195555	3.78701	0.000152469	0.00363051	TRUE
ENSMUSG00000026238	Ptma	7076.43	0.740756	0.196983	3.76051	0.000169566	0.00394805	TRUE
ENSMUSG00000019088	Dnase1l1	286.596	0.740781	0.262201	2.82524	0.00472456	0.0338027	TRUE
ENSMUSG00000047714	Ppp1r2	1647.31	0.741161	0.237685	3.11825	0.00181929	0.0188907	TRUE
ENSMUSG00000019297	Nop9	352.514	0.741285	0.205036	3.61539	0.000299895	0.00583705	TRUE
ENSMUSG00000045948	Mrps12	376.281	0.741463	0.278848	2.65903	0.00783671	0.0462075	TRUE
ENSMUSG00000029440	Psmd9	443.327	0.74166	0.224979	3.29658	0.00097871	0.0128276	TRUE
ENSMUSG00000027423	Snx5	1651.4	0.743092	0.237731	3.12576	0.00177343	0.0185724	TRUE
ENSMUSG00000029247	Paics	2474.43	0.744087	0.25411	2.9282	0.00340926	0.0275711	TRUE
ENSMUSG00000000399	Ndufa9	1351.17	0.74539	0.281608	2.64691	0.00812305	0.0473293	TRUE
ENSMUSG00000015750	Aph1a	3391.83	0.746029	0.196748	3.7918	0.000149557	0.00360847	TRUE
ENSMUSG00000028837	Psmb2	2052.93	0.746048	0.24945	2.99077	0.00278278	0.0243019	TRUE
ENSMUSG00000031242	2610002M06Rik	376.298	0.7467	0.208626	3.57913	0.000344739	0.006391	TRUE
ENSMUSG00000041939	Mvk	1301.99	0.746878	0.18164	4.11185	3.92e-05	0.00132228	TRUE
ENSMUSG00000013593	Ndufs2	2529.71	0.747115	0.27181	2.74867	0.00598385	0.0393084	TRUE
ENSMUSG00000051431	Gpr87	1432.52	0.747174	0.264022	2.82997	0.00465527	0.0335356	TRUE
ENSMUSG00000029993	Nfu1	680.461	0.747676	0.243706	3.06794	0.00215537	0.0208419	TRUE
ENSMUSG00000006095	Tbcb	1422.08	0.748117	0.2685	2.78629	0.00533156	0.0366468	TRUE
ENSMUSG00000020440	Arf5	2584.61	0.749881	0.21946	3.41693	0.000633312	0.00971981	TRUE
ENSMUSG00000021497	Txndc15	735.383	0.750743	0.279651	2.68458	0.00726218	0.0439597	TRUE
ENSMUSG00000000339	Rtca	409.03	0.750769	0.240439	3.12249	0.00179329	0.0186776	TRUE
ENSMUSG00000053253	Ndfip2	775.617	0.751167	0.260728	2.88103	0.00396373	0.0301961	TRUE
ENSMUSG00000000001	Gnai3	3495.46	0.751649	0.24014	3.13004	0.0017478	0.0184491	TRUE
ENSMUSG00000026064	Ptp4a1	1550.02	0.751762	0.23763	3.16358	0.00155841	0.0172449	TRUE
ENSMUSG00000003814	Calr	9620.94	0.751982	0.12402	6.0634	1.33e-09	2.22e-07	TRUE
ENSMUSG00000046865	Fbl	831.202	0.752198	0.24361	3.08771	0.00201702	0.0199837	TRUE
ENSMUSG00000029387	Gtf2h3	371.462	0.752996	0.276598	2.72235	0.00648191	0.0410955	TRUE
ENSMUSG00000025510	Cd151	3056.97	0.753384	0.214698	3.50903	0.000449741	0.0077283	TRUE
ENSMUSG00000021610	Clptm1l	2219.87	0.753696	0.245782	3.06652	0.00216564	0.0209263	TRUE
ENSMUSG00000038695	Josd2	293.825	0.754105	0.283161	2.66316	0.00774097	0.0458609	TRUE
ENSMUSG00000063052	Lrrc40	270.373	0.7545	0.285148	2.646	0.00814502	0.0474107	TRUE
ENSMUSG00000038312	Edem2	529.146	0.755254	0.171955	4.39216	1.12e-05	0.000502064	TRUE
ENSMUSG00000057130	Txnl4a	423.122	0.755842	0.265787	2.8438	0.00445797	0.0326662	TRUE
ENSMUSG00000028416	Bag1	2362.96	0.756247	0.233029	3.24529	0.00117333	0.01435	TRUE
ENSMUSG00000008333	Snrpb2	340.228	0.75643	0.247297	3.05879	0.00222229	0.0211849	TRUE
ENSMUSG00000042289	Hsd3b7	223.559	0.758605	0.289111	2.62392	0.00869232	0.0495776	TRUE
ENSMUSG00000006050	Sra1	817.051	0.760391	0.266142	2.85708	0.00427555	0.0316697	TRUE
ENSMUSG00000038388	Pals2	870.421	0.761641	0.214067	3.55796	0.000373748	0.00678114	TRUE
ENSMUSG00000032388	Spg21	4007.39	0.761922	0.250431	3.04244	0.0023467	0.0218382	TRUE
ENSMUSG00000030663	1110004F10Rik	1656.18	0.762259	0.243005	3.13681	0.00170799	0.0181777	TRUE
ENSMUSG00000006699	Cdc42	10884.6	0.762423	0.247042	3.08621	0.00202723	0.0200141	TRUE
ENSMUSG00000050335	Lgals3	16734.4	0.762542	0.208244	3.66178	0.000250472	0.00521746	TRUE
ENSMUSG00000033068	Entpd6	135.067	0.762568	0.291107	2.61954	0.00880476	0.0499099	TRUE
ENSMUSG00000038722	Bud31	841.339	0.762789	0.28262	2.69899	0.00695499	0.0429805	TRUE
ENSMUSG00000042682	Selenok	1424.1	0.763665	0.269093	2.83793	0.00454075	0.0329893	TRUE
ENSMUSG00000031604	Msmo1	3988.36	0.764186	0.198857	3.8429	0.000121589	0.00313949	TRUE
ENSMUSG00000041203	Trir	970.373	0.765624	0.242757	3.15387	0.00161122	0.0176291	TRUE
ENSMUSG00000048497	Mmgt2	231.644	0.766108	0.26254	2.91806	0.00352213	0.0281853	TRUE
ENSMUSG00000026197	Zfand2b	448.537	0.766217	0.24286	3.15498	0.00160508	0.0176043	TRUE
ENSMUSG00000032575	Manf	1243.57	0.76636	0.230525	3.32441	0.00088605	0.0120291	TRUE
ENSMUSG00000096210	H1f0	2360.47	0.766677	0.246786	3.10665	0.00189219	0.0193253	TRUE
ENSMUSG00000008036	Ap2s1	1907.68	0.76709	0.227825	3.36701	0.000759884	0.0109366	TRUE
ENSMUSG00000038212	Mfsd14b	1075.48	0.767281	0.242366	3.16579	0.00154662	0.0171701	TRUE
ENSMUSG00000002233	Rhoc	827.742	0.768369	0.280583	2.73848	0.00617245	0.039989	TRUE
ENSMUSG00000030802	Bckdk	1503.6	0.768547	0.203988	3.76762	0.000164812	0.00387039	TRUE
ENSMUSG00000027469	Tpx2	242.089	0.768881	0.263935	2.91315	0.00357806	0.0283996	TRUE
ENSMUSG00000006763	Saal1	244.416	0.769854	0.267685	2.87597	0.00402787	0.0305297	TRUE
ENSMUSG00000043998	Mgat2	586.966	0.770083	0.228266	3.37361	0.000741885	0.010832	TRUE
ENSMUSG00000041801	Phlda3	1517.03	0.77129	0.193286	3.99042	6.6e-05	0.00197352	TRUE
ENSMUSG00000017286	Glod4	1397.53	0.772118	0.290099	2.66156	0.00777788	0.0459998	TRUE
ENSMUSG00000003531	Dgcr6	1298.35	0.772923	0.29203	2.64672	0.00812757	0.0473293	TRUE
ENSMUSG00000036398	Ppp1r11	1132.61	0.772993	0.236338	3.27072	0.00107276	0.013565	TRUE
ENSMUSG00000020818	Mfsd11	397.128	0.773104	0.22819	3.38799	0.000704066	0.010453	TRUE
ENSMUSG00000062963	Ufc1	1398.55	0.773247	0.269104	2.87342	0.00406058	0.030643	TRUE
ENSMUSG00000055239	Kcmf1	1755.83	0.773735	0.241147	3.20856	0.00133402	0.0156235	TRUE
ENSMUSG00000071180	Smim15	661.554	0.775127	0.28964	2.67618	0.00744671	0.0446214	TRUE
ENSMUSG00000030095	Tmem43	1981.01	0.77537	0.181914	4.26229	2.02e-05	0.000799372	TRUE
ENSMUSG00000030846	Tial1	434.826	0.775896	0.231405	3.35298	0.000799476	0.0112686	TRUE
ENSMUSG00000027671	Actl6a	561.096	0.776206	0.273174	2.84143	0.00449112	0.0328034	TRUE
ENSMUSG00000028191	Bcl10	1183.78	0.77816	0.267696	2.90687	0.00365061	0.0287328	TRUE
ENSMUSG00000021900	Btd	301.091	0.780646	0.278858	2.79944	0.00511918	0.0357452	TRUE
ENSMUSG00000026356	Dars	977.026	0.781631	0.255618	3.0578	0.00222966	0.0211849	TRUE
ENSMUSG00000002718	Cse1l	780.907	0.78259	0.260882	2.99978	0.00270171	0.0238639	TRUE
ENSMUSG00000029569	Tmem168	518.45	0.78265	0.253084	3.09245	0.00198509	0.0197582	TRUE
ENSMUSG00000032563	Mrpl3	522.549	0.782871	0.253559	3.08753	0.00201829	0.0199837	TRUE
ENSMUSG00000057375	Yipf1	904.635	0.783071	0.286454	2.73367	0.00626326	0.0404047	TRUE
ENSMUSG00000026566	Mpzl1	467.741	0.783727	0.221303	3.54141	0.000397991	0.00711212	TRUE
ENSMUSG00000002778	Kdelr1	2249.65	0.783819	0.223951	3.49995	0.00046534	0.00790601	TRUE
ENSMUSG00000063800	Prpf38a	464.182	0.784268	0.256658	3.05569	0.00224541	0.0212311	TRUE
ENSMUSG00000022698	Naa50	1457.06	0.785418	0.263368	2.98221	0.00286176	0.0247282	TRUE
ENSMUSG00000005204	Senp3	766.417	0.785565	0.195883	4.01039	6.06e-05	0.00185446	TRUE
ENSMUSG00000005378	Bud23	329.363	0.785883	0.274359	2.86444	0.00417752	0.0312489	TRUE
ENSMUSG00000066149	Cdc26	589.178	0.786735	0.248454	3.16652	0.00154277	0.0171555	TRUE
ENSMUSG00000059182	Skap2	329.944	0.786795	0.250515	3.14071	0.00168538	0.0180757	TRUE
ENSMUSG00000032294	Pkm	17533.3	0.788159	0.224285	3.51409	0.000441263	0.00765005	TRUE
ENSMUSG00000021185	Dglucy	248.181	0.788558	0.228797	3.44654	0.000567807	0.00904941	TRUE
ENSMUSG00000024659	Anxa1	11935.4	0.789853	0.218788	3.61013	0.000306041	0.00594819	TRUE
ENSMUSG00000031422	Morf4l2	2499.85	0.790443	0.213477	3.7027	0.000213317	0.00462718	TRUE
ENSMUSG00000039195	Bbln	858.285	0.790772	0.286633	2.75883	0.00580093	0.0384961	TRUE
ENSMUSG00000028647	Mycbp	312.651	0.791168	0.277929	2.84666	0.00441809	0.0324422	TRUE
ENSMUSG00000044279	Crb3	687.155	0.792543	0.248717	3.18653	0.00143991	0.0163991	TRUE
ENSMUSG00000044573	Acp1	1240.23	0.793453	0.218699	3.62805	0.000285568	0.00567145	TRUE
ENSMUSG00000022971	Ifnar2	266.69	0.793824	0.288277	2.75369	0.00589282	0.0388551	TRUE
ENSMUSG00000057572	Zbtb8os	385.276	0.79419	0.296164	2.68159	0.00732737	0.044217	TRUE
ENSMUSG00000023015	Racgap1	895.931	0.794753	0.203599	3.90352	9.48e-05	0.00258181	TRUE
ENSMUSG00000047554	Tmem41b	985.711	0.795147	0.232924	3.41376	0.000640724	0.00980281	TRUE
ENSMUSG00000037260	Hgsnat	574.869	0.79545	0.239296	3.32413	0.000886962	0.0120295	TRUE
ENSMUSG00000075602	Ly6a	5493.1	0.795507	0.222263	3.57912	0.000344751	0.006391	TRUE
ENSMUSG00000021033	Gstz1	570.873	0.79553	0.274059	2.90277	0.00369883	0.028954	TRUE
ENSMUSG00000022570	Gfus	510.589	0.797245	0.278563	2.86199	0.0042099	0.0313396	TRUE
ENSMUSG00000019590	Cyb561	1311.31	0.797599	0.224956	3.54557	0.00039176	0.00704239	TRUE
ENSMUSG00000005354	Txn2	2352.02	0.797751	0.277604	2.87371	0.00405686	0.0306319	TRUE
ENSMUSG00000016481	Cr1l	1046.46	0.797799	0.233294	3.41971	0.000626872	0.00970833	TRUE
ENSMUSG00000020873	Slc35b1	796.707	0.798325	0.230921	3.45714	0.000545937	0.00883602	TRUE
ENSMUSG00000039231	Suv39h1	297.368	0.799505	0.264506	3.02263	0.00250586	0.0227782	TRUE
ENSMUSG00000030298	Sec13	1165.48	0.799761	0.24503	3.26392	0.00109881	0.0137542	TRUE
ENSMUSG00000038462	Uqcrfs1	1588.66	0.80163	0.274287	2.92259	0.00347133	0.0278769	TRUE
ENSMUSG00000022125	Cln5	528.588	0.801984	0.258006	3.10839	0.00188111	0.0192877	TRUE
ENSMUSG00000064068	Mtx1	457.627	0.80284	0.289498	2.77321	0.00555058	0.0375469	TRUE
ENSMUSG00000026202	Tuba4a	2256.49	0.803193	0.216451	3.71073	0.000206663	0.00451876	TRUE
ENSMUSG00000025491	Ifitm1	14928.5	0.804298	0.241184	3.33478	0.000853656	0.0117169	TRUE
ENSMUSG00000025155	Dus1l	330.193	0.805528	0.284327	2.8331	0.00460986	0.0333026	TRUE
ENSMUSG00000075705	Msrb1	580.738	0.806285	0.258409	3.12019	0.00180732	0.018795	TRUE
ENSMUSG00000024854	Pold4	365.152	0.806716	0.279107	2.89034	0.00384822	0.0296471	TRUE
ENSMUSG00000052429	Prmt1	1159.31	0.807048	0.267809	3.01352	0.00258239	0.0232569	TRUE
ENSMUSG00000041629	Fam104a	466.345	0.807309	0.26253	3.07511	0.00210422	0.0205072	TRUE
ENSMUSG00000030335	Mrpl51	891.143	0.807335	0.291075	2.77363	0.00554345	0.0375172	TRUE
ENSMUSG00000029063	Nadk	1966.08	0.807335	0.173411	4.65562	3.23e-06	0.000176283	TRUE
ENSMUSG00000036275	9530068E07Rik	3621.1	0.808691	0.239949	3.37026	0.000750967	0.0109002	TRUE
ENSMUSG00000055553	Kxd1	859.921	0.808761	0.222999	3.62674	0.00028702	0.0056913	TRUE
ENSMUSG00000005687	Bcas2	835.882	0.808998	0.248022	3.2618	0.00110708	0.0138451	TRUE
ENSMUSG00000030842	Lamtor1	2333.83	0.809132	0.275014	2.94215	0.00325942	0.0268873	TRUE
ENSMUSG00000027639	Samhd1	1225.2	0.809255	0.289931	2.7912	0.00525129	0.0363146	TRUE
ENSMUSG00000026341	Actr3	7033.66	0.809837	0.230015	3.5208	0.000430245	0.00749715	TRUE
ENSMUSG00000062933	Gm10123	954.127	0.811296	0.239346	3.38963	0.000699859	0.0104235	TRUE
ENSMUSG00000026201	Stk16	600.567	0.811302	0.290994	2.78803	0.00530291	0.0365234	TRUE
ENSMUSG00000022677	Cep20	986.736	0.811332	0.299964	2.70477	0.00683518	0.0426036	TRUE
ENSMUSG00000027944	Hax1	594.213	0.811392	0.256851	3.15899	0.00158314	0.0174579	TRUE
ENSMUSG00000028066	Pmf1	327.122	0.811928	0.290294	2.79692	0.00515927	0.0359332	TRUE
ENSMUSG00000022574	Naprt	716.367	0.813374	0.26287	3.09421	0.00197339	0.0197397	TRUE
ENSMUSG00000024781	Lipa	961.046	0.816391	0.260399	3.13516	0.00171763	0.0182114	TRUE
ENSMUSG00000031429	Psmd10	473.495	0.817821	0.295068	2.77163	0.00557756	0.0376175	TRUE
ENSMUSG00000029404	Arl6ip4	453.588	0.818712	0.251884	3.25036	0.00115259	0.0142317	TRUE
ENSMUSG00000024414	Mrpl27	453.109	0.819142	0.30191	2.7132	0.00666365	0.0418981	TRUE
ENSMUSG00000029462	Vps29	992.26	0.819303	0.304426	2.6913	0.00711739	0.0434119	TRUE
ENSMUSG00000004880	Lbr	727.405	0.820743	0.226475	3.62398	0.000290102	0.00570338	TRUE
ENSMUSG00000047832	Cdca4	478.721	0.821677	0.223172	3.68181	0.000231582	0.00489942	TRUE
ENSMUSG00000074088	Snrnp40	592.517	0.822046	0.241973	3.39726	0.000680649	0.0102503	TRUE
ENSMUSG00000030538	Cib1	818.636	0.822329	0.263217	3.12415	0.0017832	0.0186152	TRUE
ENSMUSG00000029213	Commd8	722.521	0.823056	0.304771	2.70057	0.00692201	0.0429393	TRUE
ENSMUSG00000021103	Mnat1	234.564	0.824343	0.298235	2.76407	0.00570855	0.0381428	TRUE
ENSMUSG00000071644	Eef1g	12519.3	0.824753	0.238974	3.45123	0.000558033	0.00895741	TRUE
ENSMUSG00000021660	Btf3	5842.89	0.825218	0.285198	2.89349	0.00380985	0.0294346	TRUE
ENSMUSG00000033721	Vav3	373.31	0.825637	0.292069	2.82686	0.00470075	0.0337061	TRUE
ENSMUSG00000027366	Sppl2a	1355.32	0.826841	0.212463	3.89169	9.95e-05	0.00267892	TRUE
ENSMUSG00000025512	Chid1	716.674	0.827748	0.281866	2.93668	0.0033175	0.0271367	TRUE
ENSMUSG00000045503	Sys1	1229.44	0.828555	0.289358	2.86343	0.0041908	0.0313308	TRUE
ENSMUSG00000033845	Mrpl15	463.507	0.828669	0.308457	2.6865	0.00722052	0.0438242	TRUE
ENSMUSG00000058258	Idi1	3084.15	0.829499	0.275811	3.0075	0.0026341	0.0234463	TRUE
ENSMUSG00000027375	Mal	95589	0.83067	0.27548	3.01535	0.0025668	0.023147	TRUE
ENSMUSG00000056498	Tmem154	2146.28	0.831201	0.224558	3.7015	0.000214333	0.00462748	TRUE
ENSMUSG00000029447	Cct6a	2372.15	0.832051	0.261313	3.18412	0.00145196	0.0164932	TRUE
ENSMUSG00000031527	Eri1	325.608	0.832058	0.293134	2.8385	0.00453268	0.0329658	TRUE
ENSMUSG00000027186	Elf5	329.091	0.832664	0.295576	2.81709	0.00484614	0.0343167	TRUE
ENSMUSG00000030056	Isy1	312.466	0.833713	0.236127	3.53078	0.000414336	0.00730388	TRUE
ENSMUSG00000027327	1700037H04Rik	384.248	0.834771	0.271594	3.0736	0.00211493	0.0205382	TRUE
ENSMUSG00000062762	Ei24	3151.69	0.835457	0.280736	2.97595	0.00292083	0.0250956	TRUE
ENSMUSG00000024217	Snrpc	699.043	0.83601	0.312707	2.67346	0.0075073	0.0449237	TRUE
ENSMUSG00000018567	Gabarap	6552.31	0.836045	0.242791	3.44348	0.000574287	0.00911112	TRUE
ENSMUSG00000026317	Cln8	454.798	0.837326	0.171981	4.86872	1.12e-06	7.37e-05	TRUE
ENSMUSG00000038871	Bpgm	688.639	0.838505	0.302997	2.76737	0.00565108	0.0379069	TRUE
ENSMUSG00000028156	Eif4e	1037.57	0.83857	0.303928	2.75911	0.00579592	0.0384815	TRUE
ENSMUSG00000022906	Parp9	917.376	0.839816	0.237716	3.53286	0.000411087	0.00725598	TRUE
ENSMUSG00000030255	Sspn	235.319	0.8399	0.303984	2.76298	0.00572767	0.0381957	TRUE
ENSMUSG00000052428	Tmco1	1285	0.841093	0.30224	2.78286	0.00538822	0.0369061	TRUE
ENSMUSG00000059714	Flot1	645.456	0.841222	0.197383	4.26188	2.03e-05	0.000799372	TRUE
ENSMUSG00000006378	Gcat	1678	0.841241	0.296287	2.83928	0.00452157	0.0329377	TRUE
ENSMUSG00000035585	Tsen34	1737	0.841739	0.234852	3.58413	0.000338198	0.00632107	TRUE
ENSMUSG00000033020	Polr2f	1097.85	0.843095	0.289559	2.91165	0.00359524	0.0284698	TRUE
ENSMUSG00000033953	Ppp3r1	2062.3	0.843344	0.2771	3.04346	0.00233875	0.0217963	TRUE
ENSMUSG00000027942	4933434E20Rik	913.548	0.843627	0.261906	3.22111	0.00127697	0.0151241	TRUE
ENSMUSG00000019988	Nedd1	113.495	0.843628	0.27123	3.11038	0.00186846	0.0192112	TRUE
ENSMUSG00000020009	Ifngr1	1300.56	0.844818	0.198462	4.25682	2.07e-05	0.0008153	TRUE
ENSMUSG00000067365	Tmem128	623.593	0.84503	0.298932	2.82683	0.00470116	0.0337061	TRUE
ENSMUSG00000040174	Alkbh3	291.419	0.845146	0.27037	3.12589	0.00177267	0.0185724	TRUE
ENSMUSG00000021518	Ptdss1	1792.42	0.84572	0.233652	3.61957	0.000295091	0.0057848	TRUE
ENSMUSG00000024479	Mal2	17557.4	0.845879	0.269363	3.14029	0.00168781	0.0180757	TRUE
ENSMUSG00000025439	Clns1a	940.977	0.847033	0.321674	2.6332	0.0084584	0.0486331	TRUE
ENSMUSG00000033970	Rfc3	190.745	0.848183	0.318573	2.66245	0.00775752	0.0459391	TRUE
ENSMUSG00000032383	Ppib	3983.42	0.84841	0.270058	3.14159	0.00168036	0.0180526	TRUE
ENSMUSG00000035242	Oaz1	11421.6	0.848672	0.294408	2.88264	0.00394355	0.0301433	TRUE
ENSMUSG00000063856	Gpx1	7898.85	0.848727	0.31845	2.66518	0.0076946	0.0456854	TRUE
ENSMUSG00000036810	Cnep1r1	458.792	0.84935	0.270036	3.14532	0.00165906	0.0179795	TRUE
ENSMUSG00000029610	Aimp2	331.691	0.849923	0.307981	2.75966	0.00578621	0.0384732	TRUE
ENSMUSG00000032518	Rpsa	40389	0.850477	0.298289	2.85118	0.00435567	0.0320766	TRUE
ENSMUSG00000021175	Cdca7l	152.12	0.851772	0.300381	2.83564	0.00457344	0.0331211	TRUE
ENSMUSG00000026896	Ifih1	528.391	0.851881	0.282021	3.02063	0.00252246	0.0228833	TRUE
ENSMUSG00000021930	Spryd7	342.413	0.852074	0.310531	2.74392	0.00607094	0.0396231	TRUE
ENSMUSG00000027566	Psma7	2593.86	0.854739	0.30507	2.80178	0.00508217	0.0355413	TRUE
ENSMUSG00000037594	Clba1	332.974	0.855832	0.288244	2.96913	0.00298648	0.0254666	TRUE
ENSMUSG00000020265	Sumo3	2992.05	0.856256	0.275901	3.10349	0.00191252	0.0194299	TRUE
ENSMUSG00000027399	Il1a	346.265	0.856434	0.278412	3.07614	0.00209697	0.0204657	TRUE
ENSMUSG00000019987	Arg1	2819.01	0.856756	0.233485	3.66943	0.00024309	0.00507921	TRUE
ENSMUSG00000022404	Slc25a17	1374.09	0.857921	0.246199	3.48466	0.000492756	0.00819535	TRUE
ENSMUSG00000020738	Sumo2	4467.25	0.858176	0.292433	2.9346	0.00333975	0.0272696	TRUE
ENSMUSG00000056476	Med12l	310.444	0.858481	0.312777	2.74471	0.00605652	0.0395981	TRUE
ENSMUSG00000001642	Akr1b3	6868.98	0.85922	0.201075	4.27312	1.93e-05	0.000766746	TRUE
ENSMUSG00000026150	Mff	1090.27	0.859686	0.25096	3.42559	0.000613468	0.00956589	TRUE
ENSMUSG00000037071	Scd1	1485.95	0.86062	0.219123	3.92757	8.58e-05	0.00238855	TRUE
ENSMUSG00000050565	Tor1aip2	3892.77	0.861512	0.208946	4.12314	3.74e-05	0.00128272	TRUE
ENSMUSG00000030869	Ndufab1	500.075	0.862002	0.3202	2.69208	0.00710088	0.0433968	TRUE
ENSMUSG00000025817	Nudt5	560.617	0.862014	0.298492	2.8879	0.00387825	0.0297609	TRUE
ENSMUSG00000044709	Gemin7	656.098	0.862052	0.327821	2.62965	0.00854738	0.0489796	TRUE
ENSMUSG00000038482	Tfdp1	701.748	0.862195	0.224892	3.83382	0.000126168	0.00317994	TRUE
ENSMUSG00000020253	Ppm1m	101.896	0.862481	0.234349	3.68032	0.000232937	0.00491981	TRUE
ENSMUSG00000022890	Atp5j	2406.17	0.863466	0.315907	2.73329	0.00627044	0.0404058	TRUE
ENSMUSG00000031700	Gpt2	294.861	0.864155	0.262463	3.29249	0.000993049	0.0129641	TRUE
ENSMUSG00000015575	Atp6v0e	2093.75	0.86448	0.298277	2.89825	0.00375254	0.0291902	TRUE
ENSMUSG00000004264	Phb2	1430.49	0.864794	0.26551	3.25711	0.00112553	0.0139734	TRUE
ENSMUSG00000041684	Bivm	284.003	0.864811	0.307443	2.81292	0.00490941	0.0346171	TRUE
ENSMUSG00000038650	Rnh1	6793.16	0.865459	0.200322	4.32033	1.56e-05	0.000654049	TRUE
ENSMUSG00000026849	Tor1a	428.621	0.867145	0.269773	3.21435	0.00130738	0.0153643	TRUE
ENSMUSG00000032966	Fkbp1a	1003.69	0.867643	0.306694	2.82902	0.00466903	0.0335993	TRUE
ENSMUSG00000036678	Aaas	173.464	0.867844	0.31257	2.77648	0.00549509	0.0373567	TRUE
ENSMUSG00000037089	Slc35b2	1061.76	0.868321	0.293137	2.96217	0.00305483	0.025847	TRUE
ENSMUSG00000069744	Psmb3	1754.99	0.869785	0.285556	3.04594	0.00231955	0.0216915	TRUE
ENSMUSG00000007739	Cct4	2965.46	0.871107	0.271595	3.20738	0.00133951	0.015661	TRUE
ENSMUSG00000035683	Melk	493.29	0.871256	0.280496	3.10613	0.00189554	0.0193377	TRUE
ENSMUSG00000025173	Wdr45b	1097.58	0.871436	0.272919	3.19302	0.00140792	0.0161698	TRUE
ENSMUSG00000025781	Atp5c1	4128.33	0.871615	0.308013	2.8298	0.00465777	0.0335359	TRUE
ENSMUSG00000024997	Prdx3	1467.06	0.871704	0.248937	3.50171	0.000462286	0.00787444	TRUE
ENSMUSG00000067616	Klk11	396.801	0.872273	0.265138	3.28988	0.0010023	0.013049	TRUE
ENSMUSG00000027018	Hat1	533.744	0.872852	0.259683	3.36122	0.000775989	0.0110427	TRUE
ENSMUSG00000000355	Mcts1	198.357	0.872918	0.324875	2.68694	0.00721107	0.0438202	TRUE
ENSMUSG00000025521	Tmem192	554.836	0.873656	0.234763	3.72143	0.000198096	0.00436644	TRUE
ENSMUSG00000027377	Mall	6427.51	0.873824	0.23058	3.78968	0.000150841	0.00361066	TRUE
ENSMUSG00000021598	Med10	448.016	0.875421	0.265552	3.29661	0.000978579	0.0128276	TRUE
ENSMUSG00000032353	Tmed3	1947.87	0.875548	0.284688	3.07546	0.00210175	0.0204977	TRUE
ENSMUSG00000029265	Dr1	501.77	0.875904	0.329855	2.65542	0.00792101	0.0465636	TRUE
ENSMUSG00000022674	Ube2v2	479.93	0.877139	0.316399	2.77225	0.00556701	0.0375741	TRUE
ENSMUSG00000068798	Rap1a	859.248	0.877771	0.279612	3.13924	0.00169384	0.0181261	TRUE
ENSMUSG00000003779	Kif20a	218	0.877966	0.334952	2.62117	0.00876292	0.0498379	TRUE
ENSMUSG00000042396	Rbm7	952.866	0.878869	0.318145	2.76248	0.00573642	0.0382353	TRUE
ENSMUSG00000040822	1700123O20Rik	755.271	0.879279	0.285984	3.07458	0.00210803	0.0205126	TRUE
ENSMUSG00000040888	Gfer	207.248	0.879462	0.307429	2.8607	0.00422705	0.0313836	TRUE
ENSMUSG00000026355	Mcm6	642.707	0.879722	0.210349	4.1822	2.89e-05	0.00105889	TRUE
ENSMUSG00000031887	Tradd	326.822	0.880343	0.290453	3.03093	0.00243799	0.0224	TRUE
ENSMUSG00000018286	Psmb6	2776.46	0.880783	0.333314	2.64251	0.00822948	0.0477394	TRUE
ENSMUSG00000028164	Manba	266.122	0.881375	0.255054	3.45564	0.000548982	0.00887478	TRUE
ENSMUSG00000021607	Mrpl36	503.142	0.881382	0.296464	2.97298	0.00294921	0.0252052	TRUE
ENSMUSG00000036943	Rab8b	381.389	0.881462	0.275243	3.20249	0.00136247	0.0158478	TRUE
ENSMUSG00000033318	Gstt2	357.754	0.881956	0.323556	2.72582	0.00641417	0.0407615	TRUE
ENSMUSG00000031490	Eif4ebp1	752.257	0.882377	0.281263	3.13719	0.00170573	0.0181678	TRUE
ENSMUSG00000051329	Nup160	158.729	0.882944	0.334018	2.6434	0.00820772	0.0476553	TRUE
ENSMUSG00000060591	Ifitm2	1647.18	0.884302	0.262165	3.37307	0.000743339	0.0108356	TRUE
ENSMUSG00000023051	Tarbp2	440.993	0.885015	0.264489	3.34613	0.000819477	0.0113859	TRUE
ENSMUSG00000070305	Mpzl3	2204.44	0.885925	0.287003	3.08681	0.00202317	0.0200138	TRUE
ENSMUSG00000055128	Cgrrf1	553.587	0.887059	0.2882	3.07793	0.00208444	0.0203962	TRUE
ENSMUSG00000063480	Snu13	1642.31	0.888244	0.332681	2.66995	0.00758617	0.0452583	TRUE
ENSMUSG00000033940	Brk1	3398.02	0.889428	0.289483	3.07247	0.00212297	0.0206016	TRUE
ENSMUSG00000035278	Plekhj1	431.186	0.890584	0.311664	2.85751	0.00426977	0.0316466	TRUE
ENSMUSG00000032656	Marchf3	278.263	0.890811	0.281455	3.16502	0.00155071	0.0171788	TRUE
ENSMUSG00000021764	Ndufs4	1383.09	0.891371	0.327499	2.72175	0.00649364	0.0411324	TRUE
ENSMUSG00000019848	Popdc3	252.804	0.891684	0.334216	2.66799	0.00763076	0.0453656	TRUE
ENSMUSG00000031879	Ciao2b	301.211	0.892232	0.306143	2.91442	0.00356345	0.0283166	TRUE
ENSMUSG00000079316	Rab9	566.852	0.893191	0.312128	2.86161	0.0042149	0.0313396	TRUE
ENSMUSG00000057113	Npm1	1914.42	0.893667	0.233645	3.82489	0.000130833	0.0032634	TRUE
ENSMUSG00000061111	Mcrip1	1796.93	0.894354	0.283855	3.15074	0.00162856	0.0177794	TRUE
ENSMUSG00000039480	Nt5dc1	455.883	0.894636	0.27513	3.25169	0.00114723	0.0141911	TRUE
ENSMUSG00000027342	Pcna	1090.01	0.896056	0.300964	2.97729	0.00290812	0.0250022	TRUE
ENSMUSG00000023104	Rfc2	669.67	0.896102	0.236577	3.78778	0.000151999	0.00362815	TRUE
ENSMUSG00000042770	Hebp1	170.293	0.896695	0.322349	2.78175	0.00540666	0.0369857	TRUE
ENSMUSG00000039640	Mrpl12	772.325	0.897276	0.334761	2.68035	0.00735449	0.0442632	TRUE
ENSMUSG00000029385	Ccng2	1258.16	0.897707	0.27468	3.2682	0.00108236	0.0136359	TRUE
ENSMUSG00000030452	Nipa2	635.994	0.897798	0.30894	2.90606	0.00366008	0.0287662	TRUE
ENSMUSG00000043866	Taf10	1329.73	0.899132	0.253803	3.54263	0.000396153	0.00709333	TRUE
ENSMUSG00000079451	Tmprss11g	5707.16	0.899385	0.212154	4.23929	2.24e-05	0.000871608	TRUE
ENSMUSG00000037720	Tmem33	982.965	0.900465	0.294112	3.06164	0.0022013	0.0210917	TRUE
ENSMUSG00000034424	Gcsh	1457.36	0.900508	0.310884	2.89661	0.00377223	0.0292766	TRUE
ENSMUSG00000035637	Grhpr	440.354	0.902852	0.312344	2.89057	0.00384549	0.0296429	TRUE
ENSMUSG00000031848	Lsm4	916.364	0.903148	0.29462	3.06547	0.0021733	0.0209558	TRUE
ENSMUSG00000019494	Cops6	2663.33	0.903157	0.283606	3.18454	0.00144982	0.0164845	TRUE
ENSMUSG00000024556	Me2	408.142	0.903685	0.253596	3.56348	0.00036597	0.00668446	TRUE
ENSMUSG00000002580	Mien1	1245.17	0.903857	0.344754	2.62175	0.00874803	0.0497948	TRUE
ENSMUSG00000046798	Cldn12	507.226	0.904922	0.324251	2.79081	0.00525767	0.0363219	TRUE
ENSMUSG00000070436	Serpinh1	1133.6	0.906933	0.239686	3.78384	0.000154429	0.00366439	TRUE
ENSMUSG00000022089	Bin3	346.382	0.907306	0.240309	3.77558	0.000159633	0.00377476	TRUE
ENSMUSG00000021116	Eif2s1	1180.18	0.907761	0.280505	3.23616	0.00121148	0.0145891	TRUE
ENSMUSG00000020225	Tmbim4	936.987	0.908981	0.274053	3.31681	0.000910525	0.0122276	TRUE
ENSMUSG00000060860	Ube2s	923.61	0.9092	0.218713	4.15704	3.22e-05	0.0011485	TRUE
ENSMUSG00000057667	Bloc1s3	169.021	0.910063	0.304422	2.98948	0.00279456	0.024348	TRUE
ENSMUSG00000027222	Pex16	349.454	0.910195	0.252973	3.59799	0.000320684	0.00612802	TRUE
ENSMUSG00000024844	Banf1	1308.41	0.910225	0.301364	3.02035	0.0025248	0.0228893	TRUE
ENSMUSG00000061759	Armt1	260.653	0.911925	0.244814	3.72497	0.000195339	0.00431962	TRUE
ENSMUSG00000010721	Lmbr1	314.079	0.912503	0.321861	2.83508	0.00458137	0.033137	TRUE
ENSMUSG00000026385	Dbi	2715.56	0.912759	0.278592	3.27633	0.00105165	0.01341	TRUE
ENSMUSG00000030225	Dera	582.683	0.912955	0.295236	3.09229	0.00198618	0.0197582	TRUE
ENSMUSG00000031347	Cetn2	956.805	0.913394	0.324897	2.81133	0.00493368	0.0347343	TRUE
ENSMUSG00000018770	Atp5g3	3680.1	0.913581	0.299506	3.05029	0.00228619	0.0214531	TRUE
ENSMUSG00000000563	Atp5pb	3928.87	0.913588	0.274304	3.33057	0.000866691	0.011837	TRUE
ENSMUSG00000093904	Tomm20	2988.72	0.913947	0.344849	2.65028	0.00804249	0.0470145	TRUE
ENSMUSG00000027006	Dnajc10	738.665	0.914592	0.241043	3.7943	0.000148059	0.00358844	TRUE
ENSMUSG00000024150	Mcfd2	1064.75	0.915833	0.287652	3.18383	0.00145343	0.0164932	TRUE
ENSMUSG00000004285	Atp6v1f	1721.34	0.915969	0.330683	2.76993	0.00560689	0.0377382	TRUE
ENSMUSG00000031917	Nip7	360.581	0.917401	0.335349	2.73566	0.00622549	0.0402181	TRUE
ENSMUSG00000038628	Polr3k	461.941	0.917593	0.286669	3.20089	0.00137006	0.015909	TRUE
ENSMUSG00000003037	Rab8a	1474.2	0.918473	0.194102	4.73192	2.22e-06	0.000131936	TRUE
ENSMUSG00000028497	Hacd4	872.269	0.918998	0.229971	3.99614	6.44e-05	0.00193492	TRUE
ENSMUSG00000044502	Bod1	1733.89	0.919349	0.280213	3.28089	0.00103479	0.0132819	TRUE
ENSMUSG00000031089	Slc6a14	5894.84	0.920413	0.330962	2.78102	0.00541882	0.0369857	TRUE
ENSMUSG00000031762	Mt2	5469.82	0.920614	0.21732	4.23622	2.27e-05	0.000881085	TRUE
ENSMUSG00000091618	H60c	6652.65	0.92105	0.271935	3.38702	0.000706551	0.0104785	TRUE
ENSMUSG00000098178	Yam1	85056.1	0.921187	0.222056	4.14845	3.35e-05	0.00117486	TRUE
ENSMUSG00000022378	Cyrib	637.011	0.922793	0.263921	3.49648	0.000471441	0.00797484	TRUE
ENSMUSG00000020415	Pttg1	479.686	0.923124	0.291201	3.17006	0.0015241	0.0170096	TRUE
ENSMUSG00000028583	Pdpn	2904.97	0.924833	0.244002	3.79027	0.000150485	0.00360847	TRUE
ENSMUSG00000007892	Rplp1	33619	0.925066	0.343063	2.69649	0.00700744	0.0431558	TRUE
ENSMUSG00000062981	Mrpl42	827.057	0.925958	0.272921	3.39277	0.000691898	0.0103509	TRUE
ENSMUSG00000031546	Gins4	385.374	0.927012	0.29231	3.17134	0.0015174	0.0169978	TRUE
ENSMUSG00000029816	Gpnmb	6967.23	0.927229	0.342582	2.70659	0.00679787	0.0424417	TRUE
ENSMUSG00000040883	Tmem205	992.144	0.928096	0.343193	2.70429	0.00684496	0.0426256	TRUE
ENSMUSG00000029642	Polr1d	4041.21	0.928331	0.296807	3.12773	0.00176164	0.0185034	TRUE
ENSMUSG00000025353	Ormdl2	1028.46	0.929808	0.307506	3.02371	0.00249699	0.0227278	TRUE
ENSMUSG00000044627	Swi5	2983.19	0.931588	0.27677	3.36593	0.00076285	0.0109561	TRUE
ENSMUSG00000062169	Cnih4	1103.43	0.931811	0.30345	3.07072	0.00213545	0.0206785	TRUE
ENSMUSG00000021905	Dph3	1042.29	0.931869	0.302592	3.07962	0.00207263	0.0203211	TRUE
ENSMUSG00000003721	Insig2	1460.05	0.933295	0.26403	3.5348	0.000408078	0.0072122	TRUE
ENSMUSG00000021040	Slirp	553.426	0.933889	0.351317	2.65825	0.00785478	0.046254	TRUE
ENSMUSG00000072235	Tuba1a	9793.07	0.934388	0.310349	3.01076	0.00260591	0.0233301	TRUE
ENSMUSG00000004771	Rab11a	4225.88	0.937808	0.249337	3.7612	0.0001691	0.00394506	TRUE
ENSMUSG00000060073	Psma3	2063.05	0.938311	0.319429	2.93747	0.00330906	0.0271002	TRUE
ENSMUSG00000027282	Mtch2	2057.73	0.938509	0.27738	3.38347	0.00071575	0.0105689	TRUE
ENSMUSG00000002379	Ndufa11	1698.26	0.938794	0.333522	2.81479	0.00488089	0.0344338	TRUE
ENSMUSG00000029616	Erp29	1647.89	0.940022	0.255131	3.68447	0.00022918	0.0048706	TRUE
ENSMUSG00000042042	Csgalnact2	221.526	0.940092	0.283802	3.31249	0.000924691	0.012357	TRUE
ENSMUSG00000079508	Apoo	240.105	0.940415	0.321144	2.92833	0.00340787	0.0275711	TRUE
ENSMUSG00000043061	Tmem18	507.505	0.941162	0.307942	3.0563	0.0022409	0.0212181	TRUE
ENSMUSG00000020018	Snrpf	490.135	0.941643	0.339355	2.7748	0.00552351	0.0374213	TRUE
ENSMUSG00000001964	Emd	982.355	0.941878	0.272881	3.45161	0.000557245	0.00895529	TRUE
ENSMUSG00000021024	Psma6	2217.88	0.942253	0.293802	3.2071	0.00134079	0.0156625	TRUE
ENSMUSG00000041571	Selenow	4156.59	0.943475	0.319217	2.95559	0.00312071	0.0261381	TRUE
ENSMUSG00000025144	Cenpx	453.844	0.94473	0.305473	3.09268	0.00198357	0.0197582	TRUE
ENSMUSG00000068523	Gng5	2497.68	0.946535	0.246887	3.83388	0.000126135	0.00317994	TRUE
ENSMUSG00000024583	Txnl1	1142.98	0.947049	0.279874	3.38384	0.000714792	0.0105662	TRUE
ENSMUSG00000029229	Chic2	806.011	0.94721	0.28813	3.28744	0.00101101	0.0131249	TRUE
ENSMUSG00000024487	Yipf5	905.092	0.947453	0.282801	3.35024	0.000807405	0.0113336	TRUE
ENSMUSG00000050708	Ftl1	14798.3	0.948157	0.284906	3.32796	0.000874841	0.0119006	TRUE
ENSMUSG00000035439	Haus8	150.22	0.948451	0.265586	3.57116	0.0003554	0.00650883	TRUE
ENSMUSG00000063802	Hspbp1	642.381	0.948726	0.286811	3.30784	0.000940195	0.0124871	TRUE
ENSMUSG00000026956	Uap1l1	611.958	0.94877	0.347378	2.73123	0.00630981	0.0404174	TRUE
ENSMUSG00000025464	Paox	225.793	0.949233	0.322045	2.94752	0.00320336	0.0265533	TRUE
ENSMUSG00000022365	Derl1	2679.77	0.949365	0.234546	4.04767	5.17e-05	0.00163762	TRUE
ENSMUSG00000022427	Tomm22	1667.95	0.949556	0.306244	3.10065	0.00193093	0.0195504	TRUE
ENSMUSG00000033488	Cryzl2	175.846	0.950122	0.304648	3.11876	0.00181617	0.0188726	TRUE
ENSMUSG00000037966	Ninj1	511.33	0.951593	0.307109	3.09855	0.00194469	0.0195673	TRUE
ENSMUSG00000006589	Aprt	862.161	0.951678	0.276113	3.4467	0.000567478	0.00904941	TRUE
ENSMUSG00000029394	Cdk2ap1	1728.36	0.951846	0.240964	3.95016	7.81e-05	0.00222926	TRUE
ENSMUSG00000028755	Cda	987.574	0.952154	0.262965	3.62084	0.000293651	0.00576485	TRUE
ENSMUSG00000000058	Cav2	2028.93	0.952665	0.340977	2.79393	0.00520718	0.0361377	TRUE
ENSMUSG00000068328	Aup1	1424.63	0.952682	0.233642	4.07753	4.55e-05	0.00147866	TRUE
ENSMUSG00000063316	Rpl27	10686.3	0.953448	0.363372	2.62389	0.00869314	0.0495776	TRUE
ENSMUSG00000031754	Nudt21	703.308	0.954504	0.235157	4.05901	4.93e-05	0.00156736	TRUE
ENSMUSG00000023186	Vwa5a	1160.04	0.955566	0.17424	5.48418	4.15e-08	4.33e-06	TRUE
ENSMUSG00000033186	Mzt1	466.747	0.956005	0.341087	2.80282	0.00506578	0.0354995	TRUE
ENSMUSG00000008393	Carhsp1	1125.59	0.956399	0.181061	5.28219	1.28e-07	1.16e-05	TRUE
ENSMUSG00000035861	Tmprss11b	3971.03	0.957169	0.291881	3.27931	0.00104061	0.0133066	TRUE
ENSMUSG00000072082	Ccnf	154.194	0.957544	0.339545	2.82008	0.00480112	0.0341536	TRUE
ENSMUSG00000068749	Psma5	1293.88	0.957711	0.296493	3.23013	0.00123732	0.0147925	TRUE
ENSMUSG00000030272	Camk1	375.412	0.958841	0.309376	3.09928	0.00193992	0.0195626	TRUE
ENSMUSG00000020843	Timm22	630.376	0.959044	0.274752	3.49058	0.000481977	0.00809866	TRUE
ENSMUSG00000026914	Psmd14	1199.58	0.9594	0.266507	3.59991	0.000318331	0.00609161	TRUE
ENSMUSG00000001761	Smo	870.202	0.961407	0.315465	3.04759	0.00230686	0.0216025	TRUE
ENSMUSG00000067006	Serpinb5	5978.51	0.961675	0.250824	3.83407	0.000126042	0.00317994	TRUE
ENSMUSG00000075700	Selenot	2675.19	0.962622	0.292224	3.29413	0.00098727	0.0129026	TRUE
ENSMUSG00000032872	Cyb5r4	1792.14	0.964058	0.27461	3.51065	0.00044702	0.00771067	TRUE
ENSMUSG00000041355	Ssr2	2145.43	0.964142	0.249549	3.86353	0.000111758	0.00293237	TRUE
ENSMUSG00000026966	Ssna1	670.1	0.964426	0.279988	3.44452	0.000572075	0.00908661	TRUE
ENSMUSG00000042541	Sem1	1521.27	0.965321	0.306768	3.14674	0.001651	0.0179349	TRUE
ENSMUSG00000032717	Mdfi	377.892	0.965655	0.313749	3.0778	0.00208537	0.0203962	TRUE
ENSMUSG00000031596	Slc7a2	320.938	0.968103	0.360578	2.68487	0.00725588	0.0439597	TRUE
ENSMUSG00000025135	Anapc11	911.638	0.968334	0.322799	2.9998	0.00270157	0.0238639	TRUE
ENSMUSG00000031697	Orc6	232.337	0.96899	0.311763	3.1081	0.00188297	0.0192877	TRUE
ENSMUSG00000031246	Sh3bgrl	442.605	0.970032	0.366474	2.64694	0.00812248	0.0473293	TRUE
ENSMUSG00000008892	Vdac3	1587.09	0.970088	0.290175	3.34311	0.000828453	0.0114755	TRUE
ENSMUSG00000018659	Pnpo	626.908	0.970474	0.310079	3.12977	0.00174946	0.0184491	TRUE
ENSMUSG00000052962	Mrpl35	282.682	0.970835	0.282178	3.44051	0.000580623	0.0091584	TRUE
ENSMUSG00000057388	Mrpl18	528.536	0.971707	0.29732	3.26821	0.00108228	0.0136359	TRUE
ENSMUSG00000027099	Mtx2	597.623	0.971851	0.322672	3.01188	0.00259633	0.0233133	TRUE
ENSMUSG00000020372	Rack1	38649.5	0.972259	0.368291	2.63992	0.0082925	0.0480233	TRUE
ENSMUSG00000027737	Slc7a11	361.19	0.972667	0.281121	3.45996	0.000540252	0.00876481	TRUE
ENSMUSG00000006736	Tspan31	1377.08	0.973099	0.298049	3.2649	0.00109504	0.0137323	TRUE
ENSMUSG00000017801	Mlx	453.075	0.973187	0.29063	3.34855	0.000812367	0.011348	TRUE
ENSMUSG00000058267	Mrps14	795.162	0.973421	0.314007	3.1	0.0019352	0.0195504	TRUE
ENSMUSG00000039005	Tlr4	345.398	0.975609	0.351106	2.77867	0.00545818	0.0371799	TRUE
ENSMUSG00000019917	Septin10	390.981	0.976135	0.319878	3.05158	0.00227639	0.0213905	TRUE
ENSMUSG00000004032	Gstm5	749.645	0.977239	0.356813	2.7388	0.00616644	0.0399691	TRUE
ENSMUSG00000070493	Chchd2	4400.04	0.979793	0.326876	2.99745	0.00272251	0.023996	TRUE
ENSMUSG00000018965	Ywhah	2067.08	0.982308	0.239391	4.10336	4.07e-05	0.00136173	TRUE
ENSMUSG00000026696	Vamp4	523.261	0.983192	0.331704	2.96407	0.00303601	0.0257768	TRUE
ENSMUSG00000026087	Mrpl30	1040.87	0.983195	0.318939	3.08271	0.00205128	0.020178	TRUE
ENSMUSG00000022450	Ndufa6	992.224	0.983342	0.351837	2.79488	0.0051919	0.0360868	TRUE
ENSMUSG00000067212	H2-T23	1502.16	0.985423	0.222948	4.41997	9.87e-06	0.000452572	TRUE
ENSMUSG00000031168	Ebp	1036.89	0.985905	0.191495	5.14846	2.63e-07	2.17e-05	TRUE
ENSMUSG00000037278	Tmem97	427.25	0.986103	0.304082	3.24289	0.00118325	0.0143889	TRUE
ENSMUSG00000036372	Tmem258	719.15	0.986319	0.33295	2.96236	0.00305289	0.025847	TRUE
ENSMUSG00000063172	Hspb11	169.366	0.988456	0.34812	2.83941	0.00451975	0.0329377	TRUE
ENSMUSG00000022551	Cyc1	2126.42	0.988841	0.311934	3.17003	0.00152423	0.0170096	TRUE
ENSMUSG00000032180	Tmed1	414.985	0.989171	0.372935	2.6524	0.00799224	0.0468612	TRUE
ENSMUSG00000015671	Psma2	2309.87	0.989254	0.288015	3.43473	0.00059315	0.00931294	TRUE
ENSMUSG00000025130	P4hb	12675.4	0.990094	0.191484	5.17063	2.33e-07	1.98e-05	TRUE
ENSMUSG00000039197	Adk	379.982	0.990173	0.361184	2.74147	0.00611657	0.0397649	TRUE
ENSMUSG00000035273	Hpse	385.599	0.990347	0.3196	3.09871	0.00194367	0.0195673	TRUE
ENSMUSG00000041654	Slc39a11	417.591	0.99093	0.249753	3.96764	7.26e-05	0.00212077	TRUE
ENSMUSG00000032121	Tmem218	404.544	0.994651	0.36013	2.76192	0.00574624	0.0382821	TRUE
ENSMUSG00000016503	Gtf3a	430.898	0.994796	0.304207	3.27013	0.00107497	0.0135804	TRUE
ENSMUSG00000025040	Fundc1	739.147	0.995344	0.308607	3.22528	0.00125849	0.0149572	TRUE
ENSMUSG00000030844	Rgs10	1049.82	0.995437	0.296869	3.35312	0.000799068	0.0112686	TRUE
ENSMUSG00000024480	Ap3s1	824.696	0.998937	0.354403	2.81865	0.00482257	0.0342704	TRUE
ENSMUSG00000031813	Mvb12a	1210.76	0.999146	0.273064	3.65901	0.00025319	0.00524877	TRUE
ENSMUSG00000049881	2810025M15Rik	474.025	0.999729	0.313159	3.1924	0.00141095	0.0161909	TRUE
ENSMUSG00000074457	S100a16	15082.7	1.00019	0.282448	3.54114	0.000398408	0.00711212	TRUE
ENSMUSG00000026427	Eif2d	566.982	1.00165	0.267243	3.74807	0.000178203	0.0040864	TRUE
ENSMUSG00000021932	Rnaseh2b	296.077	1.00248	0.327774	3.05844	0.0022249	0.0211849	TRUE
ENSMUSG00000020572	Nampt	867.078	1.00296	0.245267	4.08925	4.33e-05	0.00142974	TRUE
ENSMUSG00000031381	Piga	2594.44	1.00313	0.225596	4.44659	8.72e-06	0.000411883	TRUE
ENSMUSG00000027679	Dnajc19	414.338	1.00372	0.337421	2.97469	0.00293283	0.0251196	TRUE
ENSMUSG00000060090	Rp2	191.853	1.00469	0.357348	2.81152	0.00493082	0.0347321	TRUE
ENSMUSG00000024099	Ndufv2	1691.28	1.00597	0.324518	3.0999	0.00193584	0.0195504	TRUE
ENSMUSG00000020392	Cdkn2aipnl	1070.95	1.0067	0.294512	3.41821	0.000630344	0.00971718	TRUE
ENSMUSG00000024829	Mrpl21	343.82	1.00711	0.266882	3.77362	0.000160898	0.00379807	TRUE
ENSMUSG00000031683	Lsm6	847.607	1.00786	0.29549	3.41081	0.000647698	0.009885	TRUE
ENSMUSG00000005802	Slc30a4	600.155	1.00803	0.288787	3.49058	0.000481978	0.00809866	TRUE
ENSMUSG00000067194	Eif1ax	1649.54	1.00828	0.317823	3.17247	0.0015115	0.0169613	TRUE
ENSMUSG00000022111	Uchl3	507.635	1.00869	0.335819	3.00368	0.00266732	0.0236471	TRUE
ENSMUSG00000039183	Nubp2	525.153	1.00872	0.274715	3.67189	0.000240764	0.00504606	TRUE
ENSMUSG00000052419	Smim30	806.77	1.00957	0.326213	3.09481	0.00196938	0.0197285	TRUE
ENSMUSG00000022010	Tsc22d1	4857.08	1.00984	0.327464	3.08381	0.00204367	0.0201472	TRUE
ENSMUSG00000002068	Ccne1	251.335	1.01004	0.305154	3.30992	0.000933213	0.0124101	TRUE
ENSMUSG00000003955	Fam162a	883.002	1.01013	0.375551	2.68972	0.00715121	0.043578	TRUE
ENSMUSG00000063694	Cycs	1312.1	1.01014	0.26683	3.78569	0.000153285	0.00364359	TRUE
ENSMUSG00000030512	Snrpa1	362.434	1.01024	0.28267	3.57392	0.000351683	0.00645887	TRUE
ENSMUSG00000018442	Derl2	821.554	1.011	0.2826	3.57751	0.000346887	0.00641318	TRUE
ENSMUSG00000025487	Psmd13	1795.6	1.01146	0.260605	3.8812	0.000103944	0.00275381	TRUE
ENSMUSG00000058799	Nap1l1	1799.21	1.01216	0.2782	3.63824	0.000274505	0.00553374	TRUE
ENSMUSG00000030649	Anapc15	305.391	1.0122	0.359411	2.81628	0.00485828	0.0343456	TRUE
ENSMUSG00000021877	Arf4	4284.89	1.01245	0.281043	3.60245	0.00031523	0.00605774	TRUE
ENSMUSG00000041765	Ubac2	686.369	1.01446	0.245414	4.13369	3.57e-05	0.00124255	TRUE
ENSMUSG00000027613	Eif6	3969.93	1.01611	0.237618	4.27625	1.9e-05	0.000758262	TRUE
ENSMUSG00000028691	Prdx1	7917.84	1.01623	0.291647	3.48446	0.000493139	0.00819535	TRUE
ENSMUSG00000006728	Cdk4	2392.34	1.01627	0.242601	4.18904	2.8e-05	0.00103022	TRUE
ENSMUSG00000061461	Smim20	796.073	1.01681	0.314181	3.23637	0.00121058	0.0145891	TRUE
ENSMUSG00000001228	Uhrf1	449.103	1.01691	0.251776	4.03894	5.37e-05	0.0016818	TRUE
ENSMUSG00000048142	Nat8l	265.587	1.01859	0.385095	2.64502	0.00816849	0.0475068	TRUE
ENSMUSG00000028165	Cisd2	836.452	1.01939	0.312877	3.25813	0.00112149	0.0139677	TRUE
ENSMUSG00000039105	Atp6v1g1	2379.04	1.01949	0.292116	3.49	0.000483016	0.00810418	TRUE
ENSMUSG00000038717	Atp5l	3807.4	1.02036	0.378289	2.69731	0.00699025	0.0431171	TRUE
ENSMUSG00000014504	Srp19	254.367	1.02106	0.305789	3.33912	0.000840452	0.0115947	TRUE
ENSMUSG00000024640	Psat1	3156.83	1.02249	0.275972	3.70504	0.000211357	0.00459895	TRUE
ENSMUSG00000047139	Cd24a	7730.79	1.02313	0.266479	3.83944	0.000123315	0.00314683	TRUE
ENSMUSG00000025395	Prim1	300.364	1.02548	0.345324	2.96963	0.0029816	0.0254415	TRUE
ENSMUSG00000052926	Rnaseh2a	417.383	1.02611	0.282473	3.63259	0.000280586	0.00559695	TRUE
ENSMUSG00000074643	Cpne1	539.514	1.02614	0.213965	4.79583	1.62e-06	0.000100016	TRUE
ENSMUSG00000019851	Perp	55990.2	1.02668	0.297143	3.45519	0.000549905	0.00887847	TRUE
ENSMUSG00000051234	Rnf7	2058.67	1.02705	0.363207	2.82772	0.00468802	0.0336827	TRUE
ENSMUSG00000095677	Dynlt1f	908.22	1.02713	0.278389	3.68955	0.000224648	0.00481178	TRUE
ENSMUSG00000026095	Asnsd1	1100.98	1.02767	0.261641	3.9278	8.57e-05	0.00238855	TRUE
ENSMUSG00000021420	Fars2	321.736	1.0277	0.252879	4.06398	4.82e-05	0.00154154	TRUE
ENSMUSG00000028672	Hmgcl	449.553	1.02821	0.283272	3.62978	0.000283664	0.00565009	TRUE
ENSMUSG00000060904	Arl1	2417.32	1.02893	0.286819	3.58736	0.000334038	0.0062777	TRUE
ENSMUSG00000024181	Mrpl28	1071.48	1.02957	0.338254	3.04378	0.0023363	0.0217963	TRUE
ENSMUSG00000032397	Tipin	251.866	1.02973	0.334377	3.07954	0.00207321	0.0203211	TRUE
ENSMUSG00000032299	Commd4	419.056	1.0299	0.278182	3.70226	0.00021369	0.00462748	TRUE
ENSMUSG00000058076	Sdhc	1573.54	1.03017	0.340148	3.02859	0.00245696	0.0224684	TRUE
ENSMUSG00000078578	Ube2d3	5571.36	1.03021	0.312485	3.29684	0.000977796	0.0128276	TRUE
ENSMUSG00000017188	Coa3	1631.64	1.03038	0.306311	3.36383	0.000768677	0.010982	TRUE
ENSMUSG00000027828	Ssr3	3899.79	1.03061	0.270708	3.8071	0.000140607	0.00345043	TRUE
ENSMUSG00000028798	Eif3i	3508.74	1.0315	0.308143	3.34747	0.00081553	0.0113658	TRUE
ENSMUSG00000028741	Mrto4	365.974	1.03221	0.334803	3.08305	0.0020489	0.020178	TRUE
ENSMUSG00000036632	Alg5	417.414	1.03287	0.321605	3.21161	0.00131992	0.0154849	TRUE
ENSMUSG00000006611	Hfe	299.163	1.0331	0.361142	2.86065	0.00422772	0.0313836	TRUE
ENSMUSG00000017723	Wfdc2	2574.86	1.03386	0.287718	3.5933	0.00032652	0.00617897	TRUE
ENSMUSG00000001348	Acp5	416.401	1.03525	0.277574	3.72965	0.000191742	0.00428644	TRUE
ENSMUSG00000037152	Ndufc1	944.472	1.03538	0.379075	2.73134	0.00630768	0.0404174	TRUE
ENSMUSG00000031767	Nudt7	369.046	1.03547	0.328667	3.15051	0.00162986	0.0177794	TRUE
ENSMUSG00000037296	Lsm1	266.242	1.03562	0.315717	3.2802	0.00103733	0.0132895	TRUE
ENSMUSG00000028719	Cmpk1	2912.02	1.03611	0.336977	3.07473	0.00210693	0.0205126	TRUE
ENSMUSG00000027165	Iftap	406.222	1.03672	0.346678	2.99045	0.00278571	0.0243019	TRUE
ENSMUSG00000028398	Dmac1	353.755	1.03752	0.32142	3.22791	0.00124697	0.0148591	TRUE
ENSMUSG00000028955	Vamp3	3900.74	1.03821	0.27781	3.73712	0.000186142	0.00421881	TRUE
ENSMUSG00000015804	Med28	1046.17	1.03838	0.281694	3.68622	0.000227614	0.00485244	TRUE
ENSMUSG00000024097	Srsf7	764.504	1.04171	0.308795	3.37346	0.000742296	0.010832	TRUE
ENSMUSG00000003873	Bax	337.97	1.04217	0.335714	3.10434	0.00190706	0.0193889	TRUE
ENSMUSG00000027079	Clp1	313.919	1.04311	0.305181	3.41802	0.00063079	0.00971718	TRUE
ENSMUSG00000020571	Pdia6	2636.79	1.04387	0.15341	6.80441	1.01e-11	2.88e-09	TRUE
ENSMUSG00000048440	Cyp4f16	158.479	1.0444	0.332741	3.13877	0.00169661	0.0181263	TRUE
ENSMUSG00000031158	Timm17b	822.296	1.04466	0.320694	3.2575	0.00112398	0.0139677	TRUE
ENSMUSG00000001025	S100a6	53308.9	1.04511	0.305595	3.41992	0.000626401	0.00970833	TRUE
ENSMUSG00000028270	Gbp2	853.845	1.04689	0.322442	3.24676	0.00116728	0.01435	TRUE
ENSMUSG00000043190	Rfesd	151.603	1.04713	0.388628	2.69443	0.00705081	0.0432365	TRUE
ENSMUSG00000009687	Fxyd5	171.643	1.04871	0.327778	3.19944	0.00137696	0.0159371	TRUE
ENSMUSG00000078453	Abracl	675.381	1.04901	0.369848	2.83633	0.00456352	0.0330929	TRUE
ENSMUSG00000031799	Tpm4	3851.69	1.04913	0.249452	4.20572	2.6e-05	0.000980282	TRUE
ENSMUSG00000079283	2310009B15Rik	225.436	1.04918	0.371001	2.82798	0.00468429	0.0336736	TRUE
ENSMUSG00000061119	Prcp	158.861	1.04961	0.361278	2.90528	0.00366927	0.0288053	TRUE
ENSMUSG00000026421	Csrp1	3563.01	1.04968	0.25112	4.18001	2.91e-05	0.00106343	TRUE
ENSMUSG00000029038	Ssu72	2018.36	1.05021	0.313256	3.35257	0.00080065	0.0112735	TRUE
ENSMUSG00000034473	Sec22a	703.913	1.05193	0.32782	3.20887	0.00133257	0.0156199	TRUE
ENSMUSG00000020514	Mrpl22	160.117	1.05282	0.385318	2.73235	0.00628851	0.0404058	TRUE
ENSMUSG00000052310	Slc39a1	2236.23	1.05292	0.198726	5.29836	1.17e-07	1.09e-05	TRUE
ENSMUSG00000016534	Lamp2	6818.61	1.05319	0.282805	3.7241	0.000196014	0.00432752	TRUE
ENSMUSG00000072582	Ptrh2	247.087	1.05329	0.397951	2.64679	0.00812599	0.0473293	TRUE
ENSMUSG00000062006	Rpl34	9180.04	1.05376	0.400467	2.63132	0.00850533	0.0488618	TRUE
ENSMUSG00000029066	Mrpl20	881.851	1.0545	0.34036	3.09819	0.00194705	0.0195767	TRUE
ENSMUSG00000058354	Krt6a	101585	1.05545	0.236399	4.46469	8.02e-06	0.000385231	TRUE
ENSMUSG00000035212	Leprot	1324.89	1.05592	0.239844	4.40252	1.07e-05	0.000485026	TRUE
ENSMUSG00000034729	Mrps10	653.738	1.05734	0.333289	3.17244	0.00151165	0.0169613	TRUE
ENSMUSG00000014867	Surf4	3638.4	1.05829	0.205195	5.15751	2.5e-07	2.11e-05	TRUE
ENSMUSG00000004849	Ap1s1	1225.89	1.06002	0.227022	4.66923	3.02e-06	0.000169043	TRUE
ENSMUSG00000010406	Mrpl52	946.617	1.06116	0.357536	2.968	0.00299748	0.0255291	TRUE
ENSMUSG00000027957	Slc35a3	1256.55	1.06165	0.322142	3.29559	0.000982168	0.0128606	TRUE
ENSMUSG00000051154	Commd3	1033.09	1.06215	0.321225	3.30658	0.000944428	0.0124945	TRUE
ENSMUSG00000037321	Tap1	1071.39	1.06228	0.203572	5.21822	1.81e-07	1.59e-05	TRUE
ENSMUSG00000028551	Cdkn2c	353.165	1.06294	0.292091	3.63907	0.000273628	0.00553094	TRUE
ENSMUSG00000066595	Flvcr1	166.368	1.06325	0.376752	2.82213	0.00477052	0.0340423	TRUE
ENSMUSG00000024067	Dpy30	689.802	1.06327	0.347141	3.06293	0.00219183	0.0210445	TRUE
ENSMUSG00000040385	Ppp1ca	8590.95	1.06386	0.290817	3.65818	0.000254011	0.00525109	TRUE
ENSMUSG00000030104	Edem1	1050.33	1.06425	0.197684	5.38357	7.3e-08	7.27e-06	TRUE
ENSMUSG00000026511	Srp9	1543.76	1.06488	0.324525	3.28136	0.00103307	0.0132819	TRUE
ENSMUSG00000032330	Cox7a2	2383.49	1.06621	0.353243	3.01834	0.00254162	0.0229655	TRUE
ENSMUSG00000038622	Med30	253.282	1.06725	0.357377	2.98635	0.00282326	0.0245198	TRUE
ENSMUSG00000101111	Gm28437	70218.7	1.06737	0.388603	2.74669	0.00602005	0.0394394	TRUE
ENSMUSG00000073435	Nme3	282.378	1.06797	0.393576	2.71351	0.00665743	0.0418938	TRUE
ENSMUSG00000031388	Naa10	674.569	1.06807	0.306408	3.48579	0.000490689	0.00817456	TRUE
ENSMUSG00000027001	Dusp19	150.108	1.06844	0.383103	2.78891	0.00528855	0.0364613	TRUE
ENSMUSG00000031827	Cotl1	4395.52	1.06989	0.24095	4.44028	8.98e-06	0.000421239	TRUE
ENSMUSG00000015247	Nipsnap3b	469.756	1.07066	0.330698	3.23758	0.0012055	0.0145427	TRUE
ENSMUSG00000062753	AI413582	391.875	1.07239	0.35803	2.99526	0.00274209	0.0240909	TRUE
ENSMUSG00000019579	Mydgf	1028.33	1.07324	0.289952	3.70144	0.000214378	0.00462748	TRUE
ENSMUSG00000042660	Wdr55	187.899	1.0739	0.329433	3.25986	0.00111467	0.0139272	TRUE
ENSMUSG00000005674	Tomm40l	632.623	1.07404	0.309687	3.46815	0.000524057	0.00854425	TRUE
ENSMUSG00000021967	Mrpl57	263.628	1.07414	0.393536	2.72947	0.00634363	0.0404451	TRUE
ENSMUSG00000058704	Memo1	853.644	1.07614	0.340706	3.15855	0.00158555	0.0174602	TRUE
ENSMUSG00000005779	Psmb4	3296.01	1.07637	0.317062	3.39481	0.000686757	0.0103082	TRUE
ENSMUSG00000056394	Lig1	391.519	1.07653	0.177032	6.08099	1.19e-09	2.01e-07	TRUE
ENSMUSG00000028249	Sdcbp	4262.94	1.07684	0.258252	4.16971	3.05e-05	0.00110379	TRUE
ENSMUSG00000014633	Cmc2	174.032	1.07947	0.300691	3.58997	0.000330721	0.00623253	TRUE
ENSMUSG00000045934	Mtmr11	216.503	1.08002	0.320806	3.36657	0.000761087	0.0109423	TRUE
ENSMUSG00000016833	Mrps18c	471.648	1.08144	0.369872	2.92383	0.00345758	0.0277828	TRUE
ENSMUSG00000020457	Drg1	1222.71	1.08199	0.257085	4.20867	2.57e-05	0.000970882	TRUE
ENSMUSG00000060143	Gm10076	4193.23	1.08283	0.355065	3.04968	0.00229088	0.0214823	TRUE
ENSMUSG00000035268	Pkig	575.852	1.083	0.364025	2.97508	0.00292911	0.0251035	TRUE
ENSMUSG00000057092	Fxyd3	3181.01	1.08482	0.283092	3.83204	0.000127087	0.00318745	TRUE
ENSMUSG00000006205	Htra1	781.046	1.08604	0.301054	3.60747	0.000309201	0.0059671	TRUE
ENSMUSG00000014956	Ppp1cb	5774.78	1.08893	0.328792	3.31192	0.000926585	0.0123581	TRUE
ENSMUSG00000026728	Vim	2756.17	1.08957	0.276132	3.94581	7.95e-05	0.00226063	TRUE
ENSMUSG00000069808	Tlcd3a	696.859	1.09026	0.264782	4.11759	3.83e-05	0.00130269	TRUE
ENSMUSG00000020326	Ccng1	2058.98	1.09107	0.264642	4.1228	3.74e-05	0.00128272	TRUE
ENSMUSG00000035215	Lsm7	360.28	1.09201	0.387475	2.81828	0.0048281	0.0342795	TRUE
ENSMUSG00000018171	Vmp1	1573.27	1.09331	0.286703	3.81341	0.000137064	0.00336955	TRUE
ENSMUSG00000023939	Mrpl14	838.273	1.09684	0.320242	3.42504	0.000614707	0.0095716	TRUE
ENSMUSG00000076437	Selenoh	380.822	1.09894	0.3459	3.17703	0.00148789	0.0167637	TRUE
ENSMUSG00000079197	Psme2	3369.34	1.09894	0.287847	3.8178	0.00013465	0.00333293	TRUE
ENSMUSG00000039886	Tmem120a	727.027	1.09952	0.291891	3.76689	0.000165292	0.00387499	TRUE
ENSMUSG00000033379	Atp6v0b	3135.78	1.10032	0.357077	3.08146	0.00205986	0.0202193	TRUE
ENSMUSG00000003438	Timm50	712.424	1.10081	0.304403	3.61629	0.000298859	0.00583353	TRUE
ENSMUSG00000005054	Cstb	3866.73	1.10115	0.292429	3.76553	0.000166199	0.00388957	TRUE
ENSMUSG00000057137	Tmem140	154.038	1.10229	0.38774	2.84287	0.00447092	0.0327084	TRUE
ENSMUSG00000026088	Mitd1	266.732	1.10324	0.318028	3.469	0.000522402	0.00854425	TRUE
ENSMUSG00000036594	H2-Aa	421.537	1.10398	0.404336	2.73035	0.00632671	0.0404185	TRUE
ENSMUSG00000027323	Rad51	198.72	1.1052	0.315812	3.49954	0.000466059	0.00790601	TRUE
ENSMUSG00000022146	Osmr	1662.08	1.10523	0.245801	4.49644	6.91e-06	0.000337926	TRUE
ENSMUSG00000037190	Cyb561d2	296.643	1.10548	0.330772	3.34214	0.000831357	0.0114924	TRUE
ENSMUSG00000050856	Atp5k	1631.34	1.1065	0.389454	2.84116	0.00449492	0.0328136	TRUE
ENSMUSG00000057789	Bak1	1306.57	1.10671	0.249687	4.4324	9.32e-06	0.00043248	TRUE
ENSMUSG00000020921	Tmem101	280.777	1.10772	0.266902	4.15029	3.32e-05	0.00117371	TRUE
ENSMUSG00000035227	Spcs2	2542.27	1.10845	0.283253	3.91329	9.1e-05	0.00248946	TRUE
ENSMUSG00000022184	Fbxo4	297.822	1.11168	0.293226	3.79122	0.000149912	0.00360847	TRUE
ENSMUSG00000041737	Tmem45b	136.645	1.11258	0.336462	3.3067	0.00094402	0.0124945	TRUE
ENSMUSG00000062070	Pgk1	6357.94	1.11375	0.248962	4.4736	7.69e-06	0.000374797	TRUE
ENSMUSG00000039217	Il18	712.56	1.11451	0.336543	3.31164	0.000927509	0.0123583	TRUE
ENSMUSG00000022193	Psmb5	2130.08	1.11469	0.319635	3.48738	0.000487773	0.00816005	TRUE
ENSMUSG00000027637	Rab5if	932.387	1.11474	0.325489	3.42481	0.000615237	0.0095716	TRUE
ENSMUSG00000003423	Pih1d1	510.352	1.11568	0.305556	3.65131	0.000260903	0.00534499	TRUE
ENSMUSG00000032757	Bet1	353.047	1.11612	0.383278	2.91203	0.00359091	0.028452	TRUE
ENSMUSG00000079427	Mthfsl	125.478	1.11657	0.404584	2.75979	0.00578385	0.0384732	TRUE
ENSMUSG00000017778	Cox7c	1932.66	1.118	0.388213	2.87986	0.00397849	0.0302578	TRUE
ENSMUSG00000010607	Pigyl	304.962	1.11889	0.358098	3.12455	0.0017808	0.0186043	TRUE
ENSMUSG00000007589	Tinf2	263.167	1.12024	0.366513	3.05649	0.00223947	0.0212181	TRUE
ENSMUSG00000016252	Atp5e	4087.1	1.12031	0.417013	2.68652	0.00722	0.0438242	TRUE
ENSMUSG00000041736	Tspo	2562.47	1.12194	0.325553	3.44626	0.000568407	0.00904941	TRUE
ENSMUSG00000003038	Hmgn2	4154.04	1.12266	0.283721	3.95691	7.59e-05	0.00218496	TRUE
ENSMUSG00000052681	Rap1b	2637.08	1.12289	0.293561	3.82507	0.000130737	0.0032634	TRUE
ENSMUSG00000029821	Gsdme	159.221	1.12293	0.420262	2.67198	0.00754052	0.0450648	TRUE
ENSMUSG00000057497	Fam136a	454.977	1.12347	0.320499	3.50537	0.000455976	0.00778763	TRUE
ENSMUSG00000004885	Crabp2	116.734	1.12546	0.375069	3.00066	0.00269392	0.0238365	TRUE
ENSMUSG00000020513	Tubd1	132.246	1.12583	0.412764	2.72754	0.0063809	0.0406323	TRUE
ENSMUSG00000024889	Rce1	427.289	1.12606	0.284235	3.96173	7.44e-05	0.00215549	TRUE
ENSMUSG00000032002	Dcun1d5	587.934	1.12614	0.371756	3.02924	0.00245172	0.0224671	TRUE
ENSMUSG00000044103	Il36g	366.336	1.12892	0.35849	3.14909	0.00163779	0.0178123	TRUE
ENSMUSG00000021591	Glrx	533.126	1.12926	0.270407	4.17615	2.96e-05	0.00107873	TRUE
ENSMUSG00000000171	Sdhd	2047.36	1.12953	0.320033	3.52941	0.000416483	0.00731338	TRUE
ENSMUSG00000070372	Capza1	3727.7	1.12993	0.221074	5.1111	3.2e-07	2.62e-05	TRUE
ENSMUSG00000002416	Ndufb2	770.056	1.1316	0.414364	2.73093	0.00631567	0.0404174	TRUE
ENSMUSG00000039043	Arpin	504.479	1.13319	0.246119	4.60422	4.14e-06	0.000218096	TRUE
ENSMUSG00000073616	Cops9	1102.79	1.13399	0.399978	2.83514	0.00458053	0.033137	TRUE
ENSMUSG00000023918	Adgrf4	1170.71	1.13416	0.236713	4.79127	1.66e-06	0.000101831	TRUE
ENSMUSG00000015932	Dstn	16770.3	1.13563	0.273757	4.14829	3.35e-05	0.00117486	TRUE
ENSMUSG00000064337	mt-Rnr1	6045.63	1.13692	0.398696	2.8516	0.00434999	0.0320644	TRUE
ENSMUSG00000040084	Bub1b	223.625	1.13908	0.316777	3.59585	0.000323339	0.0061529	TRUE
ENSMUSG00000052298	Cdc42se2	753.225	1.14032	0.250178	4.55805	5.16e-06	0.000259949	TRUE
ENSMUSG00000014856	Tmem208	457.27	1.14363	0.400475	2.85568	0.00429444	0.0317407	TRUE
ENSMUSG00000027714	Exosc9	370.477	1.14395	0.332438	3.4411	0.000579364	0.00914912	TRUE
ENSMUSG00000000295	Hddc2	238.546	1.14631	0.340432	3.36721	0.00075932	0.0109366	TRUE
ENSMUSG00000064215	Ifi27	1586.28	1.14704	0.293919	3.90256	9.52e-05	0.00258689	TRUE
ENSMUSG00000107383	Gm4366	93.4284	1.14751	0.407196	2.81807	0.00483139	0.0342795	TRUE
ENSMUSG00000027166	Dnajc24	413.102	1.14786	0.356981	3.21546	0.00130235	0.0153393	TRUE
ENSMUSG00000042737	Dpm3	381.242	1.14911	0.376987	3.04814	0.00230263	0.0215777	TRUE
ENSMUSG00000024018	Ccdc167	119.319	1.14961	0.425642	2.70088	0.00691555	0.042928	TRUE
ENSMUSG00000054408	Spcs3	1369.1	1.1509	0.308739	3.72775	0.000193198	0.00428644	TRUE
ENSMUSG00000062116	Zfp954	281.459	1.1514	0.28385	4.05636	4.98e-05	0.00158156	TRUE
ENSMUSG00000031628	Casp3	176.498	1.15169	0.430807	2.67333	0.00751032	0.0449237	TRUE
ENSMUSG00000020649	Rrm2	498.016	1.15322	0.304237	3.79051	0.000150338	0.00360847	TRUE
ENSMUSG00000064373	Selenop	2240.82	1.15333	0.383889	3.00433	0.00266168	0.0236124	TRUE
ENSMUSG00000024146	Cript	883.724	1.15347	0.326731	3.53033	0.000415037	0.00730679	TRUE
ENSMUSG00000021461	Fancc	140.566	1.15386	0.404031	2.85588	0.00429181	0.0317385	TRUE
ENSMUSG00000025935	Tram1	2127.47	1.15495	0.288182	4.00773	6.13e-05	0.00186329	TRUE
ENSMUSG00000029390	Tmed2	6265.54	1.15573	0.323007	3.57804	0.000346181	0.00640882	TRUE
ENSMUSG00000027364	Usp50	239.15	1.15758	0.432802	2.67461	0.00748171	0.0448115	TRUE
ENSMUSG00000024338	Psmb8	1966.8	1.15904	0.260532	4.44875	8.64e-06	0.00040919	TRUE
ENSMUSG00000028898	Trnau1ap	689.329	1.15985	0.335873	3.45325	0.000553885	0.00891407	TRUE
ENSMUSG00000021131	Erh	1700	1.15998	0.31911	3.63505	0.000277927	0.00556834	TRUE
ENSMUSG00000027808	Serp1	3187.29	1.1601	0.311242	3.72732	0.000193524	0.00428644	TRUE
ENSMUSG00000020308	Tpgs1	241.088	1.16324	0.353101	3.29436	0.000986447	0.0129026	TRUE
ENSMUSG00000022500	Litaf	968.956	1.16342	0.209282	5.55913	2.71e-08	2.98e-06	TRUE
ENSMUSG00000027203	Dut	441.529	1.16344	0.356158	3.26665	0.00108828	0.0136766	TRUE
ENSMUSG00000093674	Rpl41	25905.6	1.16519	0.381009	3.05817	0.00222693	0.0211849	TRUE
ENSMUSG00000039345	Mettl22	113.781	1.1654	0.420294	2.77281	0.00555752	0.0375698	TRUE
ENSMUSG00000055723	Rras2	977.267	1.16648	0.217646	5.3595	8.35e-08	8.08e-06	TRUE
ENSMUSG00000029022	Miip	126.462	1.16659	0.383251	3.04394	0.00233502	0.0217963	TRUE
ENSMUSG00000006315	Tmem147	1290.66	1.16714	0.396517	2.94348	0.00324541	0.0268203	TRUE
ENSMUSG00000024066	Xdh	780.084	1.16961	0.357219	3.27421	0.00105956	0.0134731	TRUE
ENSMUSG00000053522	Lgals7	844.323	1.17011	0.355429	3.2921	0.000994434	0.0129641	TRUE
ENSMUSG00000002661	Alkbh7	288.233	1.17048	0.377325	3.10205	0.00192186	0.0194958	TRUE
ENSMUSG00000071172	Srsf3	3551.93	1.17322	0.298247	3.93371	8.36e-05	0.00234829	TRUE
ENSMUSG00000028312	Smc2	121.542	1.17452	0.29265	4.01339	5.99e-05	0.00184761	TRUE
ENSMUSG00000022503	Nubp1	643.355	1.17471	0.295949	3.9693	7.21e-05	0.00211514	TRUE
ENSMUSG00000021760	Gpx8	553.082	1.17592	0.333163	3.52957	0.000416234	0.00731338	TRUE
ENSMUSG00000021496	Pcbd2	398.681	1.18262	0.340492	3.47325	0.000514187	0.00843218	TRUE
ENSMUSG00000078348	Sf3b5	571.218	1.18353	0.304532	3.88639	0.000101747	0.0027167	TRUE
ENSMUSG00000023074	Mospd1	214.037	1.18367	0.305174	3.87868	0.000105023	0.00277701	TRUE
ENSMUSG00000060538	Tmem219	377.832	1.18437	0.347346	3.40976	0.00065019	0.00991195	TRUE
ENSMUSG00000014243	Zswim7	113.832	1.18537	0.415405	2.85352	0.00432375	0.0319227	TRUE
ENSMUSG00000073705	Cenps	184.999	1.18784	0.378829	3.13556	0.00171528	0.0182114	TRUE
ENSMUSG00000035142	Nubpl	184.077	1.18818	0.325504	3.65029	0.000261948	0.00535598	TRUE
ENSMUSG00000024799	Tm7sf2	945.045	1.18954	0.253484	4.69277	2.7e-06	0.000152596	TRUE
ENSMUSG00000037313	Tacc3	236.81	1.19223	0.32952	3.61807	0.000296805	0.00580841	TRUE
ENSMUSG00000020386	Sar1b	1109.4	1.19376	0.358463	3.33022	0.00086778	0.01184	TRUE
ENSMUSG00000020407	Upp1	1763.54	1.19381	0.253164	4.71558	2.41e-06	0.000140537	TRUE
ENSMUSG00000029089	5730480H06Rik	110.319	1.1939	0.437202	2.73078	0.00631855	0.0404174	TRUE
ENSMUSG00000025204	Ndufb8	2534.24	1.19465	0.381732	3.12954	0.00175081	0.0184491	TRUE
ENSMUSG00000049960	Mrps16	570.5	1.19559	0.380359	3.14332	0.00167044	0.0180167	TRUE
ENSMUSG00000038702	Dsel	89.5934	1.19761	0.436857	2.74142	0.00611745	0.0397649	TRUE
ENSMUSG00000055401	Fbxo6	916.458	1.1977	0.265657	4.50844	6.53e-06	0.000321675	TRUE
ENSMUSG00000021252	Erg28	1039.59	1.19926	0.30429	3.94118	8.11e-05	0.00229046	TRUE
ENSMUSG00000044408	Sptssa	1126.97	1.20143	0.361827	3.32046	0.00089869	0.0120924	TRUE
ENSMUSG00000021361	Tmem14c	1598.49	1.20492	0.330874	3.64162	0.000270929	0.00549266	TRUE
ENSMUSG00000064326	Siva1	388.446	1.205	0.363956	3.31085	0.000930139	0.0123813	TRUE
ENSMUSG00000035293	G2e3	118.845	1.20542	0.397742	3.03067	0.00244012	0.0224044	TRUE
ENSMUSG00000087260	Lamtor5	815.94	1.20767	0.336696	3.58682	0.000334734	0.00628213	TRUE
ENSMUSG00000026411	Tmem9	1361.68	1.20986	0.361274	3.34887	0.000811429	0.011348	TRUE
ENSMUSG00000029815	Malsu1	149.278	1.21102	0.451909	2.6798	0.00736669	0.0442891	TRUE
ENSMUSG00000031570	Plpp5	159.241	1.21153	0.327964	3.69408	0.00022068	0.00474321	TRUE
ENSMUSG00000013701	Timm23	2199.38	1.21166	0.334918	3.61778	0.000297147	0.00580841	TRUE
ENSMUSG00000064339	mt-Rnr2	10876.6	1.21202	0.459964	2.63503	0.0084129	0.0484532	TRUE
ENSMUSG00000029730	Mcm7	669.928	1.21212	0.225906	5.36562	8.07e-08	7.98e-06	TRUE
ENSMUSG00000018821	Avpi1	2111.02	1.21357	0.302159	4.01635	5.91e-05	0.00182872	TRUE
ENSMUSG00000033467	Crlf2	107.334	1.21409	0.378833	3.20482	0.00135148	0.0157334	TRUE
ENSMUSG00000047104	Pbp2	561.765	1.21614	0.290145	4.19148	2.77e-05	0.00102198	TRUE
ENSMUSG00000037894	H2az1	5508.11	1.21689	0.325806	3.73502	0.000187698	0.00423998	TRUE
ENSMUSG00000012422	Tmem167	849.675	1.21787	0.326052	3.7352	0.000187569	0.00423998	TRUE
ENSMUSG00000070284	Gmppb	401.016	1.21844	0.229787	5.30245	1.14e-07	1.08e-05	TRUE
ENSMUSG00000021951	Eef1akmt1	313.367	1.22008	0.348991	3.49601	0.000472271	0.00797484	TRUE
ENSMUSG00000003549	Ercc1	270.787	1.22076	0.297771	4.09965	4.14e-05	0.00138033	TRUE
ENSMUSG00000000581	C1d	714.971	1.22087	0.364545	3.34902	0.00081099	0.011348	TRUE
ENSMUSG00000026999	Nup35	355.225	1.22424	0.335224	3.65201	0.000260193	0.00534142	TRUE
ENSMUSG00000062867	Impdh2	2405.36	1.22698	0.285391	4.29929	1.71e-05	0.000697864	TRUE
ENSMUSG00000075706	Gpx4	13803.9	1.22702	0.407246	3.01297	0.00258701	0.0232831	TRUE
ENSMUSG00000064358	mt-Co3	43669.5	1.22843	0.433975	2.83065	0.00464541	0.0334823	TRUE
ENSMUSG00000027330	Cdc25b	337.404	1.22907	0.244077	5.0356	4.76e-07	3.65e-05	TRUE
ENSMUSG00000036777	Anln	423.198	1.22913	0.348876	3.52312	0.000426497	0.00745087	TRUE
ENSMUSG00000035351	Nup37	122.137	1.23014	0.424754	2.89612	0.00377814	0.0293058	TRUE
ENSMUSG00000049882	Vcpkmt	119.803	1.23119	0.398727	3.08781	0.00201635	0.0199837	TRUE
ENSMUSG00000035171	1110059E24Rik	883.666	1.23137	0.278914	4.41487	1.01e-05	0.000461198	TRUE
ENSMUSG00000028757	Ddost	3568.11	1.23148	0.220198	5.5926	2.24e-08	2.55e-06	TRUE
ENSMUSG00000063229	Ldha	14497.7	1.23198	0.278429	4.42475	9.66e-06	0.00044506	TRUE
ENSMUSG00000036887	C1qa	325.502	1.2344	0.422996	2.91823	0.00352019	0.0281853	TRUE
ENSMUSG00000049439	Cyp20a1	148.379	1.23533	0.398891	3.09692	0.00195541	0.0196319	TRUE
ENSMUSG00000030966	Trim21	203.649	1.23587	0.365757	3.37893	0.000727688	0.010697	TRUE
ENSMUSG00000033543	Gtf2a2	427.59	1.23602	0.411313	3.00506	0.0026553	0.0235949	TRUE
ENSMUSG00000024145	Pigf	234.919	1.23745	0.451546	2.74048	0.00613487	0.0398401	TRUE
ENSMUSG00000070394	Tmem256	839.846	1.23754	0.447139	2.76769	0.00564549	0.0379069	TRUE
ENSMUSG00000025962	Fastkd2	136.052	1.2379	0.340326	3.63739	0.000275411	0.00554233	TRUE
ENSMUSG00000037465	Klf10	372.095	1.23821	0.291708	4.24468	2.19e-05	0.0008558	TRUE
ENSMUSG00000001525	Tubb5	7151.79	1.23867	0.19439	6.37207	1.86e-10	3.91e-08	TRUE
ENSMUSG00000020219	Timm13	1390.06	1.24008	0.304063	4.07837	4.54e-05	0.00147681	TRUE
ENSMUSG00000078713	Tomm5	704.164	1.24071	0.394739	3.14311	0.00167163	0.0180167	TRUE
ENSMUSG00000025059	Gk	1701.56	1.24197	0.247321	5.0217	5.12e-07	3.86e-05	TRUE
ENSMUSG00000028218	Cibar1	357.153	1.24442	0.373815	3.32896	0.000871713	0.0118699	TRUE
ENSMUSG00000011179	Odc1	11150.2	1.24494	0.286823	4.34045	1.42e-05	0.000608157	TRUE
ENSMUSG00000096255	Dynlt1b	1273.02	1.24682	0.310865	4.0108	6.05e-05	0.00185446	TRUE
ENSMUSG00000032381	Ciao2a	1011.51	1.24719	0.385904	3.23187	0.00122981	0.0147318	TRUE
ENSMUSG00000012429	Mplkip	107.435	1.24855	0.436058	2.86326	0.00419305	0.0313308	TRUE
ENSMUSG00000040658	Dnph1	214.229	1.24892	0.309236	4.03872	5.37e-05	0.0016818	TRUE
ENSMUSG00000031167	Rbm3	7059.21	1.25101	0.349335	3.58111	0.000342135	0.00637717	TRUE
ENSMUSG00000091228	Gm20390	1167.34	1.25141	0.29066	4.3054	1.67e-05	0.000687089	TRUE
ENSMUSG00000059278	Naa38	594.244	1.25315	0.350752	3.57275	0.000353255	0.00647825	TRUE
ENSMUSG00000022221	Ripk3	86.8588	1.25387	0.347837	3.60476	0.000312443	0.00601266	TRUE
ENSMUSG00000002728	Naa20	1025.01	1.25865	0.323777	3.8874	0.000101323	0.00271094	TRUE
ENSMUSG00000051147	Nat2	203.672	1.25883	0.386441	3.25748	0.00112405	0.0139677	TRUE
ENSMUSG00000041353	Tmem29	203.991	1.25921	0.39166	3.21507	0.00130413	0.0153393	TRUE
ENSMUSG00000032026	Rexo2	780.737	1.26154	0.317577	3.97238	7.12e-05	0.00209691	TRUE
ENSMUSG00000032400	Zwilch	80.3476	1.26185	0.470148	2.68394	0.00727604	0.0440241	TRUE
ENSMUSG00000027555	Car13	405.463	1.26186	0.380483	3.31647	0.000911637	0.0122305	TRUE
ENSMUSG00000078812	Eif5a	14394.1	1.26555	0.292097	4.33264	1.47e-05	0.000622698	TRUE
ENSMUSG00000067370	B3galt4	104.323	1.26558	0.372627	3.39639	0.000682815	0.0102716	TRUE
ENSMUSG00000064023	Klk8	101.582	1.26601	0.427808	2.95929	0.00308344	0.0260015	TRUE
ENSMUSG00000070713	Hmgn2-ps	114.871	1.26669	0.451038	2.80839	0.00497903	0.0349994	TRUE
ENSMUSG00000027499	Pkia	306.224	1.27066	0.426038	2.9825	0.00285902	0.024722	TRUE
ENSMUSG00000029581	Fscn1	589.495	1.27074	0.370507	3.42972	0.000604196	0.00945348	TRUE
ENSMUSG00000020857	Nme2	4844.98	1.27309	0.353946	3.59683	0.000322114	0.00614675	TRUE
ENSMUSG00000026104	Stat1	1040.9	1.27377	0.242428	5.25421	1.49e-07	1.33e-05	TRUE
ENSMUSG00000079659	Tmem243	182.442	1.27609	0.465289	2.74257	0.006096	0.0396849	TRUE
ENSMUSG00000040621	Gemin8	78.6655	1.27988	0.421516	3.03637	0.00239448	0.0221044	TRUE
ENSMUSG00000105987	AI506816	478.444	1.2816	0.321677	3.9841	6.77e-05	0.00201347	TRUE
ENSMUSG00000021996	Esd	2281.37	1.28343	0.317747	4.03917	5.36e-05	0.0016818	TRUE
ENSMUSG00000031197	Vbp1	842.617	1.28447	0.331815	3.87104	0.000108373	0.00285451	TRUE
ENSMUSG00000027306	Nusap1	224.812	1.28738	0.312896	4.11439	3.88e-05	0.00131103	TRUE
ENSMUSG00000063767	S100a7a	521.732	1.28889	0.414773	3.10745	0.00188711	0.0193157	TRUE
ENSMUSG00000020464	Pnpt1	155.784	1.29184	0.328742	3.92963	8.51e-05	0.00238351	TRUE
ENSMUSG00000054400	Cklf	69.0488	1.29393	0.431764	2.99685	0.00272788	0.024004	TRUE
ENSMUSG00000004945	Tmem242	1014.9	1.29414	0.371108	3.48725	0.000488024	0.00816005	TRUE
ENSMUSG00000043091	Tuba1c	5317.22	1.29416	0.230451	5.61576	1.96e-08	2.28e-06	TRUE
ENSMUSG00000042901	Aida	1179.89	1.29587	0.265076	4.88866	1.02e-06	6.79e-05	TRUE
ENSMUSG00000037601	Nme1	1216.22	1.29629	0.347114	3.73448	0.0001881	0.00424204	TRUE
ENSMUSG00000040034	Nup43	133.952	1.29668	0.4871	2.66203	0.00776709	0.0459559	TRUE
ENSMUSG00000025283	Sat1	3777.18	1.30002	0.302026	4.30434	1.67e-05	0.000688288	TRUE
ENSMUSG00000063445	Nmral1	159.48	1.30003	0.406777	3.19594	0.00139376	0.0160341	TRUE
ENSMUSG00000001056	Nhp2	1210.26	1.30026	0.341768	3.80453	0.000142075	0.0034802	TRUE
ENSMUSG00000031897	Psmb10	718.382	1.30107	0.260244	4.99944	5.75e-07	4.22e-05	TRUE
ENSMUSG00000024800	Rpp30	120.92	1.30146	0.411444	3.16315	0.0015607	0.0172562	TRUE
ENSMUSG00000031821	Gins2	338.366	1.30328	0.291797	4.46639	7.96e-06	0.000383534	TRUE
ENSMUSG00000015289	Lage3	655.467	1.30392	0.326013	3.99959	6.35e-05	0.00191116	TRUE
ENSMUSG00000022370	Mrpl13	753.703	1.30523	0.354059	3.68648	0.000227375	0.00485244	TRUE
ENSMUSG00000040824	Snrpd2	1660.53	1.30573	0.320322	4.07629	4.58e-05	0.00148301	TRUE
ENSMUSG00000029521	Chek2	153.619	1.30657	0.329211	3.96878	7.22e-05	0.00211514	TRUE
ENSMUSG00000040767	Snrnp25	327.25	1.31062	0.403802	3.2457	0.00117164	0.01435	TRUE
ENSMUSG00000054196	Cthrc1	181.473	1.3151	0.44586	2.94958	0.00318209	0.0264751	TRUE
ENSMUSG00000045100	Slc25a26	85.1864	1.31934	0.421819	3.12774	0.00176155	0.0185034	TRUE
ENSMUSG00000106734	Gm20559	59.4934	1.3213	0.439341	3.00747	0.00263436	0.0234463	TRUE
ENSMUSG00000013822	Elof1	1598.42	1.3223	0.312349	4.2334	2.3e-05	0.00088252	TRUE
ENSMUSG00000022842	Ece2	212.584	1.32766	0.459036	2.89227	0.00382466	0.0294989	TRUE
ENSMUSG00000029359	Tesc	83.036	1.33063	0.501414	2.65376	0.00795996	0.046728	TRUE
ENSMUSG00000030978	Rrm1	1161.26	1.33216	0.207052	6.43394	1.24e-10	2.83e-08	TRUE
ENSMUSG00000056144	Trim34a	354.875	1.33399	0.374488	3.56217	0.000367796	0.00670883	TRUE
ENSMUSG00000036781	Rps27l	1694.14	1.33414	0.391815	3.40502	0.000661602	0.0100522	TRUE
ENSMUSG00000029659	Medag	145.29	1.3359	0.393025	3.39902	0.000676281	0.0101958	TRUE
ENSMUSG00000035505	Cox18	122.2	1.33648	0.444318	3.00793	0.00263029	0.0234407	TRUE
ENSMUSG00000039016	Timm8b	1074.27	1.33704	0.406819	3.28657	0.00101415	0.0131281	TRUE
ENSMUSG00000025157	Zdhhc16	390.361	1.34061	0.33491	4.00289	6.26e-05	0.00189304	TRUE
ENSMUSG00000034192	Lsm3	527.692	1.34141	0.392527	3.41738	0.000632266	0.00971981	TRUE
ENSMUSG00000082519	Vamp7-ps	84.4601	1.34262	0.395639	3.39356	0.000689902	0.010344	TRUE
ENSMUSG00000028108	Ecm1	3064.54	1.34294	0.423512	3.17097	0.00151933	0.0169978	TRUE
ENSMUSG00000083380	Ndufb4c	544.993	1.34364	0.426527	3.15018	0.00163171	0.017782	TRUE
ENSMUSG00000044533	Rps2	37505.8	1.34585	0.320576	4.19823	2.69e-05	0.00100832	TRUE
ENSMUSG00000106918	Mrpl33	488.927	1.34686	0.380556	3.53919	0.00040135	0.00712095	TRUE
ENSMUSG00000032459	Mrps22	137.717	1.35005	0.408747	3.3029	0.000956893	0.0126266	TRUE
ENSMUSG00000002477	Snrpd1	666.981	1.35076	0.412021	3.27838	0.00104404	0.0133254	TRUE
ENSMUSG00000028549	Itgb3bp	114.28	1.35168	0.438458	3.0828	0.00205065	0.020178	TRUE
ENSMUSG00000028643	Svbp	420.259	1.35256	0.315902	4.28157	1.86e-05	0.000749117	TRUE
ENSMUSG00000020477	Mrps24	696.317	1.35558	0.390872	3.4681	0.000524152	0.00854425	TRUE
ENSMUSG00000030037	Mrpl53	398.731	1.3558	0.399868	3.39063	0.000697323	0.0103981	TRUE
ENSMUSG00000042312	S100a13	304.48	1.35587	0.402689	3.36704	0.000759794	0.0109366	TRUE
ENSMUSG00000027331	Knstrn	267.001	1.35823	0.295594	4.5949	4.33e-06	0.000226329	TRUE
ENSMUSG00000024925	Rnaseh2c	198.431	1.36001	0.364325	3.73296	0.000189242	0.00425374	TRUE
ENSMUSG00000091845	Rpl36-ps12	133.05	1.36073	0.503675	2.70161	0.00690047	0.0428539	TRUE
ENSMUSG00000060147	Serpinb6a	1468.88	1.36403	0.275269	4.95527	7.22e-07	5.13e-05	TRUE
ENSMUSG00000042305	Tmem183a	1251.32	1.36508	0.258358	5.28369	1.27e-07	1.16e-05	TRUE
ENSMUSG00000005410	Mcm5	722.84	1.36646	0.229904	5.94359	2.79e-09	4.18e-07	TRUE
ENSMUSG00000020267	Hint1	3031.64	1.36646	0.386238	3.53788	0.000403354	0.00714723	TRUE
ENSMUSG00000026547	Tagln2	2956.97	1.37129	0.262516	5.22363	1.75e-07	1.55e-05	TRUE
ENSMUSG00000002297	Dbf4	100.273	1.37178	0.417702	3.28411	0.00102306	0.0132184	TRUE
ENSMUSG00000037072	Selenof	5362.95	1.37398	0.353911	3.88226	0.00010349	0.00274712	TRUE
ENSMUSG00000035202	Lars2	162122	1.38222	0.457821	3.01913	0.00253505	0.0229616	TRUE
ENSMUSG00000021477	Ctsl	18125.7	1.38258	0.215431	6.41774	1.38e-10	3.01e-08	TRUE
ENSMUSG00000063787	Chchd1	606.469	1.38262	0.411853	3.35708	0.000787703	0.0111836	TRUE
ENSMUSG00000006418	Rnf114	2773.4	1.3848	0.248847	5.56486	2.62e-08	2.93e-06	TRUE
ENSMUSG00000038323	1700066M21Rik	94.4965	1.39308	0.531573	2.62067	0.00877563	0.0498587	TRUE
ENSMUSG00000036960	Clca2	230.486	1.3972	0.353144	3.95647	7.61e-05	0.00218496	TRUE
ENSMUSG00000032085	Tagln	1684.39	1.40156	0.500877	2.79821	0.00513866	0.0358445	TRUE
ENSMUSG00000034173	Zbed5	65.5271	1.40869	0.434031	3.24559	0.00117208	0.01435	TRUE
ENSMUSG00000034329	Brip1	50.0595	1.4087	0.511376	2.75473	0.00587398	0.0387922	TRUE
ENSMUSG00000036513	Commd2	524.573	1.40963	0.351436	4.01106	6.04e-05	0.00185446	TRUE
ENSMUSG00000092203	1110038B12Rik	103.599	1.41303	0.421076	3.35575	0.000791504	0.0112259	TRUE
ENSMUSG00000057278	Snrpg	617.498	1.41382	0.424426	3.33114	0.000864913	0.0118245	TRUE
ENSMUSG00000029446	Psph	259.571	1.41518	0.370807	3.8165	0.000135358	0.00333964	TRUE
ENSMUSG00000041084	Ostc	1864.7	1.41824	0.35698	3.97287	7.1e-05	0.00209691	TRUE
ENSMUSG00000006398	Cdc20	382.408	1.42038	0.340312	4.17376	3e-05	0.0010872	TRUE
ENSMUSG00000034317	Trim59	199.693	1.42096	0.3951	3.59646	0.000322573	0.00614691	TRUE
ENSMUSG00000071014	Ndufb6	763.378	1.42299	0.386496	3.68178	0.000231613	0.00489942	TRUE
ENSMUSG00000055963	Triqk	115.845	1.42502	0.521663	2.73169	0.00630096	0.0404174	TRUE
ENSMUSG00000003824	Syce2	134.935	1.42813	0.379917	3.75905	0.00017056	0.00396443	TRUE
ENSMUSG00000032369	Plscr1	554.858	1.42972	0.328818	4.34807	1.37e-05	0.000593008	TRUE
ENSMUSG00000049932	H2ax	547.798	1.43135	0.275271	5.19979	2e-07	1.74e-05	TRUE
ENSMUSG00000044894	Uqcrq	1821.29	1.43198	0.362832	3.94668	7.92e-05	0.00225716	TRUE
ENSMUSG00000089847	Timm10b	367.903	1.43478	0.403342	3.55723	0.000374786	0.00679093	TRUE
ENSMUSG00000071561	Cstdc5	13563.2	1.43795	0.292696	4.91278	8.98e-07	6.16e-05	TRUE
ENSMUSG00000008540	Mgst1	1101.94	1.43994	0.442966	3.25069	0.00115127	0.0142282	TRUE
ENSMUSG00000015880	Ncapg	78.6771	1.44018	0.525694	2.73957	0.00615201	0.0399134	TRUE
ENSMUSG00000021707	Dhfr	207.464	1.44161	0.385274	3.74178	0.00018272	0.00414815	TRUE
ENSMUSG00000097971	Gm26917	1347.23	1.44438	0.25605	5.64099	1.69e-08	2.04e-06	TRUE
ENSMUSG00000038552	Fndc4	272.969	1.45606	0.530693	2.74369	0.0060753	0.0396231	TRUE
ENSMUSG00000023905	Tnfrsf12a	312.915	1.45935	0.444521	3.28298	0.00102717	0.0132465	TRUE
ENSMUSG00000032014	Oaf	211.2	1.4609	0.4854	3.00968	0.00261524	0.0233792	TRUE
ENSMUSG00000096472	Cdkn2d	241.585	1.46148	0.389148	3.75558	0.000172937	0.00399248	TRUE
ENSMUSG00000073421	H2-Ab1	290.328	1.46225	0.416614	3.50985	0.000448363	0.00771493	TRUE
ENSMUSG00000020007	Il20ra	73.6047	1.46437	0.459195	3.18899	0.00142773	0.0163012	TRUE
ENSMUSG00000030792	Dkkl1	100.9	1.46667	0.437744	3.35052	0.000806603	0.0113336	TRUE
ENSMUSG00000022978	Mis18a	147.163	1.46794	0.461347	3.18186	0.00146335	0.016583	TRUE
ENSMUSG00000085152	Gm11496	33.8639	1.46807	0.519251	2.82728	0.00469457	0.0337061	TRUE
ENSMUSG00000030291	Med21	388.899	1.47523	0.39223	3.76113	0.000169148	0.00394506	TRUE
ENSMUSG00000026097	Ormdl1	365.473	1.47807	0.407363	3.6284	0.000285189	0.00567145	TRUE
ENSMUSG00000024165	Jpt2	1191.48	1.48091	0.274391	5.39707	6.77e-08	6.8e-06	TRUE
ENSMUSG00000090553	Snrpe	931.058	1.48332	0.396094	3.74487	0.000180488	0.00413184	TRUE
ENSMUSG00000062797	Hikeshi	463.663	1.48404	0.368772	4.02427	5.72e-05	0.00177626	TRUE
ENSMUSG00000012483	Rpa3	159.999	1.48785	0.554716	2.68219	0.00731418	0.0441841	TRUE
ENSMUSG00000038736	Nudcd1	231.133	1.48817	0.323481	4.6005	4.21e-06	0.000221174	TRUE
ENSMUSG00000034595	Ppp1r18	199.12	1.48875	0.336845	4.41968	9.88e-06	0.000452572	TRUE
ENSMUSG00000027800	Tm4sf1	341.657	1.49198	0.475371	3.13855	0.00169785	0.0181263	TRUE
ENSMUSG00000055200	Sertad3	179.039	1.49262	0.377738	3.95148	7.77e-05	0.00222163	TRUE
ENSMUSG00000001039	B9d1	139.818	1.4958	0.474093	3.15507	0.00160461	0.0176043	TRUE
ENSMUSG00000038607	Gng10	496.749	1.49789	0.414305	3.61543	0.000299853	0.00583705	TRUE
ENSMUSG00000029798	Herc6	255.417	1.50105	0.390759	3.84137	0.000122351	0.0031438	TRUE
ENSMUSG00000030672	Mylpf	1370.32	1.50125	0.542084	2.7694	0.00561595	0.0377644	TRUE
ENSMUSG00000018449	Rpain	110.091	1.5036	0.524615	2.86611	0.00415552	0.0311514	TRUE
ENSMUSG00000029632	Ndufa4	7401.56	1.50794	0.322292	4.6788	2.89e-06	0.000162017	TRUE
ENSMUSG00000032965	Ift57	297.479	1.51103	0.513941	2.94009	0.00328117	0.0269471	TRUE
ENSMUSG00000091957	Rps2-ps10	486.499	1.51137	0.461875	3.27225	0.00106696	0.0135165	TRUE
ENSMUSG00000071451	Psmg4	207.25	1.51216	0.498647	3.03253	0.00242517	0.0223273	TRUE
ENSMUSG00000026683	Nuf2	147.037	1.51309	0.324112	4.66841	3.04e-06	0.000169043	TRUE
ENSMUSG00000069874	Irgm2	203.019	1.51586	0.384948	3.93783	8.22e-05	0.00231779	TRUE
ENSMUSG00000030050	Gkn1	219.96	1.51679	0.431931	3.51164	0.000445343	0.00771067	TRUE
ENSMUSG00000029314	Gpat3	82.4035	1.5182	0.483799	3.13808	0.00170057	0.0181321	TRUE
ENSMUSG00000020544	Cox11	74.6729	1.51871	0.552194	2.75031	0.00595385	0.0391679	TRUE
ENSMUSG00000041718	Alg13	50.4403	1.51913	0.428706	3.54352	0.000394816	0.00707867	TRUE
ENSMUSG00000003617	Cp	893.715	1.52205	0.448554	3.39325	0.000690692	0.0103445	TRUE
ENSMUSG00000032766	Gng11	385.292	1.52328	0.458695	3.3209	0.000897279	0.0120924	TRUE
ENSMUSG00000005716	Pvalb	732.429	1.52498	0.513169	2.97168	0.00296174	0.0252879	TRUE
ENSMUSG00000026946	Nmi	637.654	1.52591	0.306203	4.98334	6.25e-07	4.56e-05	TRUE
ENSMUSG00000062510	Nsl1	65.0222	1.52665	0.569707	2.67971	0.00736853	0.0442891	TRUE
ENSMUSG00000009281	Rarres2	212.929	1.52841	0.532743	2.86894	0.00411849	0.0309431	TRUE
ENSMUSG00000078495	Zfp984	140.337	1.54212	0.499874	3.08501	0.00203544	0.0200806	TRUE
ENSMUSG00000042670	Immp1l	1049.74	1.5436	0.402202	3.83787	0.000124108	0.00315332	TRUE
ENSMUSG00000010358	Ifi35	1396.64	1.54544	0.256584	6.02312	1.71e-09	2.78e-07	TRUE
ENSMUSG00000096727	Psmb9	483.587	1.54549	0.315304	4.90159	9.51e-07	6.45e-05	TRUE
ENSMUSG00000029910	Mad2l1	286.964	1.54762	0.402344	3.84652	0.000119808	0.00310182	TRUE
ENSMUSG00000090946	Ccdc71l	225.933	1.54821	0.308575	5.01729	5.24e-07	3.93e-05	TRUE
ENSMUSG00000019689	Fmc1	258.916	1.54868	0.543182	2.85113	0.00435639	0.0320766	TRUE
ENSMUSG00000024208	Uqcc2	1908.47	1.54888	0.384221	4.03123	5.55e-05	0.0017284	TRUE
ENSMUSG00000004268	Emg1	931.451	1.54955	0.348167	4.4506	8.56e-06	0.000407093	TRUE
ENSMUSG00000020120	Plek	85.7704	1.54972	0.512699	3.02268	0.00250549	0.0227782	TRUE
ENSMUSG00000073676	Hspe1	1245.55	1.55031	0.374027	4.14493	3.4e-05	0.00118617	TRUE
[truncated: 299 more rows]

## Sheet: S2C-1334 UP DEG L2FC≥0.585
Supplemental Table S2C: Upregulated DEG in RD1 RPE versus Nv RPE groups.
genes	external_gene_name	baseMean	log2FoldChange	lfcSE	stat	pvalue	padj	Call	51 common w Bennis Hum&Mus RPE Genes	104 common w Lehmann RPE Gens
ENSMUSG00000056054	S100a8	142.7	11.4322	1.615	7.08	1.44e-12	5.32e-10	TRUE
ENSMUSG00000036480	Prss56	287.1	8.9961	2.566	3.51	0.000456	0.00779	TRUE
ENSMUSG00000053797	Krt16	17628.2	8.2512	0.459	17.99	2.37e-72	3.23e-68	TRUE
ENSMUSG00000056071	S100a9	485.9	6.7163	0.827	8.12	4.6e-16	4.18e-13	TRUE
ENSMUSG00000001131	Timp1	525.4	6.2264	0.545	11.43	3.09e-30	8.44e-27	TRUE
ENSMUSG00000043613	Mmp3	233.8	6.1686	1.274	4.84	1.28e-06	8.21e-05	TRUE
ENSMUSG00000066861	Oas1g	213.9	5.77	0.75	7.69	1.43e-14	8.73e-12	TRUE
ENSMUSG00000068893	Sprr2a2	543.4	5.5018	0.489	11.24	2.46e-29	5.6e-26	TRUE
ENSMUSG00000026822	Lcn2	1021.4	5.4229	0.719	7.54	4.54e-14	2.48e-11	TRUE
ENSMUSG00000079293	Clec7a	108.4	4.8164	0.969	4.97	6.69e-07	4.83e-05	TRUE
ENSMUSG00000027514	Zbp1	540.9	4.7759	0.417	11.44	2.59e-30	8.44e-27	TRUE
ENSMUSG00000029372	Ppbp	158.5	4.7759	0.847	5.64	1.74e-08	2.08e-06	TRUE
ENSMUSG00000028037	Ifi44	255.4	4.7201	0.584	8.09	6.04e-16	4.85e-13	TRUE
ENSMUSG00000019122	Ccl9	172.8	4.2501	0.717	5.93	3.07e-09	4.44e-07	TRUE
ENSMUSG00000091199	Gm2619	132.4	4.1946	0.69	6.08	1.19e-09	2.01e-07	TRUE
ENSMUSG00000060962	Dmkn	137.4	3.9999	0.539	7.42	1.19e-13	6.02e-11	TRUE
ENSMUSG00000068246	Apol9b	225.9	3.9847	0.665	5.99	2.07e-09	3.32e-07	TRUE
ENSMUSG00000052776	Oas1a	981.2	3.9641	0.33	12	3.77e-33	1.71e-29	TRUE
ENSMUSG00000074934	Grem1	138.6	3.959	0.617	6.42	1.39e-10	3.01e-08	TRUE
ENSMUSG00000053113	Socs3	222.9	3.8412	0.48	8	1.22e-15	8.73e-13	TRUE
ENSMUSG00000045545	Krt14	43806.1	3.8371	0.295	12.99	1.33e-38	9.06e-35	TRUE
ENSMUSG00000029762	Akr1b8	461.8	3.7645	0.396	9.51	1.83e-21	2.77e-18	TRUE
ENSMUSG00000064246	Chil1	2380	3.6714	0.409	8.98	2.77e-19	2.9e-16	TRUE
ENSMUSG00000029352	Crybb3	1187.2	3.6433	1.351	2.7	0.00702	0.0432	TRUE
ENSMUSG00000035692	Isg15	1729.1	3.6384	0.368	9.9	4.3e-23	7.33e-20	TRUE
ENSMUSG00000040747	Cd53	109.7	3.5089	0.591	5.93	2.96e-09	4.39e-07	TRUE
ENSMUSG00000079018	Ly6c1	191	3.4741	0.56	6.21	5.41e-10	9.98e-08	TRUE
ENSMUSG00000063851	Rnf183	105.9	3.2804	0.728	4.51	6.52e-06	0.000322	TRUE
ENSMUSG00000032690	Oas2	257.9	3.2656	0.905	3.61	0.000308	0.00596	TRUE
ENSMUSG00000050359	Sprr1a	563.9	3.2179	0.358	8.99	2.4e-19	2.73e-16	TRUE
ENSMUSG00000033355	Rtp4	508.1	3.1917	0.422	7.56	4.16e-14	2.37e-11	TRUE
ENSMUSG00000027533	Fabp5	8750.7	3.1391	0.289	10.87	1.63e-27	3.17e-24	TRUE
ENSMUSG00000038059	Smim3	180.7	3.0972	0.597	5.19	2.13e-07	1.86e-05	TRUE
ENSMUSG00000018927	Ccl6	226.3	3.0742	0.547	5.62	1.89e-08	2.24e-06	TRUE
ENSMUSG00000079017	Ifi27l2a	346	3.0375	0.544	5.58	2.4e-08	2.71e-06	TRUE
ENSMUSG00000057346	Apol9a	380.2	3.0116	0.386	7.81	5.87e-15	3.82e-12	TRUE
ENSMUSG00000001020	S100a4	311.5	2.9696	0.477	6.23	4.81e-10	8.99e-08	TRUE
ENSMUSG00000030107	Usp18	293.1	2.9607	0.586	5.05	4.37e-07	3.39e-05	TRUE
ENSMUSG00000021091	Serpina3n	5730.2	2.7955	0.445	6.28	3.49e-10	7.01e-08	TRUE
ENSMUSG00000046718	Bst2	498	2.7577	0.383	7.2	5.93e-13	2.45e-10	TRUE
ENSMUSG00000068220	Lgals1	1604.4	2.705	0.4	6.77	1.3e-11	3.61e-09	TRUE
ENSMUSG00000032661	Oas3	373.5	2.6944	0.415	6.49	8.51e-11	1.97e-08	TRUE
ENSMUSG00000058715	Fcer1g	116.1	2.6681	0.545	4.9	9.67e-07	6.53e-05	TRUE
ENSMUSG00000001123	Lgals9	405	2.5481	0.347	7.35	1.96e-13	8.96e-11	TRUE
ENSMUSG00000029304	Spp1	394.2	2.5425	0.37	6.88	6.02e-12	1.87e-09	TRUE
ENSMUSG00000012428	Steap4	230.2	2.5367	0.428	5.93	3.09e-09	4.44e-07	TRUE
ENSMUSG00000072620	Slfn2	772.7	2.5197	0.338	7.45	9.58e-14	5.03e-11	TRUE
ENSMUSG00000027932	Slc27a3	101.9	2.5024	0.601	4.16	3.12e-05	0.00112	TRUE
ENSMUSG00000040204	Pclaf	527.8	2.5018	0.437	5.72	1.03e-08	1.31e-06	TRUE
ENSMUSG00000028480	Glipr2	106.5	2.4763	0.653	3.79	0.000149	0.00361	TRUE
ENSMUSG00000025492	Ifitm3	2358.4	2.4712	0.274	9.01	2e-19	2.49e-16	TRUE
ENSMUSG00000027078	Ube2l6	1124.5	2.4354	0.347	7.02	2.28e-12	8.18e-10	TRUE
ENSMUSG00000025196	Cpn1	187.4	2.4329	0.427	5.7	1.18e-08	1.47e-06	TRUE
ENSMUSG00000029177	Cenpa	404.3	2.4307	0.39	6.24	4.48e-10	8.61e-08	TRUE
ENSMUSG00000030921	Trim30a	430.5	2.4269	0.355	6.84	8.09e-12	2.4e-09	TRUE
ENSMUSG00000069516	Lyz2	783.3	2.4177	0.448	5.4	6.59e-08	6.67e-06	TRUE
ENSMUSG00000068245	Phf11d	933.4	2.4027	0.265	9.07	1.17e-19	1.6e-16	TRUE
ENSMUSG00000040483	Xaf1	270.3	2.3892	0.335	7.13	9.77e-13	3.7e-10	TRUE
ENSMUSG00000041974	Spidr	152.9	2.3703	0.401	5.92	3.26e-09	4.64e-07	TRUE
ENSMUSG00000046056	Sbsn	150.9	2.3537	0.665	3.54	0.000399	0.00711	TRUE
ENSMUSG00000071637	Cebpd	158.5	2.3493	0.478	4.92	8.74e-07	6.11e-05	TRUE
ENSMUSG00000022056	Adam7	162.6	2.3389	0.503	4.65	3.39e-06	0.000183	TRUE
ENSMUSG00000027962	Vcam1	258.4	2.3333	0.512	4.56	5.13e-06	0.000259	TRUE
ENSMUSG00000035557	Krt17	1744.4	2.323	0.352	6.61	3.96e-11	9.81e-09	TRUE
ENSMUSG00000017830	Dhx58	258.2	2.303	0.314	7.33	2.24e-13	9.85e-11	TRUE
ENSMUSG00000006678	Pola1	174.6	2.2503	0.595	3.78	0.000157	0.00372	TRUE
ENSMUSG00000022033	Pbk	219.8	2.2448	0.401	5.6	2.16e-08	2.5e-06	TRUE
ENSMUSG00000025351	Cd63	4896	2.2387	0.478	4.68	2.84e-06	0.00016	TRUE		RPE
ENSMUSG00000079457	Gm7609	197.5	2.2353	0.355	6.29	3.19e-10	6.51e-08	TRUE
ENSMUSG00000030111	A2m	7093.8	2.2348	0.39	5.73	1.03e-08	1.31e-06	TRUE			RPE
ENSMUSG00000017716	Birc5	522.3	2.2288	0.307	7.26	3.88e-13	1.65e-10	TRUE
ENSMUSG00000020077	Srgn	202.8	2.2288	0.488	4.56	5.02e-06	0.000256	TRUE
ENSMUSG00000027994	Mcub	217.8	2.2134	0.441	5.01	5.32e-07	3.96e-05	TRUE
ENSMUSG00000002325	Irf9	870.1	2.1923	0.33	6.65	2.99e-11	7.99e-09	TRUE
ENSMUSG00000030929	Eri2	152.6	2.1914	0.367	5.96	2.45e-09	3.81e-07	TRUE
ENSMUSG00000022769	Sdf2l1	244.3	2.1901	0.371	5.9	3.61e-09	5.08e-07	TRUE
ENSMUSG00000042684	Npl	141.9	2.1874	0.542	4.03	5.52e-05	0.00172	TRUE
ENSMUSG00000025574	Tk1	413.3	2.1584	0.374	5.77	7.88e-09	1.04e-06	TRUE
ENSMUSG00000017057	Il13ra1	1487.3	2.1506	0.347	6.19	5.91e-10	1.05e-07	TRUE
ENSMUSG00000030790	Adm	115.7	2.1419	0.751	2.85	0.00434	0.032	TRUE
ENSMUSG00000026985	Il36b	102.3	2.1321	0.379	5.62	1.92e-08	2.26e-06	TRUE
ENSMUSG00000074896	Ifit3	2108.8	2.1266	0.297	7.15	8.75e-13	3.41e-10	TRUE
ENSMUSG00000030579	Tyrobp	133.6	2.1185	0.505	4.19	2.75e-05	0.00102	TRUE
ENSMUSG00000006519	Cyba	370.8	2.1131	0.482	4.39	1.16e-05	0.00051	TRUE
ENSMUSG00000063651	Cnfn	175.8	2.0903	0.506	4.13	3.6e-05	0.00125	TRUE
ENSMUSG00000062248	Cks2	238.2	2.065	0.358	5.77	7.89e-09	1.04e-06	TRUE
ENSMUSG00000024791	Cdca5	163.1	2.0605	0.333	6.19	5.87e-10	1.05e-07	TRUE
ENSMUSG00000025498	Irf7	1338.5	2.0546	0.31	6.62	3.6e-11	9.28e-09	TRUE
ENSMUSG00000025481	Urah	3505.6	2.0451	0.266	7.69	1.47e-14	8.73e-12	TRUE
ENSMUSG00000027715	Ccna2	671.8	2.0375	0.342	5.95	2.65e-09	4.06e-07	TRUE
ENSMUSG00000028268	Gbp3	231.6	2.023	0.408	4.96	6.98e-07	5.01e-05	TRUE
ENSMUSG00000028367	Txn1	7277.5	1.9941	0.333	5.98	2.19e-09	3.44e-07	TRUE
ENSMUSG00000028786	Tmem54	138.2	1.9761	0.413	4.79	1.66e-06	0.000102	TRUE
ENSMUSG00000032218	Ccnb2	332	1.9746	0.359	5.5	3.83e-08	4.05e-06	TRUE
ENSMUSG00000039518	Cdsn	295.8	1.9691	0.55	3.58	0.000344	0.00639	TRUE
ENSMUSG00000019158	Tmem160	390.6	1.9669	0.493	3.99	6.72e-05	0.002	TRUE
ENSMUSG00000021569	Trip13	156.4	1.9658	0.367	5.36	8.32e-08	8.08e-06	TRUE
ENSMUSG00000031402	Mpp1	725.2	1.9653	0.316	6.23	4.75e-10	8.99e-08	TRUE
ENSMUSG00000026134	Prim2	175.2	1.9641	0.45	4.36	1.28e-05	0.000556	TRUE
ENSMUSG00000046805	Mpeg1	329.4	1.9636	0.47	4.18	2.91e-05	0.00106	TRUE
ENSMUSG00000036111	Lmo1	381.8	1.9618	0.578	3.39	0.000695	0.0104	TRUE	RPE	RPE
ENSMUSG00000037580	Gch1	228.4	1.9586	0.482	4.07	4.79e-05	0.00154	TRUE
ENSMUSG00000061878	Sphk1	171.6	1.9511	0.397	4.92	8.8e-07	6.11e-05	TRUE
ENSMUSG00000062488	Ifit3b	996	1.9466	0.293	6.64	3.21e-11	8.43e-09	TRUE
ENSMUSG00000060288	Ppih	423.8	1.9406	0.429	4.52	6.2e-06	0.00031	TRUE
ENSMUSG00000026708	Cenpl	106.7	1.9189	0.49	3.92	8.99e-05	0.00246	TRUE
ENSMUSG00000027496	Aurka	187.8	1.9178	0.387	4.95	7.29e-07	5.13e-05	TRUE
ENSMUSG00000078853	Igtp	254.4	1.9117	0.411	4.65	3.35e-06	0.000182	TRUE
ENSMUSG00000025747	Tyms	371.2	1.9024	0.415	4.58	4.55e-06	0.000236	TRUE
ENSMUSG00000025647	Shisa5	2883.2	1.8958	0.214	8.86	8.34e-19	8.13e-16	TRUE
ENSMUSG00000026880	Stom	4330.7	1.8929	0.234	8.07	6.8e-16	5.15e-13	TRUE
ENSMUSG00000026222	Sp100	235.9	1.8789	0.403	4.66	3.12e-06	0.000173	TRUE
ENSMUSG00000078974	Sec61g	1633	1.8762	0.433	4.34	1.46e-05	0.000621	TRUE
ENSMUSG00000042250	Pglyrp4	788.3	1.8717	0.283	6.61	3.84e-11	9.7e-09	TRUE
ENSMUSG00000020638	Cmpk2	119.5	1.8605	0.582	3.2	0.00138	0.0159	TRUE
ENSMUSG00000025154	Arhgap19	226.3	1.853	0.573	3.24	0.00122	0.0146	TRUE
ENSMUSG00000074892	B3galt5	248.3	1.8117	0.345	5.26	1.45e-07	1.31e-05	TRUE
ENSMUSG00000002014	Ssr4	1741.6	1.8034	0.367	4.92	8.82e-07	6.11e-05	TRUE
ENSMUSG00000041431	Ccnb1	318	1.7994	0.313	5.74	9.28e-09	1.21e-06	TRUE
ENSMUSG00000056116	H2-T22	1654.8	1.7964	0.31	5.8	6.5e-09	8.7e-07	TRUE
ENSMUSG00000001473	Tubb6	393.5	1.7922	0.353	5.08	3.81e-07	3.02e-05	TRUE
ENSMUSG00000034459	Ifit1	544.8	1.7776	0.475	3.74	0.000182	0.00414	TRUE
ENSMUSG00000101939	Gm28438	14881.9	1.7774	0.48	3.7	0.000215	0.00463	TRUE
ENSMUSG00000053746	Ptrh1	115.8	1.7766	0.492	3.61	0.000308	0.00596	TRUE
ENSMUSG00000068697	Myoz1	244.8	1.7765	0.521	3.41	0.000655	0.00996	TRUE
ENSMUSG00000027699	Ect2	185.2	1.7729	0.388	4.57	4.77e-06	0.000246	TRUE
ENSMUSG00000040212	Emp3	316.9	1.7688	0.435	4.07	4.76e-05	0.00153	TRUE
ENSMUSG00000005481	Ddx39a	788.4	1.7647	0.321	5.49	4.01e-08	4.2e-06	TRUE
ENSMUSG00000040675	Mthfd1l	108.3	1.7592	0.418	4.21	2.54e-05	0.000963	TRUE
ENSMUSG00000046879	Irgm1	700.3	1.7555	0.295	5.95	2.69e-09	4.07e-07	TRUE
ENSMUSG00000074476	Spc24	121	1.7472	0.559	3.13	0.00177	0.0186	TRUE
ENSMUSG00000028044	Cks1b	325.8	1.7389	0.38	4.58	4.66e-06	0.000241	TRUE
ENSMUSG00000037722	Gnpnat1	237.5	1.7316	0.421	4.11	3.97e-05	0.00134	TRUE
ENSMUSG00000042712	Tceal9	676.9	1.731	0.405	4.28	1.89e-05	0.000756	TRUE
ENSMUSG00000020808	Pimreg	104.2	1.7298	0.401	4.31	1.64e-05	0.000681	TRUE
ENSMUSG00000078920	Ifi47	613.3	1.7276	0.334	5.17	2.34e-07	1.98e-05	TRUE
ENSMUSG00000046909	Tefm	132.8	1.7227	0.56	3.08	0.00209	0.0204	TRUE
ENSMUSG00000023505	Cdca3	420.3	1.7208	0.272	6.32	2.69e-10	5.55e-08	TRUE
ENSMUSG00000054905	Stfa3	218.1	1.7207	0.537	3.21	0.00135	0.0157	TRUE
ENSMUSG00000065037	Rn7sk	432.5	1.7109	0.493	3.47	0.000524	0.00854	TRUE
ENSMUSG00000025289	Prdx4	324.9	1.7066	0.46	3.71	0.000207	0.00452	TRUE
ENSMUSG00000053317	Sec61b	1569.6	1.7048	0.322	5.3	1.16e-07	1.09e-05	TRUE
ENSMUSG00000029322	Plac8	8031.4	1.6974	0.33	5.15	2.63e-07	2.17e-05	TRUE
ENSMUSG00000028614	Ndc1	342.1	1.6967	0.288	5.88	4e-09	5.57e-07	TRUE
ENSMUSG00000060121	Gemin2	151.8	1.6937	0.464	3.65	0.000264	0.00539	TRUE
ENSMUSG00000098973	Mir6236	308.3	1.6925	0.553	3.06	0.00219	0.021	TRUE
ENSMUSG00000096956	Snhg18	180.6	1.6843	0.501	3.36	0.000769	0.011	TRUE
ENSMUSG00000024516	Sec11c	649.1	1.6805	0.407	4.12	3.72e-05	0.00128	TRUE
ENSMUSG00000042462	Dctpp1	461.8	1.6731	0.389	4.3	1.7e-05	0.000695	TRUE
ENSMUSG00000022912	Pros1	227.4	1.6724	0.375	4.46	8.34e-06	0.000398	TRUE
ENSMUSG00000079523	Tmsb10	2430.2	1.6643	0.305	5.46	4.88e-08	5.05e-06	TRUE
ENSMUSG00000029363	Rfc5	647.3	1.6565	0.252	6.56	5.22e-11	1.25e-08	TRUE
ENSMUSG00000005470	Asf1b	205.9	1.6448	0.423	3.88	0.000102	0.00273	TRUE
ENSMUSG00000005413	Hmox1	180.5	1.6437	0.43	3.82	0.000132	0.00328	TRUE
ENSMUSG00000002274	Metrn	638.1	1.6429	0.439	3.74	0.000183	0.00415	TRUE		RPE
ENSMUSG00000019942	Cdk1	349.8	1.6352	0.333	4.91	8.89e-07	6.12e-05	TRUE
ENSMUSG00000030615	Tmem126a	348.9	1.6327	0.426	3.83	0.000128	0.00321	TRUE
ENSMUSG00000028873	Cdca8	331	1.628	0.287	5.66	1.48e-08	1.84e-06	TRUE
ENSMUSG00000031458	Coprs	144.6	1.6277	0.499	3.26	0.00112	0.0139	TRUE
ENSMUSG00000030693	Klk10	383	1.6128	0.396	4.07	4.64e-05	0.0015	TRUE
ENSMUSG00000055811	Cldn17	117.6	1.6093	0.417	3.86	0.000113	0.00296	TRUE
ENSMUSG00000044734	Serpinb1a	1600.1	1.6061	0.23	6.99	2.81e-12	9.58e-10	TRUE
ENSMUSG00000022013	Dnajc15	479.7	1.6034	0.43	3.73	0.000192	0.00429	TRUE
ENSMUSG00000092074	Dynlt1a	420.2	1.6034	0.359	4.47	7.93e-06	0.000384	TRUE
ENSMUSG00000073489	Ifi204	647.1	1.597	0.387	4.13	3.71e-05	0.00128	TRUE
ENSMUSG00000055561	Spink5	829.1	1.596	0.416	3.84	0.000123	0.00315	TRUE
ENSMUSG00000030793	Pycard	2662.7	1.5933	0.335	4.76	1.97e-06	0.00012	TRUE
ENSMUSG00000031283	Chrdl1	160.9	1.5931	0.599	2.66	0.00782	0.0461	TRUE
ENSMUSG00000022797	Tfrc	624.1	1.5908	0.352	4.51	6.33e-06	0.000315	TRUE
ENSMUSG00000001021	S100a3	807.5	1.5879	0.307	5.17	2.29e-07	1.97e-05	TRUE
ENSMUSG00000029430	Ran	5368	1.5855	0.361	4.39	1.13e-05	0.000503	TRUE
ENSMUSG00000025466	Fuom	934.9	1.5852	0.355	4.47	7.82e-06	0.00038	TRUE		RPE
ENSMUSG00000027597	Ahcy	1660.7	1.5839	0.272	5.82	5.82e-09	7.95e-07	TRUE
ENSMUSG00000025511	Tspan4	654.7	1.5833	0.411	3.86	0.000116	0.00302	TRUE
ENSMUSG00000030750	Nsmce1	518.2	1.582	0.347	4.56	5.11e-06	0.000259	TRUE
ENSMUSG00000024810	Il33	496.4	1.5813	0.456	3.47	0.000518	0.00849	TRUE
ENSMUSG00000062619	2310039H08Rik	177	1.5807	0.417	3.79	0.000148	0.00359	TRUE
ENSMUSG00000026433	Rab29	258.2	1.5749	0.334	4.71	2.45e-06	0.000142	TRUE
ENSMUSG00000056209	Npm3	657	1.5644	0.408	3.84	0.000124	0.00315	TRUE
ENSMUSG00000020897	Aurkb	226.5	1.5627	0.347	4.5	6.86e-06	0.000337	TRUE
ENSMUSG00000026622	Nek2	179.2	1.5621	0.356	4.38	1.17e-05	0.000515	TRUE
ENSMUSG00000038507	Parp12	1456.8	1.5616	0.223	7	2.58e-12	9.02e-10	TRUE
ENSMUSG00000061353	Cxcl12	342	1.5609	0.462	3.38	0.000737	0.0108	TRUE
ENSMUSG00000049124	Gm8186	238.1	1.5569	0.448	3.48	0.00051	0.00838	TRUE
ENSMUSG00000056515	Rab31	495	1.5562	0.286	5.45	5.15e-08	5.28e-06	TRUE
ENSMUSG00000020328	Nudcd2	402.8	1.5524	0.396	3.92	8.7e-05	0.00241	TRUE
ENSMUSG00000071528	Atp5md	1305	1.552	0.459	3.38	0.000728	0.0107	TRUE
ENSMUSG00000106106	Rn18s-rs5	463220	1.5508	0.472	3.29	0.00101	0.0131	TRUE
ENSMUSG00000003062	Stard3nl	329.1	1.5507	0.392	3.96	7.51e-05	0.00217	TRUE
ENSMUSG00000073676	Hspe1	1245.5	1.5503	0.374	4.14	3.4e-05	0.00119	TRUE
ENSMUSG00000004268	Emg1	931.5	1.5495	0.348	4.45	8.56e-06	0.000407	TRUE
ENSMUSG00000024208	Uqcc2	1908.5	1.5489	0.384	4.03	5.55e-05	0.00173	TRUE		RPE
ENSMUSG00000019689	Fmc1	258.9	1.5487	0.543	2.85	0.00436	0.0321	TRUE
ENSMUSG00000090946	Ccdc71l	225.9	1.5482	0.309	5.02	5.24e-07	3.93e-05	TRUE
ENSMUSG00000029910	Mad2l1	287	1.5476	0.402	3.85	0.00012	0.0031	TRUE
ENSMUSG00000096727	Psmb9	483.6	1.5455	0.315	4.9	9.51e-07	6.45e-05	TRUE
ENSMUSG00000010358	Ifi35	1396.6	1.5454	0.257	6.02	1.71e-09	2.78e-07	TRUE
ENSMUSG00000042670	Immp1l	1049.7	1.5436	0.402	3.84	0.000124	0.00315	TRUE
ENSMUSG00000078495	Zfp984	140.3	1.5421	0.5	3.09	0.00204	0.0201	TRUE
ENSMUSG00000009281	Rarres2	212.9	1.5284	0.533	2.87	0.00412	0.0309	TRUE
ENSMUSG00000026946	Nmi	637.7	1.5259	0.306	4.98	6.25e-07	4.56e-05	TRUE
ENSMUSG00000005716	Pvalb	732.4	1.525	0.513	2.97	0.00296	0.0253	TRUE
ENSMUSG00000032766	Gng11	385.3	1.5233	0.459	3.32	0.000897	0.0121	TRUE
ENSMUSG00000003617	Cp	893.7	1.5221	0.449	3.39	0.000691	0.0103	TRUE
ENSMUSG00000030050	Gkn1	220	1.5168	0.432	3.51	0.000445	0.00771	TRUE
ENSMUSG00000069874	Irgm2	203	1.5159	0.385	3.94	8.22e-05	0.00232	TRUE
ENSMUSG00000026683	Nuf2	147	1.5131	0.324	4.67	3.04e-06	0.000169	TRUE
ENSMUSG00000071451	Psmg4	207.3	1.5122	0.499	3.03	0.00243	0.0223	TRUE
ENSMUSG00000091957	Rps2-ps10	486.5	1.5114	0.462	3.27	0.00107	0.0135	TRUE
ENSMUSG00000032965	Ift57	297.5	1.511	0.514	2.94	0.00328	0.0269	TRUE
ENSMUSG00000029632	Ndufa4	7401.6	1.5079	0.322	4.68	2.89e-06	0.000162	TRUE		RPE
ENSMUSG00000018449	Rpain	110.1	1.5036	0.525	2.87	0.00416	0.0312	TRUE
ENSMUSG00000030672	Mylpf	1370.3	1.5012	0.542	2.77	0.00562	0.0378	TRUE
ENSMUSG00000029798	Herc6	255.4	1.501	0.391	3.84	0.000122	0.00314	TRUE
ENSMUSG00000038607	Gng10	496.7	1.4979	0.414	3.62	0.0003	0.00584	TRUE
ENSMUSG00000001039	B9d1	139.8	1.4958	0.474	3.16	0.0016	0.0176	TRUE
ENSMUSG00000055200	Sertad3	179	1.4926	0.378	3.95	7.77e-05	0.00222	TRUE
ENSMUSG00000027800	Tm4sf1	341.7	1.492	0.475	3.14	0.0017	0.0181	TRUE
ENSMUSG00000034595	Ppp1r18	199.1	1.4887	0.337	4.42	9.88e-06	0.000453	TRUE
ENSMUSG00000038736	Nudcd1	231.1	1.4882	0.323	4.6	4.21e-06	0.000221	TRUE
ENSMUSG00000012483	Rpa3	160	1.4879	0.555	2.68	0.00731	0.0442	TRUE
ENSMUSG00000062797	Hikeshi	463.7	1.484	0.369	4.02	5.72e-05	0.00178	TRUE
ENSMUSG00000090553	Snrpe	931.1	1.4833	0.396	3.74	0.00018	0.00413	TRUE
ENSMUSG00000024165	Jpt2	1191.5	1.4809	0.274	5.4	6.77e-08	6.8e-06	TRUE
ENSMUSG00000026097	Ormdl1	365.5	1.4781	0.407	3.63	0.000285	0.00567	TRUE
ENSMUSG00000030291	Med21	388.9	1.4752	0.392	3.76	0.000169	0.00395	TRUE
ENSMUSG00000022978	Mis18a	147.2	1.4679	0.461	3.18	0.00146	0.0166	TRUE
ENSMUSG00000030792	Dkkl1	100.9	1.4667	0.438	3.35	0.000807	0.0113	TRUE
ENSMUSG00000073421	H2-Ab1	290.3	1.4623	0.417	3.51	0.000448	0.00771	TRUE
ENSMUSG00000096472	Cdkn2d	241.6	1.4615	0.389	3.76	0.000173	0.00399	TRUE
ENSMUSG00000032014	Oaf	211.2	1.4609	0.485	3.01	0.00262	0.0234	TRUE
ENSMUSG00000023905	Tnfrsf12a	312.9	1.4594	0.445	3.28	0.00103	0.0132	TRUE
ENSMUSG00000038552	Fndc4	273	1.4561	0.531	2.74	0.00608	0.0396	TRUE
ENSMUSG00000097971	Gm26917	1347.2	1.4444	0.256	5.64	1.69e-08	2.04e-06	TRUE
ENSMUSG00000021707	Dhfr	207.5	1.4416	0.385	3.74	0.000183	0.00415	TRUE
ENSMUSG00000008540	Mgst1	1101.9	1.4399	0.443	3.25	0.00115	0.0142	TRUE
ENSMUSG00000071561	Cstdc5	13563.2	1.438	0.293	4.91	8.98e-07	6.16e-05	TRUE
ENSMUSG00000089847	Timm10b	367.9	1.4348	0.403	3.56	0.000375	0.00679	TRUE
ENSMUSG00000044894	Uqcrq	1821.3	1.432	0.363	3.95	7.92e-05	0.00226	TRUE		RPE
ENSMUSG00000049932	H2ax	547.8	1.4314	0.275	5.2	2e-07	1.74e-05	TRUE
ENSMUSG00000032369	Plscr1	554.9	1.4297	0.329	4.35	1.37e-05	0.000593	TRUE
ENSMUSG00000003824	Syce2	134.9	1.4281	0.38	3.76	0.000171	0.00396	TRUE
ENSMUSG00000055963	Triqk	115.8	1.425	0.522	2.73	0.0063	0.0404	TRUE
ENSMUSG00000071014	Ndufb6	763.4	1.423	0.386	3.68	0.000232	0.0049	TRUE
ENSMUSG00000034317	Trim59	199.7	1.421	0.395	3.6	0.000323	0.00615	TRUE
ENSMUSG00000006398	Cdc20	382.4	1.4204	0.34	4.17	3e-05	0.00109	TRUE
ENSMUSG00000041084	Ostc	1864.7	1.4182	0.357	3.97	7.1e-05	0.0021	TRUE
ENSMUSG00000029446	Psph	259.6	1.4152	0.371	3.82	0.000135	0.00334	TRUE
ENSMUSG00000057278	Snrpg	617.5	1.4138	0.424	3.33	0.000865	0.0118	TRUE
ENSMUSG00000092203	1110038B12Rik	103.6	1.413	0.421	3.36	0.000792	0.0112	TRUE
ENSMUSG00000036513	Commd2	524.6	1.4096	0.351	4.01	6.04e-05	0.00185	TRUE
ENSMUSG00000032085	Tagln	1684.4	1.4016	0.501	2.8	0.00514	0.0358	TRUE
ENSMUSG00000036960	Clca2	230.5	1.3972	0.353	3.96	7.61e-05	0.00218	TRUE
ENSMUSG00000006418	Rnf114	2773.4	1.3848	0.249	5.56	2.62e-08	2.93e-06	TRUE
ENSMUSG00000021477	Ctsl	18125.7	1.3826	0.215	6.42	1.38e-10	3.01e-08	TRUE
ENSMUSG00000063787	Chchd1	606.5	1.3826	0.412	3.36	0.000788	0.0112	TRUE	RPE
ENSMUSG00000035202	Lars2	162122	1.3822	0.458	3.02	0.00254	0.023	TRUE
ENSMUSG00000037072	Selenof	5363	1.374	0.354	3.88	0.000103	0.00275	TRUE
ENSMUSG00000002297	Dbf4	100.3	1.3718	0.418	3.28	0.00102	0.0132	TRUE
ENSMUSG00000026547	Tagln2	2957	1.3713	0.263	5.22	1.75e-07	1.55e-05	TRUE
ENSMUSG00000020267	Hint1	3031.6	1.3665	0.386	3.54	0.000403	0.00715	TRUE
ENSMUSG00000005410	Mcm5	722.8	1.3665	0.23	5.94	2.79e-09	4.18e-07	TRUE
ENSMUSG00000042305	Tmem183a	1251.3	1.3651	0.258	5.28	1.27e-07	1.16e-05	TRUE
ENSMUSG00000060147	Serpinb6a	1468.9	1.364	0.275	4.96	7.22e-07	5.13e-05	TRUE
ENSMUSG00000091845	Rpl36-ps12	133	1.3607	0.504	2.7	0.0069	0.0429	TRUE
ENSMUSG00000024925	Rnaseh2c	198.4	1.36	0.364	3.73	0.000189	0.00425	TRUE
ENSMUSG00000027331	Knstrn	267	1.3582	0.296	4.59	4.33e-06	0.000226	TRUE
ENSMUSG00000042312	S100a13	304.5	1.3559	0.403	3.37	0.00076	0.0109	TRUE
ENSMUSG00000030037	Mrpl53	398.7	1.3558	0.4	3.39	0.000697	0.0104	TRUE
ENSMUSG00000020477	Mrps24	696.3	1.3556	0.391	3.47	0.000524	0.00854	TRUE
ENSMUSG00000028643	Svbp	420.3	1.3526	0.316	4.28	1.86e-05	0.000749	TRUE
ENSMUSG00000028549	Itgb3bp	114.3	1.3517	0.438	3.08	0.00205	0.0202	TRUE
ENSMUSG00000002477	Snrpd1	667	1.3508	0.412	3.28	0.00104	0.0133	TRUE
ENSMUSG00000032459	Mrps22	137.7	1.3501	0.409	3.3	0.000957	0.0126	TRUE
ENSMUSG00000106918	Mrpl33	488.9	1.3469	0.381	3.54	0.000401	0.00712	TRUE
ENSMUSG00000044533	Rps2	37505.8	1.3459	0.321	4.2	2.69e-05	0.00101	TRUE
ENSMUSG00000083380	Ndufb4c	545	1.3436	0.427	3.15	0.00163	0.0178	TRUE
ENSMUSG00000028108	Ecm1	3064.5	1.3429	0.424	3.17	0.00152	0.017	TRUE
ENSMUSG00000034192	Lsm3	527.7	1.3414	0.393	3.42	0.000632	0.00972	TRUE
ENSMUSG00000025157	Zdhhc16	390.4	1.3406	0.335	4	6.26e-05	0.00189	TRUE
ENSMUSG00000039016	Timm8b	1074.3	1.337	0.407	3.29	0.00101	0.0131	TRUE		RPE
ENSMUSG00000035505	Cox18	122.2	1.3365	0.444	3.01	0.00263	0.0234	TRUE
ENSMUSG00000029659	Medag	145.3	1.3359	0.393	3.4	0.000676	0.0102	TRUE
ENSMUSG00000036781	Rps27l	1694.1	1.3341	0.392	3.41	0.000662	0.0101	TRUE
ENSMUSG00000056144	Trim34a	354.9	1.334	0.374	3.56	0.000368	0.00671	TRUE
ENSMUSG00000030978	Rrm1	1161.3	1.3322	0.207	6.43	1.24e-10	2.83e-08	TRUE
ENSMUSG00000022842	Ece2	212.6	1.3277	0.459	2.89	0.00382	0.0295	TRUE
ENSMUSG00000013822	Elof1	1598.4	1.3223	0.312	4.23	2.3e-05	0.000883	TRUE
ENSMUSG00000054196	Cthrc1	181.5	1.3151	0.446	2.95	0.00318	0.0265	TRUE
ENSMUSG00000040767	Snrnp25	327.3	1.3106	0.404	3.25	0.00117	0.0144	TRUE
ENSMUSG00000029521	Chek2	153.6	1.3066	0.329	3.97	7.22e-05	0.00212	TRUE
ENSMUSG00000040824	Snrpd2	1660.5	1.3057	0.32	4.08	4.58e-05	0.00148	TRUE
ENSMUSG00000022370	Mrpl13	753.7	1.3052	0.354	3.69	0.000227	0.00485	TRUE
ENSMUSG00000015289	Lage3	655.5	1.3039	0.326	4	6.35e-05	0.00191	TRUE
ENSMUSG00000031821	Gins2	338.4	1.3033	0.292	4.47	7.96e-06	0.000384	TRUE
ENSMUSG00000024800	Rpp30	120.9	1.3015	0.411	3.16	0.00156	0.0173	TRUE
ENSMUSG00000031897	Psmb10	718.4	1.3011	0.26	5	5.75e-07	4.22e-05	TRUE
ENSMUSG00000001056	Nhp2	1210.3	1.3003	0.342	3.8	0.000142	0.00348	TRUE
ENSMUSG00000025283	Sat1	3777.2	1.3	0.302	4.3	1.67e-05	0.000688	TRUE
ENSMUSG00000063445	Nmral1	159.5	1.3	0.407	3.2	0.00139	0.016	TRUE
ENSMUSG00000040034	Nup43	134	1.2967	0.487	2.66	0.00777	0.046	TRUE
ENSMUSG00000037601	Nme1	1216.2	1.2963	0.347	3.73	0.000188	0.00424	TRUE		RPE
ENSMUSG00000042901	Aida	1179.9	1.2959	0.265	4.89	1.02e-06	6.79e-05	TRUE
ENSMUSG00000043091	Tuba1c	5317.2	1.2942	0.23	5.62	1.96e-08	2.28e-06	TRUE
ENSMUSG00000004945	Tmem242	1014.9	1.2941	0.371	3.49	0.000488	0.00816	TRUE
ENSMUSG00000020464	Pnpt1	155.8	1.2918	0.329	3.93	8.51e-05	0.00238	TRUE
ENSMUSG00000063767	S100a7a	521.7	1.2889	0.415	3.11	0.00189	0.0193	TRUE
ENSMUSG00000027306	Nusap1	224.8	1.2874	0.313	4.11	3.88e-05	0.00131	TRUE
ENSMUSG00000031197	Vbp1	842.6	1.2845	0.332	3.87	0.000108	0.00285	TRUE
ENSMUSG00000021996	Esd	2281.4	1.2834	0.318	4.04	5.36e-05	0.00168	TRUE
ENSMUSG00000105987	AI506816	478.4	1.2816	0.322	3.98	6.77e-05	0.00201	TRUE
ENSMUSG00000079659	Tmem243	182.4	1.2761	0.465	2.74	0.0061	0.0397	TRUE
ENSMUSG00000026104	Stat1	1040.9	1.2738	0.242	5.25	1.49e-07	1.33e-05	TRUE
ENSMUSG00000020857	Nme2	4845	1.2731	0.354	3.6	0.000322	0.00615	TRUE
ENSMUSG00000029581	Fscn1	589.5	1.2707	0.371	3.43	0.000604	0.00945	TRUE
ENSMUSG00000027499	Pkia	306.2	1.2707	0.426	2.98	0.00286	0.0247	TRUE
ENSMUSG00000070713	Hmgn2-ps	114.9	1.2667	0.451	2.81	0.00498	0.035	TRUE
ENSMUSG00000064023	Klk8	101.6	1.266	0.428	2.96	0.00308	0.026	TRUE
ENSMUSG00000078812	Eif5a	14394.1	1.2656	0.292	4.33	1.47e-05	0.000623	TRUE
ENSMUSG00000067370	B3galt4	104.3	1.2656	0.373	3.4	0.000683	0.0103	TRUE
ENSMUSG00000027555	Car13	405.5	1.2619	0.38	3.32	0.000912	0.0122	TRUE
ENSMUSG00000032026	Rexo2	780.7	1.2615	0.318	3.97	7.12e-05	0.0021	TRUE
ENSMUSG00000041353	Tmem29	204	1.2592	0.392	3.22	0.0013	0.0153	TRUE
ENSMUSG00000051147	Nat2	203.7	1.2588	0.386	3.26	0.00112	0.014	TRUE
ENSMUSG00000002728	Naa20	1025	1.2586	0.324	3.89	0.000101	0.00271	TRUE
ENSMUSG00000059278	Naa38	594.2	1.2531	0.351	3.57	0.000353	0.00648	TRUE
ENSMUSG00000091228	Gm20390	1167.3	1.2514	0.291	4.31	1.67e-05	0.000687	TRUE
ENSMUSG00000031167	Rbm3	7059.2	1.251	0.349	3.58	0.000342	0.00638	TRUE
ENSMUSG00000040658	Dnph1	214.2	1.2489	0.309	4.04	5.37e-05	0.00168	TRUE
ENSMUSG00000012429	Mplkip	107.4	1.2485	0.436	2.86	0.00419	0.0313	TRUE
ENSMUSG00000032381	Ciao2a	1011.5	1.2472	0.386	3.23	0.00123	0.0147	TRUE
ENSMUSG00000096255	Dynlt1b	1273	1.2468	0.311	4.01	6.05e-05	0.00185	TRUE
ENSMUSG00000011179	Odc1	11150.2	1.2449	0.287	4.34	1.42e-05	0.000608	TRUE
ENSMUSG00000028218	Cibar1	357.2	1.2444	0.374	3.33	0.000872	0.0119	TRUE
ENSMUSG00000025059	Gk	1701.6	1.242	0.247	5.02	5.12e-07	3.86e-05	TRUE
ENSMUSG00000078713	Tomm5	704.2	1.2407	0.395	3.14	0.00167	0.018	TRUE
ENSMUSG00000020219	Timm13	1390.1	1.2401	0.304	4.08	4.54e-05	0.00148	TRUE
ENSMUSG00000001525	Tubb5	7151.8	1.2387	0.194	6.37	1.86e-10	3.91e-08	TRUE
ENSMUSG00000037465	Klf10	372.1	1.2382	0.292	4.24	2.19e-05	0.000856	TRUE
ENSMUSG00000025962	Fastkd2	136.1	1.2379	0.34	3.64	0.000275	0.00554	TRUE
ENSMUSG00000070394	Tmem256	839.8	1.2375	0.447	2.77	0.00565	0.0379	TRUE		RPE
ENSMUSG00000024145	Pigf	234.9	1.2375	0.452	2.74	0.00613	0.0398	TRUE
ENSMUSG00000033543	Gtf2a2	427.6	1.236	0.411	3.01	0.00266	0.0236	TRUE
ENSMUSG00000030966	Trim21	203.6	1.2359	0.366	3.38	0.000728	0.0107	TRUE
ENSMUSG00000049439	Cyp20a1	148.4	1.2353	0.399	3.1	0.00196	0.0196	TRUE	RPE
ENSMUSG00000036887	C1qa	325.5	1.2344	0.423	2.92	0.00352	0.0282	TRUE
ENSMUSG00000063229	Ldha	14497.7	1.232	0.278	4.42	9.66e-06	0.000445	TRUE
ENSMUSG00000028757	Ddost	3568.1	1.2315	0.22	5.59	2.24e-08	2.55e-06	TRUE
ENSMUSG00000035171	1110059E24Rik	883.7	1.2314	0.279	4.41	1.01e-05	0.000461	TRUE
ENSMUSG00000049882	Vcpkmt	119.8	1.2312	0.399	3.09	0.00202	0.02	TRUE
ENSMUSG00000035351	Nup37	122.1	1.2301	0.425	2.9	0.00378	0.0293	TRUE
ENSMUSG00000036777	Anln	423.2	1.2291	0.349	3.52	0.000426	0.00745	TRUE
ENSMUSG00000027330	Cdc25b	337.4	1.2291	0.244	5.04	4.76e-07	3.65e-05	TRUE
ENSMUSG00000064358	mt-Co3	43669.5	1.2284	0.434	2.83	0.00465	0.0335	TRUE
ENSMUSG00000075706	Gpx4	13803.9	1.227	0.407	3.01	0.00259	0.0233	TRUE		RPE
ENSMUSG00000062867	Impdh2	2405.4	1.227	0.285	4.3	1.71e-05	0.000698	TRUE
ENSMUSG00000026999	Nup35	355.2	1.2242	0.335	3.65	0.00026	0.00534	TRUE
ENSMUSG00000000581	C1d	715	1.2209	0.365	3.35	0.000811	0.0113	TRUE
ENSMUSG00000003549	Ercc1	270.8	1.2208	0.298	4.1	4.14e-05	0.00138	TRUE
ENSMUSG00000021951	Eef1akmt1	313.4	1.2201	0.349	3.5	0.000472	0.00797	TRUE
ENSMUSG00000070284	Gmppb	401	1.2184	0.23	5.3	1.14e-07	1.08e-05	TRUE
ENSMUSG00000012422	Tmem167	849.7	1.2179	0.326	3.74	0.000188	0.00424	TRUE
ENSMUSG00000037894	H2az1	5508.1	1.2169	0.326	3.74	0.000188	0.00424	TRUE
ENSMUSG00000047104	Pbp2	561.8	1.2161	0.29	4.19	2.77e-05	0.00102	TRUE
ENSMUSG00000033467	Crlf2	107.3	1.2141	0.379	3.2	0.00135	0.0157	TRUE
ENSMUSG00000018821	Avpi1	2111	1.2136	0.302	4.02	5.91e-05	0.00183	TRUE
ENSMUSG00000029730	Mcm7	669.9	1.2121	0.226	5.37	8.07e-08	7.98e-06	TRUE
ENSMUSG00000064339	mt-Rnr2	10876.6	1.212	0.46	2.64	0.00841	0.0485	TRUE
ENSMUSG00000013701	Timm23	2199.4	1.2117	0.335	3.62	0.000297	0.00581	TRUE
ENSMUSG00000031570	Plpp5	159.2	1.2115	0.328	3.69	0.000221	0.00474	TRUE
ENSMUSG00000029815	Malsu1	149.3	1.211	0.452	2.68	0.00737	0.0443	TRUE
ENSMUSG00000026411	Tmem9	1361.7	1.2099	0.361	3.35	0.000811	0.0113	TRUE
ENSMUSG00000087260	Lamtor5	815.9	1.2077	0.337	3.59	0.000335	0.00628	TRUE
ENSMUSG00000035293	G2e3	118.8	1.2054	0.398	3.03	0.00244	0.0224	TRUE
ENSMUSG00000064326	Siva1	388.4	1.205	0.364	3.31	0.00093	0.0124	TRUE
ENSMUSG00000021361	Tmem14c	1598.5	1.2049	0.331	3.64	0.000271	0.00549	TRUE
ENSMUSG00000044408	Sptssa	1127	1.2014	0.362	3.32	0.000899	0.0121	TRUE
ENSMUSG00000021252	Erg28	1039.6	1.1993	0.304	3.94	8.11e-05	0.00229	TRUE
ENSMUSG00000055401	Fbxo6	916.5	1.1977	0.266	4.51	6.53e-06	0.000322	TRUE
ENSMUSG00000049960	Mrps16	570.5	1.1956	0.38	3.14	0.00167	0.018	TRUE
ENSMUSG00000025204	Ndufb8	2534.2	1.1946	0.382	3.13	0.00175	0.0184	TRUE
ENSMUSG00000029089	5730480H06Rik	110.3	1.1939	0.437	2.73	0.00632	0.0404	TRUE
ENSMUSG00000020407	Upp1	1763.5	1.1938	0.253	4.72	2.41e-06	0.000141	TRUE
ENSMUSG00000020386	Sar1b	1109.4	1.1938	0.358	3.33	0.000868	0.0118	TRUE
ENSMUSG00000037313	Tacc3	236.8	1.1922	0.33	3.62	0.000297	0.00581	TRUE
ENSMUSG00000024799	Tm7sf2	945	1.1895	0.253	4.69	2.7e-06	0.000153	TRUE
ENSMUSG00000035142	Nubpl	184.1	1.1882	0.326	3.65	0.000262	0.00536	TRUE
ENSMUSG00000073705	Cenps	185	1.1878	0.379	3.14	0.00172	0.0182	TRUE
ENSMUSG00000014243	Zswim7	113.8	1.1854	0.415	2.85	0.00432	0.0319	TRUE
ENSMUSG00000060538	Tmem219	377.8	1.1844	0.347	3.41	0.00065	0.00991	TRUE
ENSMUSG00000023074	Mospd1	214	1.1837	0.305	3.88	0.000105	0.00278	TRUE
ENSMUSG00000078348	Sf3b5	571.2	1.1835	0.305	3.89	0.000102	0.00272	TRUE
ENSMUSG00000021496	Pcbd2	398.7	1.1826	0.34	3.47	0.000514	0.00843	TRUE
ENSMUSG00000021760	Gpx8	553.1	1.1759	0.333	3.53	0.000416	0.00731	TRUE
ENSMUSG00000022503	Nubp1	643.4	1.1747	0.296	3.97	7.21e-05	0.00212	TRUE
ENSMUSG00000028312	Smc2	121.5	1.1745	0.293	4.01	5.99e-05	0.00185	TRUE
ENSMUSG00000071172	Srsf3	3551.9	1.1732	0.298	3.93	8.36e-05	0.00235	TRUE
ENSMUSG00000002661	Alkbh7	288.2	1.1705	0.377	3.1	0.00192	0.0195	TRUE
ENSMUSG00000053522	Lgals7	844.3	1.1701	0.355	3.29	0.000994	0.013	TRUE
ENSMUSG00000024066	Xdh	780.1	1.1696	0.357	3.27	0.00106	0.0135	TRUE
ENSMUSG00000006315	Tmem147	1290.7	1.1671	0.397	2.94	0.00325	0.0268	TRUE
ENSMUSG00000029022	Miip	126.5	1.1666	0.383	3.04	0.00234	0.0218	TRUE
ENSMUSG00000055723	Rras2	977.3	1.1665	0.218	5.36	8.35e-08	8.08e-06	TRUE
ENSMUSG00000039345	Mettl22	113.8	1.1654	0.42	2.77	0.00556	0.0376	TRUE
ENSMUSG00000093674	Rpl41	25905.6	1.1652	0.381	3.06	0.00223	0.0212	TRUE
ENSMUSG00000022500	Litaf	969	1.1634	0.209	5.56	2.71e-08	2.98e-06	TRUE
ENSMUSG00000027203	Dut	441.5	1.1634	0.356	3.27	0.00109	0.0137	TRUE
ENSMUSG00000020308	Tpgs1	241.1	1.1632	0.353	3.29	0.000986	0.0129	TRUE
ENSMUSG00000027808	Serp1	3187.3	1.1601	0.311	3.73	0.000194	0.00429	TRUE
ENSMUSG00000021131	Erh	1700	1.16	0.319	3.64	0.000278	0.00557	TRUE
ENSMUSG00000028898	Trnau1ap	689.3	1.1599	0.336	3.45	0.000554	0.00891	TRUE
ENSMUSG00000024338	Psmb8	1966.8	1.159	0.261	4.45	8.64e-06	0.000409	TRUE
ENSMUSG00000027364	Usp50	239.1	1.1576	0.433	2.67	0.00748	0.0448	TRUE
ENSMUSG00000029390	Tmed2	6265.5	1.1557	0.323	3.58	0.000346	0.00641	TRUE
ENSMUSG00000025935	Tram1	2127.5	1.155	0.288	4.01	6.13e-05	0.00186	TRUE
ENSMUSG00000021461	Fancc	140.6	1.1539	0.404	2.86	0.00429	0.0317	TRUE
ENSMUSG00000024146	Cript	883.7	1.1535	0.327	3.53	0.000415	0.00731	TRUE
ENSMUSG00000064373	Selenop	2240.8	1.1533	0.384	3	0.00266	0.0236	TRUE
ENSMUSG00000020649	Rrm2	498	1.1532	0.304	3.79	0.00015	0.00361	TRUE
ENSMUSG00000031628	Casp3	176.5	1.1517	0.431	2.67	0.00751	0.0449	TRUE
ENSMUSG00000062116	Zfp954	281.5	1.1514	0.284	4.06	4.98e-05	0.00158	TRUE
ENSMUSG00000054408	Spcs3	1369.1	1.1509	0.309	3.73	0.000193	0.00429	TRUE
ENSMUSG00000024018	Ccdc167	119.3	1.1496	0.426	2.7	0.00692	0.0429	TRUE
ENSMUSG00000042737	Dpm3	381.2	1.1491	0.377	3.05	0.0023	0.0216	TRUE
ENSMUSG00000027166	Dnajc24	413.1	1.1479	0.357	3.22	0.0013	0.0153	TRUE
ENSMUSG00000064215	Ifi27	1586.3	1.147	0.294	3.9	9.52e-05	0.00259	TRUE
ENSMUSG00000000295	Hddc2	238.5	1.1463	0.34	3.37	0.000759	0.0109	TRUE
ENSMUSG00000027714	Exosc9	370.5	1.144	0.332	3.44	0.000579	0.00915	TRUE
ENSMUSG00000014856	Tmem208	457.3	1.1436	0.4	2.86	0.00429	0.0317	TRUE
ENSMUSG00000052298	Cdc42se2	753.2	1.1403	0.25	4.56	5.16e-06	0.00026	TRUE
ENSMUSG00000040084	Bub1b	223.6	1.1391	0.317	3.6	0.000323	0.00615	TRUE
ENSMUSG00000064337	mt-Rnr1	6045.6	1.1369	0.399	2.85	0.00435	0.0321	TRUE
ENSMUSG00000015932	Dstn	16770.3	1.1356	0.274	4.15	3.35e-05	0.00117	TRUE
ENSMUSG00000023918	Adgrf4	1170.7	1.1342	0.237	4.79	1.66e-06	0.000102	TRUE
ENSMUSG00000073616	Cops9	1102.8	1.134	0.4	2.84	0.00458	0.0331	TRUE
ENSMUSG00000039043	Arpin	504.5	1.1332	0.246	4.6	4.14e-06	0.000218	TRUE
ENSMUSG00000002416	Ndufb2	770.1	1.1316	0.414	2.73	0.00632	0.0404	TRUE		RPE
ENSMUSG00000070372	Capza1	3727.7	1.1299	0.221	5.11	3.2e-07	2.62e-05	TRUE
ENSMUSG00000000171	Sdhd	2047.4	1.1295	0.32	3.53	0.000416	0.00731	TRUE
ENSMUSG00000021591	Glrx	533.1	1.1293	0.27	4.18	2.96e-05	0.00108	TRUE
ENSMUSG00000044103	Il36g	366.3	1.1289	0.358	3.15	0.00164	0.0178	TRUE
ENSMUSG00000032002	Dcun1d5	587.9	1.1261	0.372	3.03	0.00245	0.0225	TRUE
ENSMUSG00000024889	Rce1	427.3	1.1261	0.284	3.96	7.44e-05	0.00216	TRUE
ENSMUSG00000020513	Tubd1	132.2	1.1258	0.413	2.73	0.00638	0.0406	TRUE
ENSMUSG00000004885	Crabp2	116.7	1.1255	0.375	3	0.00269	0.0238	TRUE
ENSMUSG00000057497	Fam136a	455	1.1235	0.32	3.51	0.000456	0.00779	TRUE
ENSMUSG00000052681	Rap1b	2637.1	1.1229	0.294	3.83	0.000131	0.00326	TRUE
ENSMUSG00000029821	Gsdme	159.2	1.1229	0.42	2.67	0.00754	0.0451	TRUE
ENSMUSG00000003038	Hmgn2	4154	1.1227	0.284	3.96	7.59e-05	0.00218	TRUE
ENSMUSG00000041736	Tspo	2562.5	1.1219	0.326	3.45	0.000568	0.00905	TRUE		RPE
ENSMUSG00000016252	Atp5e	4087.1	1.1203	0.417	2.69	0.00722	0.0438	TRUE
ENSMUSG00000007589	Tinf2	263.2	1.1202	0.367	3.06	0.00224	0.0212	TRUE
ENSMUSG00000010607	Pigyl	305	1.1189	0.358	3.12	0.00178	0.0186	TRUE
ENSMUSG00000017778	Cox7c	1932.7	1.118	0.388	2.88	0.00398	0.0303	TRUE		RPE
ENSMUSG00000079427	Mthfsl	125.5	1.1166	0.405	2.76	0.00578	0.0385	TRUE
ENSMUSG00000032757	Bet1	353	1.1161	0.383	2.91	0.00359	0.0285	TRUE
ENSMUSG00000003423	Pih1d1	510.4	1.1157	0.306	3.65	0.000261	0.00534	TRUE
ENSMUSG00000022193	Psmb5	2130.1	1.1147	0.32	3.49	0.000488	0.00816	TRUE
ENSMUSG00000027637	Rab5if	932.4	1.1147	0.325	3.42	0.000615	0.00957	TRUE
ENSMUSG00000039217	Il18	712.6	1.1145	0.337	3.31	0.000928	0.0124	TRUE
ENSMUSG00000062070	Pgk1	6357.9	1.1138	0.249	4.47	7.69e-06	0.000375	TRUE
ENSMUSG00000041737	Tmem45b	136.6	1.1126	0.336	3.31	0.000944	0.0125	TRUE
ENSMUSG00000022184	Fbxo4	297.8	1.1117	0.293	3.79	0.00015	0.00361	TRUE
ENSMUSG00000035227	Spcs2	2542.3	1.1085	0.283	3.91	9.1e-05	0.00249	TRUE	RPE
ENSMUSG00000020921	Tmem101	280.8	1.1077	0.267	4.15	3.32e-05	0.00117	TRUE
ENSMUSG00000057789	Bak1	1306.6	1.1067	0.25	4.43	9.32e-06	0.000432	TRUE
ENSMUSG00000050856	Atp5k	1631.3	1.1065	0.389	2.84	0.00449	0.0328	TRUE		RPE
ENSMUSG00000037190	Cyb561d2	296.6	1.1055	0.331	3.34	0.000831	0.0115	TRUE
ENSMUSG00000022146	Osmr	1662.1	1.1052	0.246	4.5	6.91e-06	0.000338	TRUE
ENSMUSG00000027323	Rad51	198.7	1.1052	0.316	3.5	0.000466	0.00791	TRUE
ENSMUSG00000036594	H2-Aa	421.5	1.104	0.404	2.73	0.00633	0.0404	TRUE
ENSMUSG00000026088	Mitd1	266.7	1.1032	0.318	3.47	0.000522	0.00854	TRUE
ENSMUSG00000057137	Tmem140	154	1.1023	0.388	2.84	0.00447	0.0327	TRUE
ENSMUSG00000005054	Cstb	3866.7	1.1011	0.292	3.77	0.000166	0.00389	TRUE	RPE
ENSMUSG00000003438	Timm50	712.4	1.1008	0.304	3.62	0.000299	0.00583	TRUE
ENSMUSG00000033379	Atp6v0b	3135.8	1.1003	0.357	3.08	0.00206	0.0202	TRUE		RPE
ENSMUSG00000039886	Tmem120a	727	1.0995	0.292	3.77	0.000165	0.00387	TRUE
ENSMUSG00000079197	Psme2	3369.3	1.0989	0.288	3.82	0.000135	0.00333	TRUE
ENSMUSG00000076437	Selenoh	380.8	1.0989	0.346	3.18	0.00149	0.0168	TRUE
ENSMUSG00000023939	Mrpl14	838.3	1.0968	0.32	3.43	0.000615	0.00957	TRUE
ENSMUSG00000018171	Vmp1	1573.3	1.0933	0.287	3.81	0.000137	0.00337	TRUE
ENSMUSG00000035215	Lsm7	360.3	1.092	0.387	2.82	0.00483	0.0343	TRUE
ENSMUSG00000020326	Ccng1	2059	1.0911	0.265	4.12	3.74e-05	0.00128	TRUE
ENSMUSG00000069808	Tlcd3a	696.9	1.0903	0.265	4.12	3.83e-05	0.0013	TRUE
ENSMUSG00000026728	Vim	2756.2	1.0896	0.276	3.95	7.95e-05	0.00226	TRUE
ENSMUSG00000014956	Ppp1cb	5774.8	1.0889	0.329	3.31	0.000927	0.0124	TRUE
ENSMUSG00000006205	Htra1	781	1.086	0.301	3.61	0.000309	0.00597	TRUE
ENSMUSG00000057092	Fxyd3	3181	1.0848	0.283	3.83	0.000127	0.00319	TRUE
ENSMUSG00000035268	Pkig	575.9	1.083	0.364	2.98	0.00293	0.0251	TRUE
ENSMUSG00000060143	Gm10076	4193.2	1.0828	0.355	3.05	0.00229	0.0215	TRUE
ENSMUSG00000020457	Drg1	1222.7	1.082	0.257	4.21	2.57e-05	0.000971	TRUE
ENSMUSG00000016833	Mrps18c	471.6	1.0814	0.37	2.92	0.00346	0.0278	TRUE
ENSMUSG00000045934	Mtmr11	216.5	1.08	0.321	3.37	0.000761	0.0109	TRUE
ENSMUSG00000014633	Cmc2	174	1.0795	0.301	3.59	0.000331	0.00623	TRUE
ENSMUSG00000028249	Sdcbp	4262.9	1.0768	0.258	4.17	3.05e-05	0.0011	TRUE
ENSMUSG00000056394	Lig1	391.5	1.0765	0.177	6.08	1.19e-09	2.01e-07	TRUE
ENSMUSG00000005779	Psmb4	3296	1.0764	0.317	3.39	0.000687	0.0103	TRUE
ENSMUSG00000058704	Memo1	853.6	1.0761	0.341	3.16	0.00159	0.0175	TRUE
ENSMUSG00000021967	Mrpl57	263.6	1.0741	0.394	2.73	0.00634	0.0404	TRUE
ENSMUSG00000005674	Tomm40l	632.6	1.074	0.31	3.47	0.000524	0.00854	TRUE
ENSMUSG00000042660	Wdr55	187.9	1.0739	0.329	3.26	0.00111	0.0139	TRUE
ENSMUSG00000019579	Mydgf	1028.3	1.0732	0.29	3.7	0.000214	0.00463	TRUE
ENSMUSG00000062753	AI413582	391.9	1.0724	0.358	3	0.00274	0.0241	TRUE
ENSMUSG00000015247	Nipsnap3b	469.8	1.0707	0.331	3.24	0.00121	0.0145	TRUE
ENSMUSG00000031827	Cotl1	4395.5	1.0699	0.241	4.44	8.98e-06	0.000421	TRUE
ENSMUSG00000027001	Dusp19	150.1	1.0684	0.383	2.79	0.00529	0.0365	TRUE
ENSMUSG00000031388	Naa10	674.6	1.0681	0.306	3.49	0.000491	0.00817	TRUE
ENSMUSG00000073435	Nme3	282.4	1.068	0.394	2.71	0.00666	0.0419	TRUE
ENSMUSG00000101111	Gm28437	70218.7	1.0674	0.389	2.75	0.00602	0.0394	TRUE
ENSMUSG00000038622	Med30	253.3	1.0673	0.357	2.99	0.00282	0.0245	TRUE
ENSMUSG00000032330	Cox7a2	2383.5	1.0662	0.353	3.02	0.00254	0.023	TRUE		RPE
ENSMUSG00000026511	Srp9	1543.8	1.0649	0.325	3.28	0.00103	0.0133	TRUE
ENSMUSG00000030104	Edem1	1050.3	1.0642	0.198	5.38	7.3e-08	7.27e-06	TRUE
ENSMUSG00000040385	Ppp1ca	8590.9	1.0639	0.291	3.66	0.000254	0.00525	TRUE
ENSMUSG00000024067	Dpy30	689.8	1.0633	0.347	3.06	0.00219	0.021	TRUE
ENSMUSG00000066595	Flvcr1	166.4	1.0632	0.377	2.82	0.00477	0.034	TRUE
ENSMUSG00000028551	Cdkn2c	353.2	1.0629	0.292	3.64	0.000274	0.00553	TRUE
ENSMUSG00000037321	Tap1	1071.4	1.0623	0.204	5.22	1.81e-07	1.59e-05	TRUE
ENSMUSG00000051154	Commd3	1033.1	1.0622	0.321	3.31	0.000944	0.0125	TRUE
ENSMUSG00000027957	Slc35a3	1256.5	1.0616	0.322	3.3	0.000982	0.0129	TRUE
ENSMUSG00000010406	Mrpl52	946.6	1.0612	0.358	2.97	0.003	0.0255	TRUE
ENSMUSG00000004849	Ap1s1	1225.9	1.06	0.227	4.67	3.02e-06	0.000169	TRUE
ENSMUSG00000014867	Surf4	3638.4	1.0583	0.205	5.16	2.5e-07	2.11e-05	TRUE
ENSMUSG00000034729	Mrps10	653.7	1.0573	0.333	3.17	0.00151	0.017	TRUE
ENSMUSG00000035212	Leprot	1324.9	1.0559	0.24	4.4	1.07e-05	0.000485	TRUE
ENSMUSG00000058354	Krt6a	101585	1.0554	0.236	4.46	8.02e-06	0.000385	TRUE
ENSMUSG00000029066	Mrpl20	881.9	1.0545	0.34	3.1	0.00195	0.0196	TRUE
ENSMUSG00000062006	Rpl34	9180	1.0538	0.4	2.63	0.00851	0.0489	TRUE
ENSMUSG00000072582	Ptrh2	247.1	1.0533	0.398	2.65	0.00813	0.0473	TRUE
ENSMUSG00000016534	Lamp2	6818.6	1.0532	0.283	3.72	0.000196	0.00433	TRUE
ENSMUSG00000052310	Slc39a1	2236.2	1.0529	0.199	5.3	1.17e-07	1.09e-05	TRUE
ENSMUSG00000020514	Mrpl22	160.1	1.0528	0.385	2.73	0.00629	0.0404	TRUE
ENSMUSG00000034473	Sec22a	703.9	1.0519	0.328	3.21	0.00133	0.0156	TRUE
ENSMUSG00000029038	Ssu72	2018.4	1.0502	0.313	3.35	0.000801	0.0113	TRUE
ENSMUSG00000026421	Csrp1	3563	1.0497	0.251	4.18	2.91e-05	0.00106	TRUE
ENSMUSG00000061119	Prcp	158.9	1.0496	0.361	2.91	0.00367	0.0288	TRUE
ENSMUSG00000079283	2310009B15Rik	225.4	1.0492	0.371	2.83	0.00468	0.0337	TRUE
ENSMUSG00000031799	Tpm4	3851.7	1.0491	0.249	4.21	2.6e-05	0.00098	TRUE
ENSMUSG00000078453	Abracl	675.4	1.049	0.37	2.84	0.00456	0.0331	TRUE
ENSMUSG00000009687	Fxyd5	171.6	1.0487	0.328	3.2	0.00138	0.0159	TRUE
ENSMUSG00000043190	Rfesd	151.6	1.0471	0.389	2.69	0.00705	0.0432	TRUE
ENSMUSG00000028270	Gbp2	853.8	1.0469	0.322	3.25	0.00117	0.0144	TRUE
ENSMUSG00000001025	S100a6	53308.9	1.0451	0.306	3.42	0.000626	0.00971	TRUE
ENSMUSG00000031158	Timm17b	822.3	1.0447	0.321	3.26	0.00112	0.014	TRUE
ENSMUSG00000048440	Cyp4f16	158.5	1.0444	0.333	3.14	0.0017	0.0181	TRUE
ENSMUSG00000020571	Pdia6	2636.8	1.0439	0.153	6.8	1.01e-11	2.88e-09	TRUE
ENSMUSG00000027079	Clp1	313.9	1.0431	0.305	3.42	0.000631	0.00972	TRUE
ENSMUSG00000003873	Bax	338	1.0422	0.336	3.1	0.00191	0.0194	TRUE
ENSMUSG00000024097	Srsf7	764.5	1.0417	0.309	3.37	0.000742	0.0108	TRUE
ENSMUSG00000015804	Med28	1046.2	1.0384	0.282	3.69	0.000228	0.00485	TRUE
ENSMUSG00000028955	Vamp3	3900.7	1.0382	0.278	3.74	0.000186	0.00422	TRUE
ENSMUSG00000028398	Dmac1	353.8	1.0375	0.321	3.23	0.00125	0.0149	TRUE
ENSMUSG00000027165	Iftap	406.2	1.0367	0.347	2.99	0.00279	0.0243	TRUE
ENSMUSG00000028719	Cmpk1	2912	1.0361	0.337	3.07	0.00211	0.0205	TRUE
ENSMUSG00000037296	Lsm1	266.2	1.0356	0.316	3.28	0.00104	0.0133	TRUE
ENSMUSG00000031767	Nudt7	369	1.0355	0.329	3.15	0.00163	0.0178	TRUE
ENSMUSG00000037152	Ndufc1	944.5	1.0354	0.379	2.73	0.00631	0.0404	TRUE		RPE
ENSMUSG00000001348	Acp5	416.4	1.0353	0.278	3.73	0.000192	0.00429	TRUE
ENSMUSG00000017723	Wfdc2	2574.9	1.0339	0.288	3.59	0.000327	0.00618	TRUE		RPE
ENSMUSG00000006611	Hfe	299.2	1.0331	0.361	2.86	0.00423	0.0314	TRUE
ENSMUSG00000036632	Alg5	417.4	1.0329	0.322	3.21	0.00132	0.0155	TRUE
ENSMUSG00000028741	Mrto4	366	1.0322	0.335	3.08	0.00205	0.0202	TRUE
ENSMUSG00000028798	Eif3i	3508.7	1.0315	0.308	3.35	0.000816	0.0114	TRUE
ENSMUSG00000027828	Ssr3	3899.8	1.0306	0.271	3.81	0.000141	0.00345	TRUE
ENSMUSG00000017188	Coa3	1631.6	1.0304	0.306	3.36	0.000769	0.011	TRUE		RPE
ENSMUSG00000078578	Ube2d3	5571.4	1.0302	0.312	3.3	0.000978	0.0128	TRUE
ENSMUSG00000058076	Sdhc	1573.5	1.0302	0.34	3.03	0.00246	0.0225	TRUE
ENSMUSG00000032299	Commd4	419.1	1.0299	0.278	3.7	0.000214	0.00463	TRUE
ENSMUSG00000032397	Tipin	251.9	1.0297	0.334	3.08	0.00207	0.0203	TRUE
ENSMUSG00000024181	Mrpl28	1071.5	1.0296	0.338	3.04	0.00234	0.0218	TRUE
ENSMUSG00000060904	Arl1	2417.3	1.0289	0.287	3.59	0.000334	0.00628	TRUE
ENSMUSG00000028672	Hmgcl	449.6	1.0282	0.283	3.63	0.000284	0.00565	TRUE
ENSMUSG00000026095	Asnsd1	1101	1.0277	0.262	3.93	8.57e-05	0.00239	TRUE
ENSMUSG00000021420	Fars2	321.7	1.0277	0.253	4.06	4.82e-05	0.00154	TRUE
ENSMUSG00000095677	Dynlt1f	908.2	1.0271	0.278	3.69	0.000225	0.00481	TRUE
ENSMUSG00000051234	Rnf7	2058.7	1.027	0.363	2.83	0.00469	0.0337	TRUE
ENSMUSG00000019851	Perp	55990.2	1.0267	0.297	3.46	0.00055	0.00888	TRUE		RPE
ENSMUSG00000074643	Cpne1	539.5	1.0261	0.214	4.8	1.62e-06	0.0001	TRUE
ENSMUSG00000052926	Rnaseh2a	417.4	1.0261	0.282	3.63	0.000281	0.0056	TRUE
ENSMUSG00000025395	Prim1	300.4	1.0255	0.345	2.97	0.00298	0.0254	TRUE
ENSMUSG00000047139	Cd24a	7730.8	1.0231	0.266	3.84	0.000123	0.00315	TRUE
ENSMUSG00000024640	Psat1	3156.8	1.0225	0.276	3.71	0.000211	0.0046	TRUE
ENSMUSG00000014504	Srp19	254.4	1.0211	0.306	3.34	0.00084	0.0116	TRUE
ENSMUSG00000038717	Atp5l	3807.4	1.0204	0.378	2.7	0.00699	0.0431	TRUE		RPE
ENSMUSG00000039105	Atp6v1g1	2379	1.0195	0.292	3.49	0.000483	0.0081	TRUE
ENSMUSG00000028165	Cisd2	836.5	1.0194	0.313	3.26	0.00112	0.014	TRUE
ENSMUSG00000048142	Nat8l	265.6	1.0186	0.385	2.65	0.00817	0.0475	TRUE
ENSMUSG00000001228	Uhrf1	449.1	1.0169	0.252	4.04	5.37e-05	0.00168	TRUE
ENSMUSG00000061461	Smim20	796.1	1.0168	0.314	3.24	0.00121	0.0146	TRUE
ENSMUSG00000006728	Cdk4	2392.3	1.0163	0.243	4.19	2.8e-05	0.00103	TRUE
ENSMUSG00000028691	Prdx1	7917.8	1.0162	0.292	3.48	0.000493	0.0082	TRUE
ENSMUSG00000027613	Eif6	3969.9	1.0161	0.238	4.28	1.9e-05	0.000758	TRUE
ENSMUSG00000041765	Ubac2	686.4	1.0145	0.245	4.13	3.57e-05	0.00124	TRUE
ENSMUSG00000021877	Arf4	4284.9	1.0124	0.281	3.6	0.000315	0.00606	TRUE
ENSMUSG00000058799	Nap1l1	1799.2	1.0122	0.278	3.64	0.000275	0.00553	TRUE
ENSMUSG00000030649	Anapc15	305.4	1.0122	0.359	2.82	0.00486	0.0343	TRUE
ENSMUSG00000025487	Psmd13	1795.6	1.0115	0.261	3.88	0.000104	0.00275	TRUE
ENSMUSG00000018442	Derl2	821.6	1.011	0.283	3.58	0.000347	0.00641	TRUE
ENSMUSG00000030512	Snrpa1	362.4	1.0102	0.283	3.57	0.000352	0.00646	TRUE
ENSMUSG00000063694	Cycs	1312.1	1.0101	0.267	3.79	0.000153	0.00364	TRUE
ENSMUSG00000003955	Fam162a	883	1.0101	0.376	2.69	0.00715	0.0436	TRUE
ENSMUSG00000002068	Ccne1	251.3	1.01	0.305	3.31	0.000933	0.0124	TRUE
ENSMUSG00000022010	Tsc22d1	4857.1	1.0098	0.327	3.08	0.00204	0.0201	TRUE
ENSMUSG00000052419	Smim30	806.8	1.0096	0.326	3.09	0.00197	0.0197	TRUE
ENSMUSG00000039183	Nubp2	525.2	1.0087	0.275	3.67	0.000241	0.00505	TRUE
ENSMUSG00000022111	Uchl3	507.6	1.0087	0.336	3	0.00267	0.0236	TRUE
ENSMUSG00000067194	Eif1ax	1649.5	1.0083	0.318	3.17	0.00151	0.017	TRUE
ENSMUSG00000005802	Slc30a4	600.2	1.008	0.289	3.49	0.000482	0.0081	TRUE
ENSMUSG00000031683	Lsm6	847.6	1.0079	0.295	3.41	0.000648	0.00988	TRUE
ENSMUSG00000024829	Mrpl21	343.8	1.0071	0.267	3.77	0.000161	0.0038	TRUE
ENSMUSG00000020392	Cdkn2aipnl	1071	1.0067	0.295	3.42	0.00063	0.00972	TRUE
ENSMUSG00000024099	Ndufv2	1691.3	1.006	0.325	3.1	0.00194	0.0196	TRUE
ENSMUSG00000060090	Rp2	191.9	1.0047	0.357	2.81	0.00493	0.0347	TRUE
ENSMUSG00000027679	Dnajc19	414.3	1.0037	0.337	2.97	0.00293	0.0251	TRUE
ENSMUSG00000031381	Piga	2594.4	1.0031	0.226	4.45	8.72e-06	0.000412	TRUE
ENSMUSG00000020572	Nampt	867.1	1.003	0.245	4.09	4.33e-05	0.00143	TRUE
ENSMUSG00000021932	Rnaseh2b	296.1	1.0025	0.328	3.06	0.00222	0.0212	TRUE
ENSMUSG00000026427	Eif2d	567	1.0016	0.267	3.75	0.000178	0.00409	TRUE
ENSMUSG00000074457	S100a16	15082.7	1.0002	0.282	3.54	0.000398	0.00711	TRUE
ENSMUSG00000049881	2810025M15Rik	474	0.9997	0.313	3.19	0.00141	0.0162	TRUE
ENSMUSG00000031813	Mvb12a	1210.8	0.9991	0.273	3.66	0.000253	0.00525	TRUE
ENSMUSG00000024480	Ap3s1	824.7	0.9989	0.354	2.82	0.00482	0.0343	TRUE
ENSMUSG00000030844	Rgs10	1049.8	0.9954	0.297	3.35	0.000799	0.0113	TRUE
ENSMUSG00000025040	Fundc1	739.1	0.9953	0.309	3.23	0.00126	0.015	TRUE
ENSMUSG00000016503	Gtf3a	430.9	0.9948	0.304	3.27	0.00107	0.0136	TRUE
ENSMUSG00000032121	Tmem218	404.5	0.9947	0.36	2.76	0.00575	0.0383	TRUE
ENSMUSG00000041654	Slc39a11	417.6	0.9909	0.25	3.97	7.26e-05	0.00212	TRUE
ENSMUSG00000035273	Hpse	385.6	0.9903	0.32	3.1	0.00194	0.0196	TRUE
ENSMUSG00000039197	Adk	380	0.9902	0.361	2.74	0.00612	0.0398	TRUE
ENSMUSG00000025130	P4hb	12675.4	0.9901	0.191	5.17	2.33e-07	1.98e-05	TRUE
ENSMUSG00000015671	Psma2	2309.9	0.9893	0.288	3.43	0.000593	0.00931	TRUE
ENSMUSG00000032180	Tmed1	415	0.9892	0.373	2.65	0.00799	0.0469	TRUE
ENSMUSG00000022551	Cyc1	2126.4	0.9888	0.312	3.17	0.00152	0.017	TRUE
ENSMUSG00000063172	Hspb11	169.4	0.9885	0.348	2.84	0.00452	0.0329	TRUE
ENSMUSG00000036372	Tmem258	719.1	0.9863	0.333	2.96	0.00305	0.0258	TRUE
ENSMUSG00000037278	Tmem97	427.3	0.9861	0.304	3.24	0.00118	0.0144	TRUE
ENSMUSG00000031168	Ebp	1036.9	0.9859	0.191	5.15	2.63e-07	2.17e-05	TRUE
ENSMUSG00000067212	H2-T23	1502.2	0.9854	0.223	4.42	9.87e-06	0.000453	TRUE
ENSMUSG00000022450	Ndufa6	992.2	0.9833	0.352	2.79	0.00519	0.0361	TRUE
ENSMUSG00000026087	Mrpl30	1040.9	0.9832	0.319	3.08	0.00205	0.0202	TRUE
ENSMUSG00000026696	Vamp4	523.3	0.9832	0.332	2.96	0.00304	0.0258	TRUE
ENSMUSG00000018965	Ywhah	2067.1	0.9823	0.239	4.1	4.07e-05	0.00136	TRUE
ENSMUSG00000070493	Chchd2	4400	0.9798	0.327	3	0.00272	0.024	TRUE
ENSMUSG00000004032	Gstm5	749.6	0.9772	0.357	2.74	0.00617	0.04	TRUE
ENSMUSG00000019917	Septin10	391	0.9761	0.32	3.05	0.00228	0.0214	TRUE
ENSMUSG00000039005	Tlr4	345.4	0.9756	0.351	2.78	0.00546	0.0372	TRUE
ENSMUSG00000058267	Mrps14	795.2	0.9734	0.314	3.1	0.00194	0.0196	TRUE
ENSMUSG00000017801	Mlx	453.1	0.9732	0.291	3.35	0.000812	0.0113	TRUE
ENSMUSG00000006736	Tspan31	1377.1	0.9731	0.298	3.26	0.0011	0.0137	TRUE
ENSMUSG00000027737	Slc7a11	361.2	0.9727	0.281	3.46	0.00054	0.00876	TRUE
ENSMUSG00000020372	Rack1	38649.5	0.9723	0.368	2.64	0.00829	0.048	TRUE
ENSMUSG00000027099	Mtx2	597.6	0.9719	0.323	3.01	0.0026	0.0233	TRUE
ENSMUSG00000057388	Mrpl18	528.5	0.9717	0.297	3.27	0.00108	0.0136	TRUE
ENSMUSG00000052962	Mrpl35	282.7	0.9708	0.282	3.44	0.000581	0.00916	TRUE
ENSMUSG00000018659	Pnpo	626.9	0.9705	0.31	3.13	0.00175	0.0184	TRUE
ENSMUSG00000008892	Vdac3	1587.1	0.9701	0.29	3.34	0.000828	0.0115	TRUE
ENSMUSG00000031246	Sh3bgrl	442.6	0.97	0.366	2.65	0.00812	0.0473	TRUE
ENSMUSG00000031697	Orc6	232.3	0.969	0.312	3.11	0.00188	0.0193	TRUE
ENSMUSG00000025135	Anapc11	911.6	0.9683	0.323	3	0.0027	0.0239	TRUE
ENSMUSG00000031596	Slc7a2	320.9	0.9681	0.361	2.68	0.00726	0.044	TRUE
ENSMUSG00000032717	Mdfi	377.9	0.9657	0.314	3.08	0.00209	0.0204	TRUE
ENSMUSG00000042541	Sem1	1521.3	0.9653	0.307	3.15	0.00165	0.0179	TRUE
ENSMUSG00000026966	Ssna1	670.1	0.9644	0.28	3.44	0.000572	0.00909	TRUE
ENSMUSG00000041355	Ssr2	2145.4	0.9641	0.25	3.86	0.000112	0.00293	TRUE
ENSMUSG00000032872	Cyb5r4	1792.1	0.9641	0.275	3.51	0.000447	0.00771	TRUE
ENSMUSG00000075700	Selenot	2675.2	0.9626	0.292	3.29	0.000987	0.0129	TRUE
ENSMUSG00000067006	Serpinb5	5978.5	0.9617	0.251	3.83	0.000126	0.00318	TRUE
ENSMUSG00000001761	Smo	870.2	0.9614	0.315	3.05	0.00231	0.0216	TRUE
ENSMUSG00000026914	Psmd14	1199.6	0.9594	0.267	3.6	0.000318	0.00609	TRUE
ENSMUSG00000020843	Timm22	630.4	0.959	0.275	3.49	0.000482	0.0081	TRUE
ENSMUSG00000030272	Camk1	375.4	0.9588	0.309	3.1	0.00194	0.0196	TRUE
ENSMUSG00000068749	Psma5	1293.9	0.9577	0.296	3.23	0.00124	0.0148	TRUE
ENSMUSG00000072082	Ccnf	154.2	0.9575	0.34	2.82	0.0048	0.0342	TRUE
ENSMUSG00000035861	Tmprss11b	3971	0.9572	0.292	3.28	0.00104	0.0133	TRUE
ENSMUSG00000008393	Carhsp1	1125.6	0.9564	0.181	5.28	1.28e-07	1.16e-05	TRUE
ENSMUSG00000033186	Mzt1	466.7	0.956	0.341	2.8	0.00507	0.0355	TRUE
ENSMUSG00000023186	Vwa5a	1160	0.9556	0.174	5.48	4.15e-08	4.33e-06	TRUE
ENSMUSG00000031754	Nudt21	703.3	0.9545	0.235	4.06	4.93e-05	0.00157	TRUE
ENSMUSG00000063316	Rpl27	10686.3	0.9534	0.363	2.62	0.00869	0.0496	TRUE
ENSMUSG00000000058	Cav2	2028.9	0.9527	0.341	2.79	0.00521	0.0361	TRUE
ENSMUSG00000068328	Aup1	1424.6	0.9527	0.234	4.08	4.55e-05	0.00148	TRUE
ENSMUSG00000028755	Cda	987.6	0.9522	0.263	3.62	0.000294	0.00576	TRUE
ENSMUSG00000029394	Cdk2ap1	1728.4	0.9518	0.241	3.95	7.81e-05	0.00223	TRUE
ENSMUSG00000006589	Aprt	862.2	0.9517	0.276	3.45	0.000567	0.00905	TRUE
ENSMUSG00000037966	Ninj1	511.3	0.9516	0.307	3.1	0.00194	0.0196	TRUE
ENSMUSG00000033488	Cryzl2	175.8	0.9501	0.305	3.12	0.00182	0.0189	TRUE
ENSMUSG00000022427	Tomm22	1667.9	0.9496	0.306	3.1	0.00193	0.0196	TRUE
ENSMUSG00000022365	Derl1	2679.8	0.9494	0.235	4.05	5.17e-05	0.00164	TRUE
ENSMUSG00000025464	Paox	225.8	0.9492	0.322	2.95	0.0032	0.0266	TRUE
ENSMUSG00000026956	Uap1l1	612	0.9488	0.347	2.73	0.00631	0.0404	TRUE
ENSMUSG00000063802	Hspbp1	642.4	0.9487	0.287	3.31	0.00094	0.0125	TRUE
ENSMUSG00000035439	Haus8	150.2	0.9485	0.266	3.57	0.000355	0.00651	TRUE
ENSMUSG00000050708	Ftl1	14798.3	0.9482	0.285	3.33	0.000875	0.0119	TRUE
ENSMUSG00000024487	Yipf5	905.1	0.9475	0.283	3.35	0.000807	0.0113	TRUE
ENSMUSG00000029229	Chic2	806	0.9472	0.288	3.29	0.00101	0.0131	TRUE
ENSMUSG00000024583	Txnl1	1143	0.947	0.28	3.38	0.000715	0.0106	TRUE
ENSMUSG00000068523	Gng5	2497.7	0.9465	0.247	3.83	0.000126	0.00318	TRUE
ENSMUSG00000025144	Cenpx	453.8	0.9447	0.305	3.09	0.00198	0.0198	TRUE
ENSMUSG00000041571	Selenow	4156.6	0.9435	0.319	2.96	0.00312	0.0261	TRUE
ENSMUSG00000021024	Psma6	2217.9	0.9423	0.294	3.21	0.00134	0.0157	TRUE
ENSMUSG00000001964	Emd	982.4	0.9419	0.273	3.45	0.000557	0.00896	TRUE
ENSMUSG00000020018	Snrpf	490.1	0.9416	0.339	2.77	0.00552	0.0374	TRUE
ENSMUSG00000043061	Tmem18	507.5	0.9412	0.308	3.06	0.00224	0.0212	TRUE
ENSMUSG00000079508	Apoo	240.1	0.9404	0.321	2.93	0.00341	0.0276	TRUE		RPE
ENSMUSG00000042042	Csgalnact2	221.5	0.9401	0.284	3.31	0.000925	0.0124	TRUE
ENSMUSG00000029616	Erp29	1647.9	0.94	0.255	3.68	0.000229	0.00487	TRUE
ENSMUSG00000002379	Ndufa11	1698.3	0.9388	0.334	2.81	0.00488	0.0344	TRUE		RPE
ENSMUSG00000027282	Mtch2	2057.7	0.9385	0.277	3.38	0.000716	0.0106	TRUE
ENSMUSG00000060073	Psma3	2063	0.9383	0.319	2.94	0.00331	0.0271	TRUE
ENSMUSG00000004771	Rab11a	4225.9	0.9378	0.249	3.76	0.000169	0.00395	TRUE
ENSMUSG00000072235	Tuba1a	9793.1	0.9344	0.31	3.01	0.00261	0.0233	TRUE
ENSMUSG00000021040	Slirp	553.4	0.9339	0.351	2.66	0.00785	0.0463	TRUE
ENSMUSG00000003721	Insig2	1460.1	0.9333	0.264	3.53	0.000408	0.00721	TRUE
ENSMUSG00000021905	Dph3	1042.3	0.9319	0.303	3.08	0.00207	0.0203	TRUE
ENSMUSG00000062169	Cnih4	1103.4	0.9318	0.303	3.07	0.00214	0.0207	TRUE
ENSMUSG00000044627	Swi5	2983.2	0.9316	0.277	3.37	0.000763	0.011	TRUE
ENSMUSG00000025353	Ormdl2	1028.5	0.9298	0.308	3.02	0.0025	0.0227	TRUE
ENSMUSG00000029642	Polr1d	4041.2	0.9283	0.297	3.13	0.00176	0.0185	TRUE
ENSMUSG00000040883	Tmem205	992.1	0.9281	0.343	2.7	0.00684	0.0426	TRUE
ENSMUSG00000029816	Gpnmb	6967.2	0.9272	0.343	2.71	0.0068	0.0424	TRUE		RPE
ENSMUSG00000031546	Gins4	385.4	0.927	0.292	3.17	0.00152	0.017	TRUE
ENSMUSG00000062981	Mrpl42	827.1	0.926	0.273	3.39	0.000692	0.0104	TRUE
ENSMUSG00000007892	Rplp1	33619	0.9251	0.343	2.7	0.00701	0.0432	TRUE
ENSMUSG00000028583	Pdpn	2905	0.9248	0.244	3.79	0.00015	0.00361	TRUE	RPE	RPE
ENSMUSG00000020415	Pttg1	479.7	0.9231	0.291	3.17	0.00152	0.017	TRUE
ENSMUSG00000022378	Cyrib	637	0.9228	0.264	3.5	0.000471	0.00797	TRUE
ENSMUSG00000098178	Yam1	85056.1	0.9212	0.222	4.15	3.35e-05	0.00117	TRUE
ENSMUSG00000091618	H60c	6652.7	0.921	0.272	3.39	0.000707	0.0105	TRUE
ENSMUSG00000031762	Mt2	5469.8	0.9206	0.217	4.24	2.27e-05	0.000881	TRUE		RPE
ENSMUSG00000031089	Slc6a14	5894.8	0.9204	0.331	2.78	0.00542	0.037	TRUE
ENSMUSG00000044502	Bod1	1733.9	0.9193	0.28	3.28	0.00103	0.0133	TRUE
ENSMUSG00000028497	Hacd4	872.3	0.919	0.23	4	6.44e-05	0.00193	TRUE
ENSMUSG00000003037	Rab8a	1474.2	0.9185	0.194	4.73	2.22e-06	0.000132	TRUE
ENSMUSG00000038628	Polr3k	461.9	0.9176	0.287	3.2	0.00137	0.0159	TRUE
ENSMUSG00000031917	Nip7	360.6	0.9174	0.335	2.74	0.00623	0.0402	TRUE
ENSMUSG00000004285	Atp6v1f	1721.3	0.916	0.331	2.77	0.00561	0.0377	TRUE
ENSMUSG00000024150	Mcfd2	1064.7	0.9158	0.288	3.18	0.00145	0.0165	TRUE
ENSMUSG00000027006	Dnajc10	738.7	0.9146	0.241	3.79	0.000148	0.00359	TRUE
ENSMUSG00000093904	Tomm20	2988.7	0.9139	0.345	2.65	0.00804	0.047	TRUE
ENSMUSG00000000563	Atp5pb	3928.9	0.9136	0.274	3.33	0.000867	0.0118	TRUE
ENSMUSG00000018770	Atp5g3	3680.1	0.9136	0.3	3.05	0.00229	0.0215	TRUE		RPE
ENSMUSG00000031347	Cetn2	956.8	0.9134	0.325	2.81	0.00493	0.0347	TRUE
ENSMUSG00000030225	Dera	582.7	0.913	0.295	3.09	0.00199	0.0198	TRUE
ENSMUSG00000026385	Dbi	2715.6	0.9128	0.279	3.28	0.00105	0.0134	TRUE		RPE
ENSMUSG00000010721	Lmbr1	314.1	0.9125	0.322	2.84	0.00458	0.0331	TRUE
ENSMUSG00000061759	Armt1	260.7	0.9119	0.245	3.72	0.000195	0.00432	TRUE
ENSMUSG00000024844	Banf1	1308.4	0.9102	0.301	3.02	0.00252	0.0229	TRUE
ENSMUSG00000027222	Pex16	349.5	0.9102	0.253	3.6	0.000321	0.00613	TRUE
ENSMUSG00000057667	Bloc1s3	169	0.9101	0.304	2.99	0.00279	0.0243	TRUE
ENSMUSG00000060860	Ube2s	923.6	0.9092	0.219	4.16	3.22e-05	0.00115	TRUE
ENSMUSG00000020225	Tmbim4	937	0.909	0.274	3.32	0.000911	0.0122	TRUE
ENSMUSG00000021116	Eif2s1	1180.2	0.9078	0.281	3.24	0.00121	0.0146	TRUE
ENSMUSG00000022089	Bin3	346.4	0.9073	0.24	3.78	0.00016	0.00377	TRUE
ENSMUSG00000070436	Serpinh1	1133.6	0.9069	0.24	3.78	0.000154	0.00366	TRUE
ENSMUSG00000046798	Cldn12	507.2	0.9049	0.324	2.79	0.00526	0.0363	TRUE
ENSMUSG00000002580	Mien1	1245.2	0.9039	0.345	2.62	0.00875	0.0498	TRUE
ENSMUSG00000024556	Me2	408.1	0.9037	0.254	3.56	0.000366	0.00668	TRUE
ENSMUSG00000019494	Cops6	2663.3	0.9032	0.284	3.18	0.00145	0.0165	TRUE
ENSMUSG00000031848	Lsm4	916.4	0.9031	0.295	3.07	0.00217	0.021	TRUE
ENSMUSG00000035637	Grhpr	440.4	0.9029	0.312	2.89	0.00385	0.0296	TRUE
ENSMUSG00000034424	Gcsh	1457.4	0.9005	0.311	2.9	0.00377	0.0293	TRUE
ENSMUSG00000037720	Tmem33	983	0.9005	0.294	3.06	0.0022	0.0211	TRUE
ENSMUSG00000079451	Tmprss11g	5707.2	0.8994	0.212	4.24	2.24e-05	0.000872	TRUE
ENSMUSG00000043866	Taf10	1329.7	0.8991	0.254	3.54	0.000396	0.00709	TRUE
ENSMUSG00000030452	Nipa2	636	0.8978	0.309	2.91	0.00366	0.0288	TRUE
ENSMUSG00000029385	Ccng2	1258.2	0.8977	0.275	3.27	0.00108	0.0136	TRUE
ENSMUSG00000039640	Mrpl12	772.3	0.8973	0.335	2.68	0.00735	0.0443	TRUE
ENSMUSG00000042770	Hebp1	170.3	0.8967	0.322	2.78	0.00541	0.037	TRUE
ENSMUSG00000027342	Pcna	1090	0.8961	0.301	2.98	0.00291	0.025	TRUE
ENSMUSG00000023104	Rfc2	669.7	0.8961	0.237	3.79	0.000152	0.00363	TRUE
ENSMUSG00000039480	Nt5dc1	455.9	0.8946	0.275	3.25	0.00115	0.0142	TRUE
ENSMUSG00000061111	Mcrip1	1796.9	0.8944	0.284	3.15	0.00163	0.0178	TRUE
ENSMUSG00000057113	Npm1	1914.4	0.8937	0.234	3.82	0.000131	0.00326	TRUE
ENSMUSG00000079316	Rab9	566.9	0.8932	0.312	2.86	0.00421	0.0313	TRUE
ENSMUSG00000031879	Ciao2b	301.2	0.8922	0.306	2.91	0.00356	0.0283	TRUE
ENSMUSG00000019848	Popdc3	252.8	0.8917	0.334	2.67	0.00763	0.0454	TRUE
ENSMUSG00000021764	Ndufs4	1383.1	0.8914	0.327	2.72	0.00649	0.0411	TRUE		RPE
ENSMUSG00000032656	Marchf3	278.3	0.8908	0.281	3.17	0.00155	0.0172	TRUE
ENSMUSG00000035278	Plekhj1	431.2	0.8906	0.312	2.86	0.00427	0.0316	TRUE
ENSMUSG00000033940	Brk1	3398	0.8894	0.289	3.07	0.00212	0.0206	TRUE
ENSMUSG00000063480	Snu13	1642.3	0.8882	0.333	2.67	0.00759	0.0453	TRUE
ENSMUSG00000055128	Cgrrf1	553.6	0.8871	0.288	3.08	0.00208	0.0204	TRUE
ENSMUSG00000070305	Mpzl3	2204.4	0.8859	0.287	3.09	0.00202	0.02	TRUE
ENSMUSG00000023051	Tarbp2	441	0.885	0.264	3.35	0.000819	0.0114	TRUE
ENSMUSG00000060591	Ifitm2	1647.2	0.8843	0.262	3.37	0.000743	0.0108	TRUE
ENSMUSG00000051329	Nup160	158.7	0.8829	0.334	2.64	0.00821	0.0477	TRUE
ENSMUSG00000031490	Eif4ebp1	752.3	0.8824	0.281	3.14	0.00171	0.0182	TRUE
ENSMUSG00000033318	Gstt2	357.8	0.882	0.324	2.73	0.00641	0.0408	TRUE		RPE
ENSMUSG00000036943	Rab8b	381.4	0.8815	0.275	3.2	0.00136	0.0158	TRUE
ENSMUSG00000021607	Mrpl36	503.1	0.8814	0.296	2.97	0.00295	0.0252	TRUE
[truncated: 544 more rows]

## Sheet: S2D-Mapped UP DEG-geneInfo
Supplemental Table S2D: Geneinfo for upregulated DEG in RD1 RPE versus Nv RPE groups mapped by ShinyGO 7.7.
[truncated: 1,336 more rows]

[truncated: 9 more sheets: S2E- UP DEG KEGG Enrich, S2F- UP DEG GO BiolProc Enr, S2G- UP DEG GO CellComp Enr, S2H- UP DEG GOMolecFunc Enr, S2I- 963 DN DEG L2FC≤0.585, S2J-Mapped DN DEG-geneInfo, S2K-DN DEG-GO Biol Proc Enrich , S2L-DN DEG-GO Cell Comp Enrich , S2M-DN DEG-GO Molec Func Enrich]
